# Supplementary material for: Halogen-bonded network of trinuclear copper(II) 4-iodo­pyrazolate complexes formed by mutual breakdown of chloro­form and nanojars
Source: Acta Crystallogr E Crystallogr Commun. 2016 Oct 4;72(Pt 11):1517–20. doi: 10.1107/S205698901601536X (PMC5095823; doi:10.1107/S205698901601536X)
Supplement: Supplementary file 1 [file e-72-01517-sup1.cif]

##############################################################################
#                                                                            #
# This CIF contains the data in a paper accepted for publication in          #
# Acta Crystallographica Section E. It conforms to the requirements of       #
# Notes for Authors for Acta Crystallographica Section E, and has been       #
# peer reviewed under the auspices of the IUCr Commission on Journals.       #
#                                                                            #
# Full details of the Crystallographic Information File format               #
# are given in the paper "The Crystallographic Information File (CIF):       #
# a New Standard Archive File for Crystallography" by S. R. Hall, F. H.      #
# Allen and I. D. Brown [Acta Cryst. (1991), A47, 655-685].                  #
#                                                                            #
# The current version of the core CIF dictionary is obtainable from          #
# ftp://ftp.iucr.org/pub/cif_core.dic.                                       #
#                                                                            #
# Software is freely available for graphical display of the structure(s)     #
# in this CIF. For information consult the CIF software page                 #
# http://www.iucr.org/resources/cif/software.                                #
#                                                                            #
# This file may be used for bona fide research purposes within the           #
# scientific community so long as proper attribution is given to the journal # 
# article from which it was obtained.                                        #
#                                                                            #
##############################################################################
data_I
_audit_creation_method     SHELXL-2014/6
_journal_date_recd_electronic     2016-08-18
_journal_date_accepted     2016-09-29
_journal_name_full     'Acta Crystallographica, Section E'
_journal_year     2016
_journal_volume     72
_journal_issue     11
_journal_page_first     1517
_journal_page_last     1520
_journal_paper_category     GM
_journal_paper_doi     10.1107/S205698901601536X
_journal_coeditor_code     GK2666
_publ_contact_author_name     'Gellert Mezei'
_publ_contact_author_address
;
Department of Chemistry
Western Michigan University
Kalamazoo, MI 49006
;
_publ_contact_author_email     'gellert.mezei@wmich.edu'
_publ_contact_author_fax     ?
_publ_contact_author_phone     ?
_publ_section_title
;
Halogen-bonded network of trinuclear copper(II) 4-iodopyrazolate complexes
formed by mutual breakdown of chloroform and nanojars
;
loop_
    _publ_author_name
    _publ_author_footnote
    _publ_author_address
    'Surmann, Stuart A.' .
;
Department of Chemistry
Western Michigan University
Kalamazoo, MI 49006
;
    'Mezei, Gellert' .
;
Department of Chemistry
Western Michigan University
Kalamazoo, MI 49006
;
_publ_section_synopsis
;\
Acidity created by the decomposition of chloroform solvent leads to breakdown of
(Bu~4~N)~2~[{Cu^II^(<i>\m</i>-OH)(<i>\m</i>-4-I-pz)}<i>~n~</i>CO~3~] (<i>n</i>
= 27--31) nanojars in a chloroform/1,4-dioxane solution to the trinuclear
complex
(Bu~4~N)~2~[Cu~3~(<i>\m</i>~3~-Cl)~2~(<i>\m</i>-4-I-pz)~3~Cl~3~]\
\\cdot0.5dioxane, which forms extended sheets based on C---I...Cl---Cu
halogen bonding and C---H...Cl---Cu hydrogen bonding.
;
_database_code_depnum_ccdc_archive     'CCDC 1507382'
_chemical_name_systematic
;\
Bis(tetrabutylammonium)
di-\m~3~-chlorido-tris(\m-4-iodopyrazolato-\k^2^<i>N</i>:<i>N</i>')\
tris[chloridocuprate(II)] 1,4-dioxane hemisolvate
;
_chemical_name_common     ?
_chemical_formula_moiety
                            '2(C16 H36 N +), C9 H6 Cl5 Cu3 I3 N6 2-, 0.5C4 H8 O'
_chemical_formula_sum     'C43 H82 Cl5 Cu3 I3 N8 O'
_chemical_formula_iupac
                          '(C16 H36 N)2 [Cu3 Cl5 (C3 H2 I N2)3 Cl5], 0.5C4 H8 O'
_chemical_formula_weight     1475.73
_chemical_melting_point     ?
_shelx_space_group_comment
;
The symmetry employed for this shelxl refinement is uniquely defined
by the following loop, which should always be used as a source of
symmetry information in preference to the above space-group names.
They are only intended as comments.
;
_space_group_crystal_system     triclinic
_space_group_name_H-M_alt     'P -1'
_space_group_name_Hall     '-P 1'
loop_
    _space_group_symop_operation_xyz
    'x, y, z'
    '-x, -y, -z'
_cell_length_a     11.3604(2)
_cell_length_b     11.5688(2)
_cell_length_c     23.2200(3)
_cell_angle_alpha     103.7070(10)
_cell_angle_beta     90.4090(10)
_cell_angle_gamma     93.6540(10)
_cell_volume     2958.00(8)
_cell_formula_units_Z     2
_cell_measurement_reflns_used     9763
_cell_measurement_theta_min     2.21
_cell_measurement_theta_max     28.12
_cell_measurement_temperature     100(2)
_exptl_crystal_description     'plate'
_exptl_crystal_colour     'green'
_exptl_crystal_size_max     0.650
_exptl_crystal_size_mid     0.430
_exptl_crystal_size_min     0.030
_exptl_crystal_density_diffrn     1.657
_exptl_crystal_density_meas     ?
_exptl_crystal_density_method     ?
_exptl_crystal_F_000     1470
_exptl_absorpt_coefficient_mu     2.898
_exptl_absorpt_correction_type     multi-scan
_exptl_absorpt_process_details
;
(SADABS; Bruker, 2014)
;
_shelx_estimated_absorpt_T_min     0.255
_shelx_estimated_absorpt_T_max     0.918
_exptl_absorpt_correction_T_min     0.4862
_exptl_absorpt_correction_T_max     0.7457
_diffrn_ambient_temperature     100(2)
_diffrn_radiation_type     MoK\a
_diffrn_radiation_wavelength     0.71073
_diffrn_measurement_device_type     'Bruker APEXII CCD'
_diffrn_measurement_method     '\f and \w scans'
_diffrn_detector_area_resol_mean     ?
_diffrn_reflns_number     136857
_diffrn_reflns_av_R_equivalents     0.0559
_diffrn_reflns_theta_min     0.903
_diffrn_reflns_theta_max     28.333
_diffrn_reflns_theta_full     25.242
_diffrn_measured_fraction_theta_max     0.995
_diffrn_measured_fraction_theta_full     1.000
_diffrn_reflns_limit_h_min     -15
_diffrn_reflns_limit_h_max     15
_diffrn_reflns_limit_k_min     -15
_diffrn_reflns_limit_k_max     15
_diffrn_reflns_limit_l_min     -30
_diffrn_reflns_limit_l_max     30
_refine_special_details     ?
_reflns_number_total     14685
_reflns_number_gt     11845
_reflns_threshold_expression     'I > 2\s(I)'
_refine_ls_structure_factor_coef     Fsqd
_refine_ls_matrix_type     full
_refine_ls_R_factor_all     0.0705
_refine_ls_R_factor_gt     0.0540
_refine_ls_wR_factor_gt     0.1391
_refine_ls_wR_factor_ref     0.1532
_refine_ls_goodness_of_fit_ref     1.015
_refine_ls_restrained_S_all     1.016
_refine_ls_number_reflns     14685
_refine_ls_number_parameters     642
_refine_ls_number_restraints     12
_refine_ls_hydrogen_treatment     constr
_refine_ls_weighting_scheme     calc
_refine_ls_weighting_details
             'w=1/[\s^2^(Fo^2^)+(0.0646P)^2^+28.7840P] where P=(Fo^2^+2Fc^2^)/3'
_atom_sites_solution_hydrogens     geom
_atom_sites_solution_primary     ?
_atom_sites_solution_secondary     ?
_refine_ls_shift/su_max     0.001
_refine_ls_shift/su_mean     0.000
_refine_diff_density_max     3.540
_refine_diff_density_min     -2.886
_refine_ls_extinction_method     none
_refine_ls_extinction_coef     .
loop_
    _atom_type_symbol
    _atom_type_description
    _atom_type_scat_dispersion_real
    _atom_type_scat_dispersion_imag
    _atom_type_scat_source
    'C' 'C' 0.0033 0.0016
                         'International Tables Vol C Tables 4.2.6.8 and 6.1.1.4'
    'H' 'H' 0.0000 0.0000
                         'International Tables Vol C Tables 4.2.6.8 and 6.1.1.4'
    'N' 'N' 0.0061 0.0033
                         'International Tables Vol C Tables 4.2.6.8 and 6.1.1.4'
    'O' 'O' 0.0106 0.0060
                         'International Tables Vol C Tables 4.2.6.8 and 6.1.1.4'
    'Cu' 'Cu' 0.3201 1.2651
                         'International Tables Vol C Tables 4.2.6.8 and 6.1.1.4'
    'I' 'I' -0.4742 1.8119
                         'International Tables Vol C Tables 4.2.6.8 and 6.1.1.4'
    'Cl' 'Cl' 0.1484 0.1585
                         'International Tables Vol C Tables 4.2.6.8 and 6.1.1.4'
_computing_data_collection
;
APEX2 (Bruker, 2014)
;
_computing_cell_refinement
;
SAINT (Bruker, 2014)
;
_computing_data_reduction
;
SAINT (Bruker, 2014)
;
_computing_structure_solution
;
SHELXS97 (Sheldrick, 2008)
;
_computing_structure_refinement
;
<i>SHELXL2014/6</i> (Sheldrick, 2015)
;
_computing_molecular_graphics
;
CrystalMaker (Palmer, 2014)
;
_computing_publication_material
;
CrystalMaker (Palmer, 2014)
;
loop_
    _atom_site_type_symbol
    _atom_site_label
    _atom_site_fract_x
    _atom_site_fract_y
    _atom_site_fract_z
    _atom_site_U_iso_or_equiv
    _atom_site_adp_type
    _atom_site_calc_flag
    _atom_site_occupancy
    _atom_site_disorder_assembly
    _atom_site_disorder_group
    I I1 1.03331(4) 1.16081(4) 0.94854(2) 0.03491(11) Uani d 1 . .
    I I2 0.60033(4) 0.67453(3) 0.48116(2) 0.02938(10) Uani d 1 . .
    I I3 0.33478(5) 0.37443(5) 0.92175(2) 0.05065(15) Uani d 1 . .
    Cu Cu1 0.68348(7) 0.74045(8) 0.86260(3) 0.03445(19) Uani d 1 . .
    Cu Cu2 0.76595(6) 0.82666(6) 0.73883(3) 0.02209(14) Uani d 1 . .
    Cu Cu3 0.54352(6) 0.60997(6) 0.73172(3) 0.01939(14) Uani d 1 . .
    Cl Cl1A 0.7088(4) 0.7605(4) 0.96245(14) 0.0517(10) Uani d 0.6 A 1
    Cl Cl1B 0.7610(5) 0.7019(5) 0.9490(2) 0.0456(13) Uani d 0.4 A 2
    Cl Cl2 0.91814(10) 0.91245(10) 0.69157(5) 0.0170(2) Uani d 1 . .
    Cl Cl3 0.43631(10) 0.44226(10) 0.67503(5) 0.0154(2) Uani d 1 . .
    Cl Cl4 0.55813(9) 0.82369(10) 0.78789(5) 0.0150(2) Uani d 1 . .
    Cl Cl5 0.77907(9) 0.62234(9) 0.76421(4) 0.01119(19) Uani d 1 . .
    O O1 0.9089(5) 0.0637(5) 0.5297(2) 0.0456(12) Uani d 1 . .
    N N1 0.7933(4) 0.8756(5) 0.8653(2) 0.0274(10) Uani d 1 . .
    N N2 0.8247(4) 0.9129(4) 0.81648(19) 0.0208(9) Uani d 1 . .
    N N3 0.6824(4) 0.7512(4) 0.66521(19) 0.0213(9) Uani d 1 . .
    N N4 0.5915(4) 0.6671(4) 0.66256(19) 0.0207(9) Uani d 1 . .
    N N5 0.5023(4) 0.5613(4) 0.80432(19) 0.0223(9) Uani d 1 . .
    N N6 0.5610(4) 0.6148(5) 0.8565(2) 0.0269(10) Uani d 1 . .
    N N7 0.1835(4) 0.7648(5) 0.8299(3) 0.0336(12) Uani d 1 . .
    N N8 0.7491(5) 0.2456(5) 0.6678(3) 0.0338(12) Uani d 1 . .
    C C1 0.9002(5) 1.0111(5) 0.8331(2) 0.0219(10) Uani d 1 . .
    H H1 0.9350 1.0540 0.8078 0.026 Uiso calc 1 . .
    C C2 0.9171(5) 1.0369(5) 0.8945(2) 0.0232(11) Uani d 1 . .
    C C3 0.8487(5) 0.9500(6) 0.9130(3) 0.0295(13) Uani d 1 . .
    H H3 0.8418 0.9436 0.9520 0.035 Uiso calc 1 . .
    C C4 0.5500(5) 0.6341(5) 0.6066(2) 0.0227(11) Uani d 1 . .
    H H4 0.4874 0.5782 0.5929 0.027 Uiso calc 1 . .
    C C5 0.6150(5) 0.6965(5) 0.5720(2) 0.0233(11) Uani d 1 . .
    C C6 0.6974(5) 0.7683(5) 0.6107(2) 0.0232(11) Uani d 1 . .
    H H6 0.7545 0.8206 0.6004 0.028 Uiso calc 1 . .
    C C7 0.5171(5) 0.5648(6) 0.8991(3) 0.0294(12) Uani d 1 . .
    H H7 0.5424 0.5846 0.9386 0.035 Uiso calc 1 . .
    C C8 0.4282(6) 0.4787(6) 0.8748(3) 0.0314(13) Uani d 1 . .
    C C9 0.4229(5) 0.4791(5) 0.8146(2) 0.0260(11) Uani d 1 . .
    H H9 0.3721 0.4299 0.7863 0.031 Uiso calc 1 . .
    C C10 0.0713(6) 0.7144(9) 0.8526(4) 0.056(2) Uani d 1 . .
    H H10A 0.0536 0.7664 0.8905 0.067 Uiso calc 1 . .
    H H10B 0.0069 0.7160 0.8252 0.067 Uiso calc 1 . .
    C C11 0.0750(8) 0.5893(13) 0.8606(7) 0.104(5) Uani d 1 . .
    H H11A 0.1434 0.5818 0.8844 0.125 Uiso calc 0.6 B 3
    H H11B 0.0769 0.5321 0.8226 0.125 Uiso calc 0.6 B 3
    H H11C 0.1322 0.5965 0.8927 0.125 Uiso calc 0.4 C 4
    H H11D 0.1128 0.5470 0.8252 0.125 Uiso calc 0.4 C 4
    C C12A -0.0422(11) 0.5702(14) 0.8934(7) 0.047(3) Uani d 0.6 D 3
    H H12A -0.1102 0.5837 0.8710 0.056 Uiso calc 0.6 D 3
    H H12B -0.0415 0.6233 0.9326 0.056 Uiso calc 0.6 D 3
    C C13A -0.0432(18) 0.4346(17) 0.8972(12) 0.112(10) Uani d 0.6 D 3
    H H13A -0.0392 0.3843 0.8580 0.168 Uiso calc 0.6 D 3
    H H13B -0.1146 0.4136 0.9153 0.168 Uiso calc 0.6 D 3
    H H13C 0.0235 0.4241 0.9206 0.168 Uiso calc 0.6 D 3
    C C12B -0.020(3) 0.500(3) 0.8721(10) 0.077(9) Uani d 0.4 D 4
    H H12C -0.0074 0.4199 0.8491 0.093 Uiso calc 0.4 D 4
    H H12D -0.0977 0.5209 0.8630 0.093 Uiso calc 0.4 D 4
    C C13B -0.002(3) 0.510(3) 0.9386(10) 0.087(9) Uani d 0.4 D 4
    H H13D 0.0684 0.4729 0.9453 0.131 Uiso calc 0.4 D 4
    H H13E -0.0687 0.4705 0.9530 0.131 Uiso calc 0.4 D 4
    H H13F 0.0047 0.5924 0.9593 0.131 Uiso calc 0.4 D 4
    C C14 0.2866(6) 0.7694(7) 0.8727(3) 0.0363(14) Uani d 1 . .
    H H14A 0.3572 0.7979 0.8556 0.044 Uiso calc 1 . .
    H H14B 0.2980 0.6886 0.8758 0.044 Uiso calc 1 . .
    C C15 0.2755(7) 0.8467(9) 0.9350(3) 0.056(2) Uani d 1 . .
    H H15A 0.2121 0.8136 0.9552 0.067 Uiso calc 0.6 E 5
    H H15B 0.2575 0.9267 0.9332 0.067 Uiso calc 0.6 E 5
    H H15C 0.1961 0.8357 0.9489 0.067 Uiso calc 0.4 F 6
    H H15D 0.2903 0.9301 0.9348 0.067 Uiso calc 0.4 F 6
    C C16A 0.394(2) 0.851(4) 0.9692(11) 0.16(2) Uani d 0.6 G 5
    H H16A 0.4103 0.7700 0.9698 0.192 Uiso calc 0.6 G 5
    H H16B 0.4560 0.8815 0.9473 0.192 Uiso calc 0.6 G 5
    C C17A 0.400(2) 0.926(3) 1.0325(9) 0.172(18) Uani d 0.6 G 5
    H H17A 0.3964 1.0084 1.0323 0.258 Uiso calc 0.6 G 5
    H H17B 0.4719 0.9143 1.0513 0.258 Uiso calc 0.6 G 5
    H H17C 0.3340 0.9018 1.0538 0.258 Uiso calc 0.6 G 5
    C C16B 0.367(2) 0.811(3) 0.9773(13) 0.058(8) Uani d 0.4 G 6
    H H16C 0.4381 0.7876 0.9565 0.069 Uiso calc 0.4 G 6
    H H16D 0.3867 0.8774 1.0109 0.069 Uiso calc 0.4 G 6
    C C17B 0.306(3) 0.705(3) 0.9983(12) 0.086(9) Uani d 0.4 G 6
    H H17D 0.2298 0.7260 1.0136 0.130 Uiso calc 0.4 G 6
    H H17E 0.3536 0.6868 1.0288 0.130 Uiso calc 0.4 G 6
    H H17F 0.2965 0.6367 0.9654 0.130 Uiso calc 0.4 G 6
    C C18 0.2168(6) 0.6875(6) 0.7706(3) 0.0341(13) Uani d 1 . .
    H H18A 0.2361 0.6105 0.7763 0.041 Uiso calc 1 . .
    H H18B 0.2872 0.7241 0.7571 0.041 Uiso calc 1 . .
    C C19 0.1213(7) 0.6679(7) 0.7222(4) 0.0442(17) Uani d 1 . .
    H H19A 0.0830 0.7414 0.7245 0.053 Uiso calc 1 . .
    H H19B 0.0622 0.6076 0.7279 0.053 Uiso calc 1 . .
    C C20 0.1771(9) 0.6273(9) 0.6606(4) 0.067(3) Uani d 1 . .
    H H20A 0.1148 0.5955 0.6312 0.080 Uiso calc 1 . .
    H H20B 0.2281 0.5636 0.6615 0.080 Uiso calc 1 . .
    C C21 0.2499(11) 0.7297(13) 0.6413(5) 0.088(4) Uani d 1 . .
    H H21A 0.2812 0.6998 0.6027 0.133 Uiso calc 1 . .
    H H21B 0.3137 0.7596 0.6693 0.133 Uiso calc 1 . .
    H H21C 0.1999 0.7928 0.6400 0.133 Uiso calc 1 . .
    C C22 0.1610(6) 0.8890(6) 0.8236(3) 0.0389(15) Uani d 1 . .
    H H22A 0.1364 0.9351 0.8616 0.047 Uiso calc 1 . .
    H H22B 0.0957 0.8826 0.7956 0.047 Uiso calc 1 . .
    C C23 0.2649(7) 0.9579(7) 0.8031(4) 0.051(2) Uani d 1 . .
    H H23A 0.3226 0.9837 0.8354 0.062 Uiso calc 1 . .
    H H23B 0.3024 0.9058 0.7705 0.062 Uiso calc 1 . .
    C C24 0.2266(8) 1.0655(7) 0.7835(5) 0.056(2) Uani d 1 . .
    H H24A 0.1927 1.1197 0.8167 0.067 Uiso calc 1 . .
    H H24B 0.1663 1.0404 0.7525 0.067 Uiso calc 1 . .
    C C25 0.3294(10) 1.1297(9) 0.7607(6) 0.075(3) Uani d 1 . .
    H H25A 0.3846 1.1634 0.7927 0.112 Uiso calc 1 . .
    H H25B 0.3012 1.1922 0.7445 0.112 Uiso calc 1 . .
    H H25C 0.3676 1.0744 0.7303 0.112 Uiso calc 1 . .
    C C26 0.6939(6) 0.2858(7) 0.7279(3) 0.0408(16) Uani d 1 . .
    H H26A 0.6140 0.3061 0.7219 0.049 Uiso calc 1 . .
    H H26B 0.7377 0.3579 0.7497 0.049 Uiso calc 1 . .
    C C27 0.6901(9) 0.1948(11) 0.7660(4) 0.072(3) Uani d 1 . .
    H H27A 0.7708 0.1779 0.7729 0.087 Uiso calc 0.4 H 7
    H H27B 0.6509 0.1216 0.7426 0.087 Uiso calc 0.4 H 7
    H H27C 0.7676 0.1668 0.7704 0.087 Uiso calc 0.6 I 8
    H H27D 0.6354 0.1270 0.7493 0.087 Uiso calc 0.6 I 8
    C C28A 0.630(2) 0.224(2) 0.8267(8) 0.039(6) Uani d 0.4 J 7
    H H28A 0.5561 0.2594 0.8246 0.047 Uiso calc 0.4 J 7
    H H28B 0.6172 0.1530 0.8421 0.047 Uiso calc 0.4 J 7
    C C29A 0.7227(19) 0.312(2) 0.8636(10) 0.061(6) Uani d 0.4 J 7
    H H29A 0.7973 0.2768 0.8612 0.091 Uiso calc 0.4 J 7
    H H29B 0.6991 0.3324 0.9042 0.091 Uiso calc 0.4 J 7
    H H29C 0.7300 0.3827 0.8487 0.091 Uiso calc 0.4 J 7
    C C28B 0.6464(17) 0.268(2) 0.8264(7) 0.080(9) Uani d 0.6 J 8
    H H28C 0.7048 0.3318 0.8441 0.096 Uiso calc 0.6 J 8
    H H28D 0.5733 0.3034 0.8206 0.096 Uiso calc 0.6 J 8
    C C29B 0.627(2) 0.181(3) 0.8667(11) 0.172(18) Uani d 0.6 J 8
    H H29D 0.5565 0.1306 0.8540 0.258 Uiso calc 0.6 J 8
    H H29E 0.6188 0.2251 0.9069 0.258 Uiso calc 0.6 J 8
    H H29F 0.6932 0.1328 0.8644 0.258 Uiso calc 0.6 J 8
    C C30 0.8787(6) 0.2231(6) 0.6741(4) 0.0404(16) Uani d 1 . .
    H H30A 0.8842 0.1626 0.6965 0.049 Uiso calc 1 . .
    H H30B 0.9086 0.1912 0.6350 0.049 Uiso calc 1 . .
    C C31 0.9577(7) 0.3320(9) 0.7044(5) 0.069(3) Uani d 1 . .
    H H31A 0.9315 0.3628 0.7444 0.082 Uiso calc 1 . .
    H H31B 0.9525 0.3940 0.6829 0.082 Uiso calc 1 . .
    C C32 1.0857(7) 0.2986(9) 0.7062(5) 0.068(3) Uani d 1 . .
    H H32A 1.1326 0.3662 0.7301 0.082 Uiso calc 1 . .
    H H32B 1.0886 0.2334 0.7257 0.082 Uiso calc 1 . .
    C C33 1.1404(9) 0.2630(11) 0.6472(6) 0.093(4) Uani d 1 . .
    H H33A 1.1033 0.1884 0.6255 0.139 Uiso calc 1 . .
    H H33B 1.2231 0.2546 0.6524 0.139 Uiso calc 1 . .
    H H33C 1.1303 0.3230 0.6256 0.139 Uiso calc 1 . .
    C C34 0.6902(6) 0.1279(6) 0.6335(3) 0.0347(14) Uani d 1 . .
    H H34A 0.7049 0.0675 0.6549 0.042 Uiso calc 1 . .
    H H34B 0.7279 0.1055 0.5954 0.042 Uiso calc 1 . .
    C C35 0.5576(6) 0.1257(6) 0.6223(3) 0.0369(14) Uani d 1 . .
    H H35A 0.5188 0.1534 0.6597 0.044 Uiso calc 1 . .
    H H35B 0.5417 0.1791 0.5971 0.044 Uiso calc 1 . .
    C C36 0.5090(7) 0.0014(7) 0.5931(4) 0.0478(18) Uani d 1 . .
    H H36A 0.5227 -0.0507 0.6192 0.057 Uiso calc 1 . .
    H H36B 0.5513 -0.0272 0.5569 0.057 Uiso calc 1 . .
    C C37 0.3771(7) -0.0056(7) 0.5782(4) 0.052(2) Uani d 1 . .
    H H37A 0.3340 0.0151 0.6142 0.078 Uiso calc 1 . .
    H H37B 0.3521 -0.0852 0.5569 0.078 Uiso calc 1 . .
    H H37C 0.3622 0.0491 0.5540 0.078 Uiso calc 1 . .
    C C38 0.7337(6) 0.3428(6) 0.6346(3) 0.0383(15) Uani d 1 . .
    H H38A 0.7721 0.4167 0.6577 0.046 Uiso calc 1 . .
    H H38B 0.6502 0.3545 0.6321 0.046 Uiso calc 1 . .
    C C39 0.7830(8) 0.3177(8) 0.5717(4) 0.059(2) Uani d 1 . .
    H H39A 0.8636 0.2949 0.5728 0.071 Uiso calc 1 . .
    H H39B 0.7364 0.2517 0.5463 0.071 Uiso calc 1 . .
    C C40 0.7805(8) 0.4279(9) 0.5459(5) 0.068(3) Uani d 1 . .
    H H40A 0.7857 0.4021 0.5031 0.081 Uiso calc 1 . .
    H H40B 0.7046 0.4613 0.5543 0.081 Uiso calc 1 . .
    C C41 0.8687(11) 0.5185(12) 0.5664(8) 0.111(5) Uani d 1 . .
    H H41A 0.8663 0.5439 0.6088 0.166 Uiso calc 1 . .
    H H41B 0.8560 0.5847 0.5493 0.166 Uiso calc 1 . .
    H H41C 0.9443 0.4891 0.5550 0.166 Uiso calc 1 . .
    C C42 0.9468(8) 0.0777(8) 0.4729(3) 0.053(2) Uani d 1 . .
    H H42A 0.9359 0.1585 0.4697 0.063 Uiso calc 1 . .
    H H42B 0.8994 0.0234 0.4419 0.063 Uiso calc 1 . .
    C C43 0.9270(8) -0.0530(7) 0.5351(3) 0.050(2) Uani d 1 . .
    H H43A 0.8791 -0.1102 0.5054 0.060 Uiso calc 1 . .
    H H43B 0.9027 -0.0618 0.5739 0.060 Uiso calc 1 . .
loop_
    _atom_site_aniso_label
    _atom_site_aniso_U_11
    _atom_site_aniso_U_22
    _atom_site_aniso_U_33
    _atom_site_aniso_U_12
    _atom_site_aniso_U_13
    _atom_site_aniso_U_23
    I1 0.0304(2) 0.0365(2) 0.0282(2) -0.01134(16) -0.00065(15) -0.00781(16)
    I2 0.0451(2) 0.02683(19) 0.01655(16) -0.00402(16) -0.00845(14) 0.00788(13)
    I3 0.0544(3) 0.0603(3) 0.0397(3) -0.0281(2) 0.0047(2) 0.0250(2)
    Cu1 0.0394(4) 0.0449(5) 0.0183(3) -0.0246(4) -0.0077(3) 0.0133(3)
    Cu2 0.0263(3) 0.0242(3) 0.0158(3) -0.0093(3) -0.0060(2) 0.0080(2)
    Cu3 0.0208(3) 0.0208(3) 0.0159(3) -0.0045(2) -0.0005(2) 0.0046(2)
    Cl1A 0.057(2) 0.078(3) 0.0226(14) -0.046(2) -0.0200(14) 0.0287(17)
    Cl1B 0.057(3) 0.058(3) 0.022(2) -0.039(3) -0.020(2) 0.021(2)
    Cl2 0.0199(5) 0.0198(5) 0.0127(5) -0.0122(4) -0.0068(4) 0.0101(4)
    Cl3 0.0186(5) 0.0145(5) 0.0119(5) -0.0028(4) -0.0028(4) 0.0022(4)
    Cl4 0.0096(5) 0.0206(5) 0.0122(5) -0.0027(4) 0.0013(4) -0.0001(4)
    Cl5 0.0114(4) 0.0122(5) 0.0115(4) -0.0058(4) -0.0040(3) 0.0075(4)
    O1 0.046(3) 0.051(3) 0.042(3) 0.014(2) 0.018(2) 0.013(2)
    N1 0.029(2) 0.034(3) 0.018(2) -0.012(2) -0.0026(18) 0.0065(19)
    N2 0.022(2) 0.024(2) 0.017(2) -0.0027(17) -0.0029(16) 0.0074(17)
    N3 0.025(2) 0.022(2) 0.018(2) -0.0056(18) -0.0021(17) 0.0081(17)
    N4 0.024(2) 0.019(2) 0.017(2) -0.0049(17) -0.0018(16) 0.0041(16)
    N5 0.022(2) 0.027(2) 0.016(2) -0.0041(18) -0.0009(16) 0.0036(17)
    N6 0.028(2) 0.034(3) 0.019(2) -0.010(2) -0.0032(18) 0.0087(19)
    N7 0.020(2) 0.039(3) 0.043(3) 0.002(2) 0.003(2) 0.010(2)
    N8 0.028(3) 0.033(3) 0.041(3) 0.010(2) 0.000(2) 0.007(2)
    C1 0.022(2) 0.020(2) 0.023(3) -0.002(2) -0.004(2) 0.005(2)
    C2 0.021(2) 0.024(3) 0.021(2) 0.000(2) -0.0027(19) -0.002(2)
    C3 0.028(3) 0.039(3) 0.019(3) -0.013(2) -0.003(2) 0.006(2)
    C4 0.027(3) 0.022(3) 0.020(2) -0.003(2) -0.009(2) 0.008(2)
    C5 0.032(3) 0.022(3) 0.016(2) 0.000(2) -0.005(2) 0.005(2)
    C6 0.028(3) 0.024(3) 0.020(2) -0.002(2) -0.003(2) 0.010(2)
    C7 0.033(3) 0.036(3) 0.022(3) -0.009(2) 0.001(2) 0.014(2)
    C8 0.036(3) 0.038(3) 0.022(3) -0.012(3) 0.004(2) 0.014(2)
    C9 0.024(3) 0.030(3) 0.023(3) -0.006(2) 0.001(2) 0.008(2)
    C10 0.026(3) 0.091(7) 0.059(5) -0.008(4) 0.001(3) 0.038(5)
    C11 0.046(5) 0.138(11) 0.168(13) -0.027(6) -0.026(7) 0.125(11)
    C12A 0.039(7) 0.059(9) 0.052(8) -0.011(6) -0.011(6) 0.036(7)
    C13A 0.081(13) 0.119(18) 0.18(2) -0.053(13) -0.055(14) 0.13(2)
    C12B 0.08(2) 0.08(2) 0.054(15) -0.053(18) -0.005(13) 0.006(14)
    C13B 0.12(3) 0.077(19) 0.057(16) 0.021(19) 0.001(16) 0.002(14)
    C14 0.027(3) 0.047(4) 0.031(3) 0.005(3) 0.002(2) 0.001(3)
    C15 0.046(4) 0.074(6) 0.039(4) 0.014(4) 0.007(3) -0.005(4)
    C16A 0.23(4) 0.18(4) 0.046(14) 0.15(3) -0.06(2) -0.043(18)
    C17A 0.077(15) 0.33(5) 0.062(13) 0.07(2) -0.019(11) -0.06(2)
    C16B 0.067(16) 0.071(18) 0.024(11) -0.005(14) -0.015(10) -0.008(10)
    C17B 0.071(17) 0.12(3) 0.053(15) 0.003(17) 0.008(13) 0.001(16)
    C18 0.033(3) 0.029(3) 0.040(3) 0.006(3) -0.004(3) 0.008(3)
    C19 0.041(4) 0.037(4) 0.054(4) 0.003(3) -0.019(3) 0.010(3)
    C20 0.073(6) 0.068(6) 0.049(5) 0.033(5) -0.029(4) -0.013(4)
    C21 0.081(8) 0.139(12) 0.051(6) 0.033(8) 0.012(5) 0.026(7)
    C22 0.027(3) 0.035(3) 0.053(4) 0.010(3) 0.003(3) 0.004(3)
    C23 0.034(4) 0.033(4) 0.086(6) 0.005(3) 0.003(4) 0.008(4)
    C24 0.052(5) 0.034(4) 0.080(6) -0.002(3) -0.006(4) 0.011(4)
    C25 0.071(7) 0.046(5) 0.109(9) -0.009(5) 0.007(6) 0.024(5)
    C26 0.034(3) 0.050(4) 0.036(3) 0.016(3) -0.001(3) 0.002(3)
    C27 0.058(5) 0.125(9) 0.048(5) 0.058(6) 0.011(4) 0.035(5)
    C28A 0.047(13) 0.032(9) 0.031(11) -0.017(8) -0.004(8) -0.005(8)
    C29A 0.054(13) 0.072(15) 0.052(12) 0.010(11) -0.003(10) 0.003(11)
    C28B 0.025(8) 0.18(3) 0.054(12) 0.036(13) 0.009(7) 0.048(14)
    C29B 0.14(2) 0.34(4) 0.121(18) 0.19(3) 0.102(17) 0.17(3)
    C30 0.024(3) 0.037(4) 0.057(4) 0.015(3) 0.002(3) 0.001(3)
    C31 0.032(4) 0.061(5) 0.092(7) 0.013(4) -0.015(4) -0.024(5)
    C32 0.031(4) 0.060(6) 0.103(8) 0.011(4) -0.010(4) -0.003(5)
    C33 0.040(5) 0.080(7) 0.125(10) -0.017(5) 0.012(6) -0.037(7)
    C34 0.039(3) 0.026(3) 0.039(3) 0.010(3) -0.002(3) 0.006(3)
    C35 0.038(3) 0.029(3) 0.047(4) 0.007(3) -0.001(3) 0.013(3)
    C36 0.045(4) 0.033(4) 0.061(5) 0.008(3) -0.003(4) 0.002(3)
    C37 0.046(4) 0.045(4) 0.064(5) -0.004(3) -0.011(4) 0.015(4)
    C38 0.032(3) 0.025(3) 0.060(4) 0.011(3) 0.004(3) 0.013(3)
    C39 0.061(5) 0.057(5) 0.070(6) 0.030(4) 0.020(4) 0.033(5)
    C40 0.049(5) 0.064(6) 0.106(8) 0.017(4) 0.008(5) 0.047(6)
    C41 0.068(8) 0.079(8) 0.200(18) 0.003(6) -0.021(9) 0.063(10)
    C42 0.075(6) 0.052(5) 0.038(4) 0.026(4) 0.007(4) 0.019(3)
    C43 0.066(5) 0.045(4) 0.039(4) -0.013(4) 0.019(4) 0.014(3)
_geom_special_details
;
 All esds (except the esd in the dihedral angle between two l.s. planes)
 are estimated using the full covariance matrix.  The cell esds are taken
 into account individually in the estimation of esds in distances, angles
 and torsion angles; correlations between esds in cell parameters are only
 used when they are defined by crystal symmetry.  An approximate (isotropic)
 treatment of cell esds is used for estimating esds involving l.s. planes.
;
loop_
    _geom_bond_atom_site_label_1
    _geom_bond_atom_site_label_2
    _geom_bond_site_symmetry_2
    _geom_bond_distance
    _geom_bond_publ_flag
    I1 C2 . 2.063(5) ?
    I2 C5 . 2.069(5) ?
    I3 C8 . 2.060(6) ?
    Cu1 N1 . 1.926(5) ?
    Cu1 N6 . 1.926(5) ?
    Cu1 Cl1A . 2.289(3) ?
    Cu1 Cl1B . 2.335(5) ?
    Cu1 Cl4 . 2.6258(14) ?
    Cu1 Cl5 . 2.6478(14) ?
    Cu2 N2 . 1.933(4) ?
    Cu2 N3 . 1.936(4) ?
    Cu2 Cl2 . 2.3458(12) ?
    Cu2 Cl5 . 2.5808(12) ?
    Cu2 Cl4 . 2.6306(13) ?
    Cu3 N4 . 1.945(4) ?
    Cu3 N5 . 1.951(5) ?
    Cu3 Cl3 . 2.3337(12) ?
    Cu3 Cl4 . 2.5016(13) ?
    Cu3 Cl5 . 2.7607(12) ?
    O1 C43 . 1.412(10) ?
    O1 C42 . 1.433(9) ?
    N1 N2 . 1.347(6) ?
    N1 C3 . 1.353(7) ?
    N2 C1 . 1.356(7) ?
    N3 C6 . 1.337(7) ?
    N3 N4 . 1.364(6) ?
    N4 C4 . 1.339(7) ?
    N5 C9 . 1.333(7) ?
    N5 N6 . 1.369(6) ?
    N6 C7 . 1.344(7) ?
    N7 C22 . 1.516(9) ?
    N7 C18 . 1.518(9) ?
    N7 C10 . 1.519(9) ?
    N7 C14 . 1.521(8) ?
    N8 C34 . 1.517(8) ?
    N8 C26 . 1.517(9) ?
    N8 C38 . 1.523(9) ?
    N8 C30 . 1.523(8) ?
    C1 C2 . 1.394(7) ?
    C1 H1 . 0.9300 ?
    C2 C3 . 1.382(8) ?
    C3 H3 . 0.9300 ?
    C4 C5 . 1.387(8) ?
    C4 H4 . 0.9300 ?
    C5 C6 . 1.381(7) ?
    C6 H6 . 0.9300 ?
    C7 C8 . 1.389(8) ?
    C7 H7 . 0.9300 ?
    C8 C9 . 1.401(8) ?
    C9 H9 . 0.9300 ?
    C10 C11 . 1.506(14) ?
    C10 H10A . 0.9700 ?
    C10 H10B . 0.9700 ?
    C11 C12B . 1.514(16) ?
    C11 C12A . 1.567(14) ?
    C11 H11A . 0.9700 ?
    C11 H11B . 0.9700 ?
    C11 H11C . 0.9700 ?
    C11 H11D . 0.9700 ?
    C12A C13A . 1.592(15) ?
    C12A H12A . 0.9700 ?
    C12A H12B . 0.9700 ?
    C13A H13A . 0.9600 ?
    C13A H13B . 0.9600 ?
    C13A H13C . 0.9600 ?
    C12B C13B . 1.533(18) ?
    C12B H12C . 0.9700 ?
    C12B H12D . 0.9600 ?
    C13B H13D . 0.9600 ?
    C13B H13E . 0.9600 ?
    C13B H13F . 0.9600 ?
    C14 C15 . 1.522(10) ?
    C14 H14A . 0.9700 ?
    C14 H14B . 0.9700 ?
    C15 C16A . 1.548(17) ?
    C15 C16B . 1.561(18) ?
    C15 H15A . 0.9700 ?
    C15 H15B . 0.9700 ?
    C15 H15C . 0.9700 ?
    C15 H15D . 0.9700 ?
    C16A C17A . 1.517(18) ?
    C16A H16A . 0.9700 ?
    C16A H16B . 0.9700 ?
    C17A H17A . 0.9600 ?
    C17A H17B . 0.9600 ?
    C17A H17C . 0.9600 ?
    C16B C17B . 1.548(19) ?
    C16B H16C . 0.9600 ?
    C16B H16D . 0.9700 ?
    C17B H17D . 0.9600 ?
    C17B H17E . 0.9600 ?
    C17B H17F . 0.9600 ?
    C18 C19 . 1.523(9) ?
    C18 H18A . 0.9700 ?
    C18 H18B . 0.9700 ?
    C19 C20 . 1.550(13) ?
    C19 H19A . 0.9700 ?
    C19 H19B . 0.9700 ?
    C20 C21 . 1.555(17) ?
    C20 H20A . 0.9700 ?
    C20 H20B . 0.9700 ?
    C21 H21A . 0.9600 ?
    C21 H21B . 0.9600 ?
    C21 H21C . 0.9600 ?
    C22 C23 . 1.524(10) ?
    C22 H22A . 0.9700 ?
    C22 H22B . 0.9700 ?
    C23 C24 . 1.510(11) ?
    C23 H23A . 0.9700 ?
    C23 H23B . 0.9700 ?
    C24 C25 . 1.510(13) ?
    C24 H24A . 0.9700 ?
    C24 H24B . 0.9700 ?
    C25 H25A . 0.9600 ?
    C25 H25B . 0.9600 ?
    C25 H25C . 0.9600 ?
    C26 C27 . 1.526(12) ?
    C26 H26A . 0.9700 ?
    C26 H26B . 0.9700 ?
    C27 C28A . 1.542(17) ?
    C27 C28B . 1.560(16) ?
    C27 H27A . 0.9700 ?
    C27 H27B . 0.9700 ?
    C27 H27C . 0.9700 ?
    C27 H27D . 0.9700 ?
    C28A C29A . 1.522(17) ?
    C28A H28A . 0.9600 ?
    C28A H28B . 0.9700 ?
    C29A H29A . 0.9600 ?
    C29A H29B . 0.9600 ?
    C29A H29C . 0.9600 ?
    C28B C29B . 1.538(18) ?
    C28B H28C . 0.9700 ?
    C28B H28D . 0.9700 ?
    C29B H29D . 0.9600 ?
    C29B H29E . 0.9600 ?
    C29B H29F . 0.9600 ?
    C30 C31 . 1.521(11) ?
    C30 H30A . 0.9700 ?
    C30 H30B . 0.9700 ?
    C31 C32 . 1.531(11) ?
    C31 H31A . 0.9700 ?
    C31 H31B . 0.9700 ?
    C32 C33 . 1.486(16) ?
    C32 H32A . 0.9700 ?
    C32 H32B . 0.9700 ?
    C33 H33A . 0.9600 ?
    C33 H33B . 0.9600 ?
    C33 H33C . 0.9600 ?
    C34 C35 . 1.525(9) ?
    C34 H34A . 0.9700 ?
    C34 H34B . 0.9700 ?
    C35 C36 . 1.504(10) ?
    C35 H35A . 0.9700 ?
    C35 H35B . 0.9700 ?
    C36 C37 . 1.529(11) ?
    C36 H36A . 0.9700 ?
    C36 H36B . 0.9700 ?
    C37 H37A . 0.9600 ?
    C37 H37B . 0.9600 ?
    C37 H37C . 0.9600 ?
    C38 C39 . 1.538(11) ?
    C38 H38A . 0.9700 ?
    C38 H38B . 0.9700 ?
    C39 C40 . 1.534(12) ?
    C39 H39A . 0.9700 ?
    C39 H39B . 0.9700 ?
    C40 C41 . 1.397(16) ?
    C40 H40A . 0.9700 ?
    C40 H40B . 0.9700 ?
    C41 H41A . 0.9600 ?
    C41 H41B . 0.9600 ?
    C41 H41C . 0.9600 ?
    C42 C43 2_756 1.484(12) ?
    C42 H42A . 0.9700 ?
    C42 H42B . 0.9700 ?
    C43 C42 2_756 1.484(12) ?
    C43 H43A . 0.9700 ?
    C43 H43B . 0.9700 ?
loop_
    _geom_angle_atom_site_label_1
    _geom_angle_atom_site_label_2
    _geom_angle_atom_site_label_3
    _geom_angle_site_symmetry_1
    _geom_angle_site_symmetry_3
    _geom_angle
    _geom_angle_publ_flag
    N1 Cu1 N6 . . 173.7(2) ?
    N1 Cu1 Cl1A . . 90.85(16) ?
    N6 Cu1 Cl1A . . 92.47(16) ?
    N1 Cu1 Cl1B . . 93.60(18) ?
    N6 Cu1 Cl1B . . 91.57(18) ?
    N1 Cu1 Cl4 . . 86.25(15) ?
    N6 Cu1 Cl4 . . 87.74(15) ?
    Cl1A Cu1 Cl4 . . 140.10(15) ?
    Cl1B Cu1 Cl4 . . 163.21(19) ?
    N1 Cu1 Cl5 . . 90.42(15) ?
    N6 Cu1 Cl5 . . 90.84(16) ?
    Cl1A Cu1 Cl5 . . 136.96(15) ?
    Cl1B Cu1 Cl5 . . 113.90(19) ?
    Cl4 Cu1 Cl5 . . 82.89(4) ?
    N2 Cu2 N3 . . 170.5(2) ?
    N2 Cu2 Cl2 . . 92.12(14) ?
    N3 Cu2 Cl2 . . 93.63(13) ?
    N2 Cu2 Cl5 . . 92.75(14) ?
    N3 Cu2 Cl5 . . 90.56(14) ?
    Cl2 Cu2 Cl5 . . 122.39(5) ?
    N2 Cu2 Cl4 . . 85.89(14) ?
    N3 Cu2 Cl4 . . 85.60(14) ?
    Cl2 Cu2 Cl4 . . 153.50(5) ?
    Cl5 Cu2 Cl4 . . 84.10(4) ?
    N4 Cu3 N5 . . 176.18(19) ?
    N4 Cu3 Cl3 . . 93.20(13) ?
    N5 Cu3 Cl3 . . 90.59(14) ?
    N4 Cu3 Cl4 . . 86.82(14) ?
    N5 Cu3 Cl4 . . 90.04(14) ?
    Cl3 Cu3 Cl4 . . 151.28(5) ?
    N4 Cu3 Cl5 . . 88.00(14) ?
    N5 Cu3 Cl5 . . 89.45(14) ?
    Cl3 Cu3 Cl5 . . 125.75(5) ?
    Cl4 Cu3 Cl5 . . 82.96(4) ?
    Cu3 Cl4 Cu1 . . 82.74(4) ?
    Cu3 Cl4 Cu2 . . 83.50(4) ?
    Cu1 Cl4 Cu2 . . 79.97(4) ?
    Cu2 Cl5 Cu1 . . 80.47(4) ?
    Cu2 Cl5 Cu3 . . 79.51(3) ?
    Cu1 Cl5 Cu3 . . 77.60(4) ?
    C43 O1 C42 . . 109.8(6) ?
    N2 N1 C3 . . 108.4(5) ?
    N2 N1 Cu1 . . 122.7(4) ?
    C3 N1 Cu1 . . 128.8(4) ?
    N1 N2 C1 . . 108.5(4) ?
    N1 N2 Cu2 . . 120.7(3) ?
    C1 N2 Cu2 . . 130.7(4) ?
    C6 N3 N4 . . 108.1(4) ?
    C6 N3 Cu2 . . 129.9(4) ?
    N4 N3 Cu2 . . 122.0(3) ?
    C4 N4 N3 . . 108.2(4) ?
    C4 N4 Cu3 . . 129.9(4) ?
    N3 N4 Cu3 . . 121.9(3) ?
    C9 N5 N6 . . 108.6(4) ?
    C9 N5 Cu3 . . 131.5(4) ?
    N6 N5 Cu3 . . 119.9(3) ?
    C7 N6 N5 . . 108.1(5) ?
    C7 N6 Cu1 . . 128.9(4) ?
    N5 N6 Cu1 . . 122.9(4) ?
    C22 N7 C18 . . 110.2(5) ?
    C22 N7 C10 . . 107.2(5) ?
    C18 N7 C10 . . 111.3(6) ?
    C22 N7 C14 . . 110.6(5) ?
    C18 N7 C14 . . 106.9(5) ?
    C10 N7 C14 . . 110.7(5) ?
    C34 N8 C26 . . 110.9(5) ?
    C34 N8 C38 . . 110.5(5) ?
    C26 N8 C38 . . 107.2(5) ?
    C34 N8 C30 . . 105.6(5) ?
    C26 N8 C30 . . 111.2(5) ?
    C38 N8 C30 . . 111.5(5) ?
    N2 C1 C2 . . 108.6(5) ?
    N2 C1 H1 . . 125.7 ?
    C2 C1 H1 . . 125.7 ?
    C3 C2 C1 . . 105.2(5) ?
    C3 C2 I1 . . 124.5(4) ?
    C1 C2 I1 . . 129.8(4) ?
    N1 C3 C2 . . 109.2(5) ?
    N1 C3 H3 . . 125.4 ?
    C2 C3 H3 . . 125.4 ?
    N4 C4 C5 . . 109.2(5) ?
    N4 C4 H4 . . 125.4 ?
    C5 C4 H4 . . 125.4 ?
    C6 C5 C4 . . 105.0(5) ?
    C6 C5 I2 . . 127.8(4) ?
    C4 C5 I2 . . 127.0(4) ?
    N3 C6 C5 . . 109.6(5) ?
    N3 C6 H6 . . 125.2 ?
    C5 C6 H6 . . 125.2 ?
    N6 C7 C8 . . 109.2(5) ?
    N6 C7 H7 . . 125.4 ?
    C8 C7 H7 . . 125.4 ?
    C7 C8 C9 . . 105.0(5) ?
    C7 C8 I3 . . 124.3(4) ?
    C9 C8 I3 . . 130.7(4) ?
    N5 C9 C8 . . 109.1(5) ?
    N5 C9 H9 . . 125.5 ?
    C8 C9 H9 . . 125.5 ?
    C11 C10 N7 . . 115.4(7) ?
    C11 C10 H10A . . 108.4 ?
    N7 C10 H10A . . 108.4 ?
    C11 C10 H10B . . 108.4 ?
    N7 C10 H10B . . 108.4 ?
    H10A C10 H10B . . 107.5 ?
    C10 C11 C12B . . 132.7(18) ?
    C10 C11 C12A . . 103.6(10) ?
    C10 C11 H11A . . 111.0 ?
    C12A C11 H11A . . 111.0 ?
    C10 C11 H11B . . 111.0 ?
    C12A C11 H11B . . 111.0 ?
    H11A C11 H11B . . 109.0 ?
    C10 C11 H11C . . 104.1 ?
    C12B C11 H11C . . 104.1 ?
    C10 C11 H11D . . 104.1 ?
    C12B C11 H11D . . 104.1 ?
    H11C C11 H11D . . 105.5 ?
    C11 C12A C13A . . 103.6(12) ?
    C11 C12A H12A . . 111.1 ?
    C13A C12A H12A . . 111.1 ?
    C11 C12A H12B . . 111.0 ?
    C13A C12A H12B . . 111.0 ?
    H12A C12A H12B . . 109.0 ?
    C12A C13A H13A . . 109.5 ?
    C12A C13A H13B . . 109.5 ?
    H13A C13A H13B . . 109.5 ?
    C12A C13A H13C . . 109.5 ?
    H13A C13A H13C . . 109.5 ?
    H13B C13A H13C . . 109.5 ?
    C11 C12B C13B . . 102.0(19) ?
    C11 C12B H12C . . 111.4 ?
    C13B C12B H12C . . 111.4 ?
    C11 C12B H12D . . 111.4 ?
    C13B C12B H12D . . 111.4 ?
    H12C C12B H12D . . 109.2 ?
    C12B C13B H13D . . 109.5 ?
    C12B C13B H13E . . 109.5 ?
    H13D C13B H13E . . 109.5 ?
    C12B C13B H13F . . 109.5 ?
    H13D C13B H13F . . 109.5 ?
    H13E C13B H13F . . 109.5 ?
    N7 C14 C15 . . 116.5(6) ?
    N7 C14 H14A . . 108.2 ?
    C15 C14 H14A . . 108.2 ?
    N7 C14 H14B . . 108.2 ?
    C15 C14 H14B . . 108.2 ?
    H14A C14 H14B . . 107.3 ?
    C14 C15 C16A . . 108.5(11) ?
    C14 C15 C16B . . 109.2(15) ?
    C14 C15 H15A . . 110.0 ?
    C16A C15 H15A . . 110.0 ?
    C14 C15 H15B . . 110.0 ?
    C16A C15 H15B . . 110.0 ?
    H15A C15 H15B . . 108.4 ?
    C14 C15 H15C . . 109.8 ?
    C16B C15 H15C . . 109.8 ?
    C14 C15 H15D . . 109.8 ?
    C16B C15 H15D . . 109.8 ?
    H15C C15 H15D . . 108.3 ?
    C17A C16A C15 . . 115.9(18) ?
    C17A C16A H16A . . 108.3 ?
    C15 C16A H16A . . 108.3 ?
    C17A C16A H16B . . 108.3 ?
    C15 C16A H16B . . 108.3 ?
    H16A C16A H16B . . 107.4 ?
    C16A C17A H17A . . 109.5 ?
    C16A C17A H17B . . 109.5 ?
    H17A C17A H17B . . 109.5 ?
    C16A C17A H17C . . 109.5 ?
    H17A C17A H17C . . 109.5 ?
    H17B C17A H17C . . 109.5 ?
    C17B C16B C15 . . 106.0(19) ?
    C17B C16B H16C . . 110.5 ?
    C15 C16B H16C . . 110.5 ?
    C17B C16B H16D . . 110.5 ?
    C15 C16B H16D . . 110.5 ?
    H16C C16B H16D . . 108.7 ?
    C16B C17B H17D . . 109.5 ?
    C16B C17B H17E . . 109.5 ?
    H17D C17B H17E . . 109.5 ?
    C16B C17B H17F . . 109.5 ?
    H17D C17B H17F . . 109.5 ?
    H17E C17B H17F . . 109.5 ?
    N7 C18 C19 . . 114.6(6) ?
    N7 C18 H18A . . 108.6 ?
    C19 C18 H18A . . 108.6 ?
    N7 C18 H18B . . 108.6 ?
    C19 C18 H18B . . 108.6 ?
    H18A C18 H18B . . 107.6 ?
    C18 C19 C20 . . 109.7(6) ?
    C18 C19 H19A . . 109.7 ?
    C20 C19 H19A . . 109.7 ?
    C18 C19 H19B . . 109.7 ?
    C20 C19 H19B . . 109.7 ?
    H19A C19 H19B . . 108.2 ?
    C19 C20 C21 . . 113.1(8) ?
    C19 C20 H20A . . 109.0 ?
    C21 C20 H20A . . 109.0 ?
    C19 C20 H20B . . 109.0 ?
    C21 C20 H20B . . 109.0 ?
    H20A C20 H20B . . 107.8 ?
    C20 C21 H21A . . 109.5 ?
    C20 C21 H21B . . 109.5 ?
    H21A C21 H21B . . 109.5 ?
    C20 C21 H21C . . 109.5 ?
    H21A C21 H21C . . 109.5 ?
    H21B C21 H21C . . 109.5 ?
    N7 C22 C23 . . 115.8(5) ?
    N7 C22 H22A . . 108.3 ?
    C23 C22 H22A . . 108.3 ?
    N7 C22 H22B . . 108.3 ?
    C23 C22 H22B . . 108.3 ?
    H22A C22 H22B . . 107.4 ?
    C24 C23 C22 . . 111.7(6) ?
    C24 C23 H23A . . 109.3 ?
    C22 C23 H23A . . 109.3 ?
    C24 C23 H23B . . 109.3 ?
    C22 C23 H23B . . 109.3 ?
    H23A C23 H23B . . 107.9 ?
    C23 C24 C25 . . 111.2(8) ?
    C23 C24 H24A . . 109.4 ?
    C25 C24 H24A . . 109.4 ?
    C23 C24 H24B . . 109.4 ?
    C25 C24 H24B . . 109.4 ?
    H24A C24 H24B . . 108.0 ?
    C24 C25 H25A . . 109.5 ?
    C24 C25 H25B . . 109.5 ?
    H25A C25 H25B . . 109.5 ?
    C24 C25 H25C . . 109.5 ?
    H25A C25 H25C . . 109.5 ?
    H25B C25 H25C . . 109.5 ?
    N8 C26 C27 . . 115.2(6) ?
    N8 C26 H26A . . 108.5 ?
    C27 C26 H26A . . 108.5 ?
    N8 C26 H26B . . 108.5 ?
    C27 C26 H26B . . 108.5 ?
    H26A C26 H26B . . 107.5 ?
    C26 C27 C28A . . 119.7(14) ?
    C26 C27 C28B . . 102.4(11) ?
    C26 C27 H27A . . 107.4 ?
    C28A C27 H27A . . 107.4 ?
    C26 C27 H27B . . 107.4 ?
    C28A C27 H27B . . 107.4 ?
    H27A C27 H27B . . 106.9 ?
    C26 C27 H27C . . 111.3 ?
    C28B C27 H27C . . 111.3 ?
    C26 C27 H27D . . 111.3 ?
    C28B C27 H27D . . 111.3 ?
    H27C C27 H27D . . 109.2 ?
    C29A C28A C27 . . 100.9(15) ?
    C29A C28A H28A . . 111.6 ?
    C27 C28A H28A . . 111.6 ?
    C29A C28A H28B . . 111.6 ?
    C27 C28A H28B . . 111.6 ?
    H28A C28A H28B . . 109.4 ?
    C28A C29A H29A . . 109.5 ?
    C28A C29A H29B . . 109.5 ?
    H29A C29A H29B . . 109.5 ?
    C28A C29A H29C . . 109.5 ?
    H29A C29A H29C . . 109.5 ?
    H29B C29A H29C . . 109.5 ?
    C29B C28B C27 . . 106.9(15) ?
    C29B C28B H28C . . 110.3 ?
    C27 C28B H28C . . 110.4 ?
    C29B C28B H28D . . 110.4 ?
    C27 C28B H28D . . 110.4 ?
    H28C C28B H28D . . 108.6 ?
    C28B C29B H29D . . 109.5 ?
    C28B C29B H29E . . 109.5 ?
    H29D C29B H29E . . 109.5 ?
    C28B C29B H29F . . 109.5 ?
    H29D C29B H29F . . 109.5 ?
    H29E C29B H29F . . 109.5 ?
    C31 C30 N8 . . 115.1(6) ?
    C31 C30 H30A . . 108.5 ?
    N8 C30 H30A . . 108.5 ?
    C31 C30 H30B . . 108.5 ?
    N8 C30 H30B . . 108.5 ?
    H30A C30 H30B . . 107.5 ?
    C30 C31 C32 . . 110.0(7) ?
    C30 C31 H31A . . 109.7 ?
    C32 C31 H31A . . 109.7 ?
    C30 C31 H31B . . 109.7 ?
    C32 C31 H31B . . 109.7 ?
    H31A C31 H31B . . 108.2 ?
    C33 C32 C31 . . 114.8(10) ?
    C33 C32 H32A . . 108.6 ?
    C31 C32 H32A . . 108.6 ?
    C33 C32 H32B . . 108.6 ?
    C31 C32 H32B . . 108.6 ?
    H32A C32 H32B . . 107.6 ?
    C32 C33 H33A . . 109.5 ?
    C32 C33 H33B . . 109.5 ?
    H33A C33 H33B . . 109.5 ?
    C32 C33 H33C . . 109.5 ?
    H33A C33 H33C . . 109.5 ?
    H33B C33 H33C . . 109.5 ?
    N8 C34 C35 . . 116.1(5) ?
    N8 C34 H34A . . 108.3 ?
    C35 C34 H34A . . 108.3 ?
    N8 C34 H34B . . 108.3 ?
    C35 C34 H34B . . 108.3 ?
    H34A C34 H34B . . 107.4 ?
    C36 C35 C34 . . 110.5(6) ?
    C36 C35 H35A . . 109.5 ?
    C34 C35 H35A . . 109.5 ?
    C36 C35 H35B . . 109.5 ?
    C34 C35 H35B . . 109.5 ?
    H35A C35 H35B . . 108.1 ?
    C35 C36 C37 . . 113.0(6) ?
    C35 C36 H36A . . 109.0 ?
    C37 C36 H36A . . 109.0 ?
    C35 C36 H36B . . 109.0 ?
    C37 C36 H36B . . 109.0 ?
    H36A C36 H36B . . 107.8 ?
    C36 C37 H37A . . 109.5 ?
    C36 C37 H37B . . 109.5 ?
    H37A C37 H37B . . 109.5 ?
    C36 C37 H37C . . 109.5 ?
    H37A C37 H37C . . 109.5 ?
    H37B C37 H37C . . 109.5 ?
    N8 C38 C39 . . 115.2(5) ?
    N8 C38 H38A . . 108.5 ?
    C39 C38 H38A . . 108.5 ?
    N8 C38 H38B . . 108.5 ?
    C39 C38 H38B . . 108.5 ?
    H38A C38 H38B . . 107.5 ?
    C40 C39 C38 . . 111.0(7) ?
    C40 C39 H39A . . 109.4 ?
    C38 C39 H39A . . 109.4 ?
    C40 C39 H39B . . 109.4 ?
    C38 C39 H39B . . 109.4 ?
    H39A C39 H39B . . 108.0 ?
    C41 C40 C39 . . 116.4(10) ?
    C41 C40 H40A . . 108.2 ?
    C39 C40 H40A . . 108.2 ?
    C41 C40 H40B . . 108.2 ?
    C39 C40 H40B . . 108.2 ?
    H40A C40 H40B . . 107.3 ?
    C40 C41 H41A . . 109.5 ?
    C40 C41 H41B . . 109.5 ?
    H41A C41 H41B . . 109.5 ?
    C40 C41 H41C . . 109.5 ?
    H41A C41 H41C . . 109.5 ?
    H41B C41 H41C . . 109.5 ?
    O1 C42 C43 . 2_756 110.4(6) ?
    O1 C42 H42A . . 109.6 ?
    C43 C42 H42A 2_756 . 109.6 ?
    O1 C42 H42B . . 109.6 ?
    C43 C42 H42B 2_756 . 109.6 ?
    H42A C42 H42B . . 108.1 ?
    O1 C43 C42 . 2_756 110.5(6) ?
    O1 C43 H43A . . 109.6 ?
    C42 C43 H43A 2_756 . 109.6 ?
    O1 C43 H43B . . 109.6 ?
    C42 C43 H43B 2_756 . 109.6 ?
    H43A C43 H43B . . 108.1 ?
_shelx_hkl_file
;
  -1   0   0 569.260 32.0617  15
  -1   0   0 591.690 32.0006  16
   1   0   0 576.116 31.9545   8
   1   0   0 584.665 32.0037  14
   1   0   0 602.551 32.0012  16
  -2   0   0 7.69720 1.21877  15
  -2   0   0 9.07343 0.97376  16
  -2   0   0 8.91598 1.29843   4
  -2   0   0 7.70204 0.92163   8
  -2   0   0 8.05238 1.12239   3
   2   0   0 9.42920 1.07658  14
   2   0   0 9.23156 1.22596   1
   2   0   0 8.56558 1.25009  11
   2   0   0 9.18086 1.02847  16
   2   0   0 7.82948 1.03209   9
   2   0   0 10.3040 1.14763  10
   2   0   0 8.91978 0.98359   8
  -3   0   0 665.094 36.3905  15
  -3   0   0 622.075 36.4735   4
  -3   0   0 622.954 35.9588   8
  -3   0   0 639.720 36.0185  16
  -3   0   0 628.977 36.2638   3
   3   0   0 690.176 36.3261  10
   3   0   0 667.765 36.1046   8
   3   0   0 624.968 36.0242  16
   3   0   0 645.495 36.3297  17
   3   0   0 667.109 36.4318  11
   3   0   0 681.917 36.2264  14
   3   0   0 673.633 36.3394   1
   3   0   0 660.107 36.1896   9
  -4   0   0 23.0694 2.97354   4
  -4   0   0 21.1068 2.28421  16
  -4   0   0 26.1990 2.92601  12
  -4   0   0 21.6279 2.78619  15
  -4   0   0 26.6343 3.02165  13
  -4   0   0 20.6648 2.63598   3
   4   0   0 21.4785 2.88184  17
   4   0   0 22.4054 3.04501   2
   4   0   0 25.7349 3.15905  11
   4   0   0 24.8261 2.39992  16
   4   0   0 30.5508 2.88990   9
   4   0   0 25.3914 2.91596  10
   4   0   0 23.8846 2.85021   1
   4   0   0 28.3637 2.78259  14
  -5   0   0 5.62082 2.05890   3
  -5   0   0 6.74256 2.11020  12
  -5   0   0 11.9919 2.36044  13
  -5   0   0 6.91819 2.15139  15
  -5   0   0 9.29941 2.31395   4
  -5   0   0 12.0389 1.79212  16
   5   0   0 11.9997 2.75035  11
   5   0   0 14.3348 2.57343   1
   5   0   0 16.1233 2.88190   2
   5   0   0 16.4674 2.37934   9
   5   0   0 16.2198 2.56278  10
   5   0   0 21.9521 2.85824  17
   5   0   0 13.0931 2.19248  14
   5   0   0 10.4728 1.74373  16
  -6   0   0 207.409 12.9048  16
  -6   0   0 215.410 13.7348  15
  -6   0   0 215.910 13.7171  13
  -6   0   0 215.353 13.6687   3
  -6   0   0 226.604 13.7458  12
  -6   0   0 213.753 12.6350   6
   6   0   0 216.539 13.6110   1
   6   0   0 215.221 12.9945  16
   6   0   0 233.869 13.6849   9
   6   0   0 201.873 13.8644  10
   6   0   0 222.100 14.0455  11
   6   0   0 220.041 14.0502   2
   6   0   0 228.906 13.9128  17
   6   0   0 220.538 13.4991  14
  -7   0   0 3.21427 2.36435  12
  -7   0   0 2.09295 2.38207  15
  -7   0   0 3.38655 2.39902   3
  -7   0   0 -0.6384 1.37516   6
  -7   0   0 3.98190 1.72549  16
  -7   0   0 4.56567 2.33127  13
   7   0   0 5.64525 2.25250  14
   7   0   0 4.23242 2.72229   1
   7   0   0 0.97519 2.37049   9
   7   0   0 2.43173 1.82284  16
   7   0   0 2.81837 2.91391  17
   7   0   0 4.01252 3.20379   2
   7   0   0 5.71178 2.81913  10
   7   0   0 3.90132 3.02445  11
  -8   0   0 319.756 19.8394  15
  -8   0   0 331.681 18.7933  16
  -8   0   0 311.256 19.7634  13
  -8   0   0 306.180 19.6528  12
  -8   0   0 312.458 19.6815   3
  -8   0   0 322.035 18.3154   6
   8   0   0 246.658 19.8394  10
   8   0   0 349.906 19.8773  14
   8   0   0 295.129 19.5834   1
   8   0   0 319.205 20.3206  11
   8   0   0 303.553 20.2543   2
   8   0   0 354.923 20.1243   9
   8   0   0 309.510 19.9221  17
   8   0   0 334.419 18.8966  16
  -9   0   0 244.594 15.8477  13
  -9   0   0 214.371 15.5166  12
  -9   0   0 243.156 15.9111  15
  -9   0   0 223.005 15.5816   3
  -9   0   0 228.038 14.0363   6
   9   0   0 234.545 16.4371  11
   9   0   0 243.454 16.6889   2
   9   0   0 245.405 16.2234   9
   9   0   0 242.136 15.8538  14
   9   0   0 254.212 16.5068  17
   9   0   0 202.184 15.8165  10
   9   0   0 238.546 15.9230   1
 -10   0   0 19.6362 4.88329  15
 -10   0   0 28.7310 5.10693   3
 -10   0   0 28.4981 3.49598   6
 -10   0   0 18.6923 4.77005  12
 -10   0   0 34.1461 5.60123  13
  10   0   0 32.3600 6.12587  11
  10   0   0 25.3024 5.16381   1
  10   0   0 15.1075 5.84003   2
  10   0   0 36.7537 5.86126  14
  10   0   0 24.3671 6.10229  17
 -11   0   0 126.149 10.5408   3
 -11   0   0 122.755 10.6808  12
 -11   0   0 116.285 10.5301  15
 -11   0   0 115.310 10.2898  13
 -11   0   0 121.624 8.48147   6
  11   0   0 124.298 11.9383  11
  11   0   0 109.055 10.5865   1
  11   0   0 103.523 11.1259  17
  11   0   0 128.517 11.4734  14
  11   0   0 119.163 12.3341   2
 -12   0   0 -1.2061 3.48110  15
 -12   0   0 1.67256 2.51270   6
 -12   0   0 -1.2477 3.96951   3
 -12   0   0 -0.9958 3.53052  13
 -12   0   0 2.21788 4.16313  12
  12   0   0 5.31436 5.13941  11
  12   0   0 1.40810 5.59591   2
  12   0   0 -1.0523 4.00378   1
 -13   0   0 23.6316 6.03786  13
 -13   0   0 15.3602 5.90346  12
 -13   0   0 9.67872 5.32066   3
 -13   0   0 18.9826 5.71732  15
  13   0   0 12.9878 8.08405   2
  13   0   0 20.6392 7.01585  11
 -14   0   0 40.3088 7.72723  15
 -14   0   0 40.9207 8.23305  12
 -14   0   0 45.3770 8.28570   3
 -14   0   0 41.3248 7.80595  13
  14   0   0 46.0658 9.16299  11
  14   0   0 55.6074 10.5044   2
 -15   0   0 26.3440 7.73034  12
 -15   0   0 18.4399 6.69898  13
 -15   0   0 9.93243 7.16005   3
  15  -1   0 40.3337 11.4574   2
 -15   1   0 45.4375 8.54809  13
 -15   1   0 35.8166 8.48276   3
 -15   1   0 36.3458 8.83535  12
  14  -1   0 18.9642 7.64296  11
  14  -1   0 8.53897 8.33958   2
 -14   1   0 20.3346 7.04255  12
 -14   1   0 12.2264 5.57267  15
 -14   1   0 19.4163 6.75723   3
 -14   1   0 27.3538 7.21474  13
  13  -1   0 17.5729 8.11087   2
  13  -1   0 22.1768 7.10804  11
 -13   1   0 22.3292 6.25535  12
 -13   1   0 19.6869 6.31523   3
 -13   1   0 16.6842 5.44130  13
 -13   1   0 16.8183 5.64474  15
  12  -1   0 26.1029 7.83330   2
  12  -1   0 19.3607 6.55878  11
  12  -1   0 20.9617 7.05297  17
 -12   1   0 9.11928 5.21225  12
 -12   1   0 15.3873 5.15062  13
 -12   1   0 16.7326 5.35810  15
 -12   1   0 24.7891 5.92118   3
  11  -1   0 11.1282 5.39117  11
  11  -1   0 6.34812 5.96211  17
  11  -1   0 -5.1742 5.71893   2
  11  -1   0 11.7073 4.37622   1
  11  -1   0 12.2931 4.49475  14
 -11   1   0 11.2637 4.36436  15
 -11   1   0 14.7331 2.97612   6
 -11   1   0 16.5809 4.95190  13
 -11   1   0 9.76860 4.73882   3
 -11   1   0 17.8135 5.25647  12
  10  -1   0 321.346 22.3214  17
  10  -1   0 378.997 21.7573  14
  10  -1   0 350.532 23.0427   2
  10  -1   0 311.037 21.1791   1
  10  -1   0 341.769 22.2160  11
 -10   1   0 335.412 21.6006  15
 -10   1   0 322.752 21.5213   3
 -10   1   0 326.674 19.6189   6
 -10   1   0 340.621 21.7191  12
 -10   1   0 337.327 21.8258  13
   9  -1   0 66.0317 7.41047  10
   9  -1   0 60.9903 8.10440   2
   9  -1   0 65.0282 6.81851  14
   9  -1   0 69.7347 7.03446   1
   9  -1   0 71.5969 7.95086  11
   9  -1   0 58.4135 7.64392  17
  -9   1   0 58.3520 6.96379  12
  -9   1   0 76.5630 7.90504  13
  -9   1   0 66.0731 5.19827   6
  -9   1   0 72.0294 7.26825  15
  -9   1   0 61.0186 6.98075   3
   8  -1   0 8.50888 3.20878  10
   8  -1   0 13.2340 3.08345  16
   8  -1   0 9.65700 3.97238   9
   8  -1   0 9.26721 4.45503   2
   8  -1   0 12.8725 3.13296  14
   8  -1   0 7.56419 4.11539  17
   8  -1   0 14.0496 3.45630   1
   8  -1   0 14.3255 4.37378  11
  -8   1   0 12.9611 3.45745  13
  -8   1   0 15.6810 2.26327   6
  -8   1   0 12.4148 3.31907  15
  -8   1   0 9.10247 3.12811   3
  -8   1   0 10.1575 3.29855  12
   7  -1   0 68.2982 5.89775  10
   7  -1   0 73.1001 5.86093  14
   7  -1   0 63.3582 5.57115  16
   7  -1   0 75.5320 6.99904  11
   7  -1   0 63.8562 5.97122   1
   7  -1   0 66.6022 7.12605   2
   7  -1   0 75.1870 7.01125  17
   7  -1   0 62.3253 6.77351   9
  -7   1   0 59.0595 6.17751  12
  -7   1   0 71.0921 4.90749   6
  -7   1   0 69.4131 6.28406   3
  -7   1   0 68.2107 5.62716  16
  -7   1   0 72.8957 6.49293  13
  -7   1   0 65.1121 6.39103  15
   6  -1   0 36.6794 3.89402   1
   6  -1   0 32.9377 3.60128  16
   6  -1   0 36.9988 3.81192  10
   6  -1   0 34.0901 4.39779  11
   6  -1   0 38.1134 4.88163   2
   6  -1   0 35.1638 4.49091   9
   6  -1   0 27.3444 3.53478  14
   6  -1   0 32.1785 4.49103  17
  -6   1   0 32.9745 3.98798  12
  -6   1   0 38.1187 4.13894  15
  -6   1   0 33.0302 4.19637  13
  -6   1   0 30.3282 3.79528   3
  -6   1   0 35.3607 3.60618  16
  -6   1   0 30.7292 2.87416   6
   5  -1   0 85.0636 5.80634  16
   5  -1   0 75.6966 6.40748   2
   5  -1   0 82.8897 6.49523  17
   5  -1   0 81.8386 6.30839  11
   5  -1   0 83.4199 5.89041   1
   5  -1   0 90.5106 5.84651  14
   5  -1   0 76.2511 6.36282   9
   5  -1   0 75.8418 5.60559  10
  -5   1   0 77.3513 6.02374   3
  -5   1   0 84.7837 5.21158   6
  -5   1   0 82.1443 5.73065  16
  -5   1   0 86.7835 6.16908  12
  -5   1   0 79.1722 6.10456  13
  -5   1   0 87.6085 6.19517  15
   4  -1   0 2.13134 1.86089   9
   4  -1   0 2.66654 1.14421  10
   4  -1   0 4.43775 1.53040   1
   4  -1   0 5.92845 2.17967  17
   4  -1   0 3.84921 1.22784  14
   4  -1   0 2.08368 1.94730  11
   4  -1   0 8.18332 2.45404   2
  -4   1   0 2.45922 1.55150  13
  -4   1   0 1.44555 0.87730   6
  -4   1   0 5.78505 1.71411  15
  -4   1   0 -0.4589 1.31507   3
  -4   1   0 0.54105 1.27151  16
   3  -1   0 962.729 52.9315  17
   3  -1   0 990.964 52.6219  14
   3  -1   0 960.807 52.5220   1
   3  -1   0 965.585 52.7438  11
   3  -1   0 984.913 52.5179  10
  -3   1   0 965.328 52.2492   6
  -3   1   0 974.327 52.9103  13
  -3   1   0 930.528 52.6873   3
  -3   1   0 982.852 52.6780  15
  -3   1   0 835.735 52.6596   9
  -3   1   0 947.365 52.6252  16
   2  -1   0 1690.94 96.8489  17
   2  -1   0 1787.36 96.5832  10
   2  -1   0 1734.40 96.5043   1
   2  -1   0 1788.02 96.6654  11
   2  -1   0 1790.32 96.6580  14
  -2   1   0 1768.37 96.3860   6
  -2   1   0 1740.94 96.7066   3
  -2   1   0 1792.68 96.7255  16
  -2   1   0 1830.10 96.6261  15
   1  -1   0 7507.55 384.742  14
   1  -1   0 7345.67 385.132  11
   1  -1   0 7450.10 384.700  10
   1  -1   0 6292.64 384.780  16
   1  -1   0 6174.78 384.785  17
  -1   1   0 7594.49 384.896  15
   0  -1   0 232.138 13.0686  14
   0  -1   0 230.686 13.0610  10
   0  -1   0 245.690 12.9433  15
   0   1   0 222.809 13.1383  16
  -1  -1   0 23.5932 1.54644   8
  -1  -1   0 21.0420 1.43267  17
  -1  -1   0 24.6651 1.78749  14
  -1  -1   0 24.4671 1.72052  10
  -1  -1   0 22.5996 1.59987  16
  -1  -1   0 22.8341 1.79014  15
   1   1   0 24.1773 1.68909  10
   1   1   0 21.7135 1.44034  17
   1   1   0 22.7050 1.73808  14
   1   1   0 22.0903 1.76908   9
   1   1   0 22.1173 1.61826  16
   1   1   0 21.4419 1.72584  11
   1   1   0 24.2972 1.58197   8
   1   1   0 22.1289 1.79752   1
  -2  -1   0 1135.36 65.6877   8
  -2  -1   0 1193.12 65.9011   3
  -2  -1   0 1277.43 65.7031  16
  -2  -1   0 1235.41 65.9751  15
   2   1   0 1245.00 65.6387  17
   2   1   0 1165.18 65.9111  11
   2   1   0 1219.88 65.8861   9
   2   1   0 1252.29 65.5615   8
   2   1   0 1031.41 66.0328  14
   2   1   0 1142.80 65.7862   5
   2   1   0 1258.66 66.0400   1
   2   1   0 1239.04 65.8542  10
   2   1   0 1201.19 65.6027  16
  -3  -1   0 603.205 31.6973   8
  -3  -1   0 542.450 31.8912  16
  -3  -1   0 590.815 32.1899  15
  -3  -1   0 586.668 32.4528   4
  -3  -1   0 543.460 32.0133   3
   3   1   0 573.505 32.1606  11
   3   1   0 598.294 31.7405   8
   3   1   0 549.637 31.9543   9
   3   1   0 599.069 32.0982  10
   3   1   0 522.366 32.2569  14
   3   1   0 582.222 31.8110  17
   3   1   0 573.295 32.1883   1
  -4  -1   0 47.1188 4.23507  12
  -4  -1   0 49.8134 3.78416  16
  -4  -1   0 54.6935 4.18678  13
  -4  -1   0 50.7273 3.57970   8
  -4  -1   0 54.4212 4.57227   4
  -4  -1   0 56.7931 4.52462  15
  -4  -1   0 46.3871 4.20029   3
   4   1   0 55.5928 4.60974  14
   4   1   0 54.9364 4.67013  11
   4   1   0 53.4453 4.35303  10
   4   1   0 51.2243 3.98365  17
   4   1   0 59.1093 4.63725   1
   4   1   0 51.2949 4.09254   9
  -5  -1   0 534.724 31.7540   3
  -5  -1   0 560.809 31.9619  15
  -5  -1   0 539.861 31.7812  12
  -5  -1   0 580.909 31.7775  13
  -5  -1   0 568.980 31.1991  16
  -5  -1   0 555.832 32.1204   4
  -5  -1   0 548.873 31.0219   8
   5   1   0 532.461 31.9022  10
   5   1   0 564.944 32.1070  14
   5   1   0 578.364 32.0273   1
   5   1   0 568.281 31.7116   9
   5   1   0 539.935 31.5489  17
   5   1   0 558.011 31.2169  16
   5   1   0 581.578 32.1226  11
  -6  -1   0 109.484 8.50917   4
  -6  -1   0 123.134 8.49770  12
  -6  -1   0 116.678 8.39104   3
  -6  -1   0 118.439 8.32673  13
  -6  -1   0 115.884 7.51885  16
  -6  -1   0 122.192 8.75899  15
  -6  -1   0 115.419 7.38997   8
   6   1   0 120.828 8.67607   1
   6   1   0 119.192 8.68530   2
   6   1   0 113.108 7.56522  16
   6   1   0 117.707 8.90987  11
   6   1   0 118.878 8.54956  10
   6   1   0 142.933 9.01981  14
   6   1   0 120.009 8.28529   9
  -7  -1   0 362.056 22.2722   4
  -7  -1   0 364.692 22.0800  15
  -7  -1   0 374.299 22.0018  12
  -7  -1   0 364.406 21.9197   3
  -7  -1   0 369.703 20.8651  16
  -7  -1   0 374.428 21.8161  13
   7   1   0 357.334 21.7161   9
   7   1   0 375.273 22.2205   1
   7   1   0 321.200 21.8146   2
   7   1   0 358.677 22.0231  10
   7   1   0 358.837 20.8639  16
   7   1   0 381.963 22.3928  14
   7   1   0 351.249 22.2785  11
  -8  -1   0 45.1354 5.43377  12
  -8  -1   0 38.9082 5.12219  13
  -8  -1   0 45.0696 5.72549   4
  -8  -1   0 35.1822 5.27156  15
  -8  -1   0 34.6791 3.72889  16
  -8  -1   0 29.4711 4.88808   3
   8   1   0 42.6090 5.94705  11
   8   1   0 38.9041 5.59196   2
   8   1   0 46.0312 5.56738  10
   8   1   0 39.2993 5.22555   9
   8   1   0 34.1768 5.53549  14
   8   1   0 37.0842 5.36257   1
  -9  -1   0 127.933 9.47262  13
  -9  -1   0 118.651 9.74592  15
  -9  -1   0 112.926 9.51611   3
  -9  -1   0 102.470 9.35023  12
  -9  -1   0 122.581 8.01632   6
   9   1   0 109.313 10.2486  14
   9   1   0 122.853 9.69571  10
   9   1   0 107.052 10.1978   2
   9   1   0 119.579 10.6279  11
   9   1   0 113.912 9.63387   9
   9   1   0 126.786 10.3129   1
 -10  -1   0 320.588 20.1161  15
 -10  -1   0 291.880 19.5559   3
 -10  -1   0 295.926 19.3681  13
 -10  -1   0 295.743 19.7181  12
 -10  -1   0 280.314 17.6986   6
  10   1   0 329.682 20.8098   2
  10   1   0 324.752 20.9542  11
  10   1   0 298.579 19.9715   1
  10   1   0 264.704 20.2699  14
 -11  -1   0 1.97286 3.95829  12
 -11  -1   0 7.38356 3.67635  13
 -11  -1   0 2.47905 2.44984   6
 -11  -1   0 -0.2272 3.60123   3
 -11  -1   0 1.49225 3.52977  15
  11   1   0 5.47268 5.41393   2
  11   1   0 9.57889 4.52949   1
  11   1   0 2.75900 5.31773  11
 -12  -1   0 31.5585 6.37732  15
 -12  -1   0 35.6607 6.35566  13
 -12  -1   0 46.2720 4.85829   6
 -12  -1   0 38.3777 7.01522  12
 -12  -1   0 26.8474 6.45065   3
  12   1   0 26.4539 6.56902   1
  12   1   0 36.8875 7.70493  11
  12   1   0 30.2501 7.52294   2
 -13  -1   0 29.4616 6.74433  12
 -13  -1   0 15.5186 5.89693   3
 -13  -1   0 18.8375 5.41830  13
 -13  -1   0 17.8359 5.71520  15
  13   1   0 18.5618 5.85142   1
  13   1   0 20.9388 7.04193  11
 -14  -1   0 27.4938 7.40254  12
 -14  -1   0 55.4753 9.02089   3
 -14  -1   0 38.7907 7.47582  13
 -15  -1   0 -0.0078 5.97429   3
 -15  -1   0 -3.3827 6.16246  12
 -15  -1   0 10.0912 5.82041  13
  15  -2   0 1.33550 9.06162   2
 -15   2   0 3.07443 6.50038  12
 -15   2   0 0.66076 6.12617   3
 -15   2   0 -1.9305 5.22940  13
  14  -2   0 43.5674 11.1696   2
  14  -2   0 48.9314 9.08488  11
  14  -2   0 68.7848 11.2918  17
 -14   2   0 68.0286 10.1533   3
 -14   2   0 71.8320 9.23702  15
 -14   2   0 74.6822 10.4948  12
 -14   2   0 82.0077 10.5792  13
  13  -2   0 5.74490 5.49126  11
  13  -2   0 7.23068 7.23327  17
  13  -2   0 2.19055 7.47295   2
 -13   2   0 8.85182 4.93188  13
 -13   2   0 8.19804 5.62553  12
 -13   2   0 6.11731 5.15657   3
 -13   2   0 -0.4100 4.06589  15
  12  -2   0 60.6532 10.1573  17
  12  -2   0 57.9254 8.78034  11
  12  -2   0 80.7987 11.0815   2
 -12   2   0 66.4038 8.64669   3
 -12   2   0 69.1266 9.01711  13
 -12   2   0 72.6949 8.59851  15
 -12   2   0 65.2742 8.76305  12
  11  -2   0 94.5180 11.2145  17
  11  -2   0 100.877 10.4080  11
  11  -2   0 106.527 9.37887  14
  11  -2   0 101.307 11.9572   2
 -11   2   0 95.7460 10.1736  12
 -11   2   0 89.0753 9.92252   3
 -11   2   0 100.052 9.16331  15
 -11   2   0 107.554 10.8409  13
  10  -2   0 1.85325 3.57552   1
  10  -2   0 -6.6694 5.23794   2
  10  -2   0 1.37243 3.04194  14
  10  -2   0 -0.7684 3.20498  10
  10  -2   0 -9.1154 4.59270  17
  10  -2   0 -0.6174 4.21030  11
 -10   2   0 -0.4151 3.44242   3
 -10   2   0 3.05591 3.61603  13
 -10   2   0 -1.6820 3.48735  12
 -10   2   0 4.12324 3.31190  15
   9  -2   0 82.1216 7.15110  14
   9  -2   0 76.6626 7.33322  16
   9  -2   0 55.9266 8.07016   2
   9  -2   0 71.4769 8.72573  17
   9  -2   0 79.7981 8.42800  11
   9  -2   0 71.6137 7.15803   1
   9  -2   0 77.8255 7.21677  10
  -9   2   0 85.2903 8.27277   3
  -9   2   0 75.8334 5.67142   6
  -9   2   0 81.8815 7.21196  15
  -9   2   0 79.2146 8.00827  12
  -9   2   0 80.8609 8.29160  13
   8  -2   0 83.1761 7.49467  16
   8  -2   0 86.4781 7.26961  14
   8  -2   0 91.8710 9.37682   2
   8  -2   0 86.3283 8.98207  17
   8  -2   0 92.5631 7.16837  10
   8  -2   0 92.8992 8.50700  11
   8  -2   0 83.6079 7.12285   1
  -8   2   0 84.6862 7.47544  15
  -8   2   0 94.9421 8.04345   3
  -8   2   0 89.3548 7.83705  12
  -8   2   0 87.3689 6.06396   6
  -8   2   0 88.2289 7.98815  13
   7  -2   0 10.2322 2.98486  16
   7  -2   0 8.09964 2.26080  10
   7  -2   0 9.52421 3.96524  17
   7  -2   0 10.4210 4.19731   2
   7  -2   0 8.27123 3.55018  11
   7  -2   0 8.36670 2.46690  14
   7  -2   0 9.09250 2.65435   1
  -7   2   0 4.46532 2.78178   3
  -7   2   0 10.8037 2.39316   9
  -7   2   0 9.89991 3.09278  13
  -7   2   0 10.4467 1.82114   6
  -7   2   0 7.26544 2.63164  15
  -7   2   0 11.3355 2.90328  12
   6  -2   0 270.440 16.1811   1
   6  -2   0 294.421 17.3846  17
   6  -2   0 283.541 16.8238  11
   6  -2   0 276.803 17.4354   2
   6  -2   0 279.600 16.2000  10
   6  -2   0 267.248 16.2663  14
  -6   2   0 263.693 16.3837  15
  -6   2   0 253.571 16.5555  12
  -6   2   0 273.012 16.9388  13
  -6   2   0 266.151 16.6229   3
  -6   2   0 263.134 15.5099   6
  -6   2   0 278.608 16.0754   9
   5  -2   0 106.610 7.26387  14
   5  -2   0 107.845 7.12193  10
   5  -2   0 115.492 8.49173   2
   5  -2   0 109.956 7.17451   1
   5  -2   0 118.740 8.42743  17
   5  -2   0 118.904 7.82528  11
  -5   2   0 105.095 6.65963   6
  -5   2   0 118.898 7.05076   9
  -5   2   0 108.264 7.58500  12
  -5   2   0 108.330 7.55149   3
  -5   2   0 99.4538 7.30687  15
  -5   2   0 107.827 7.85498  13
   4  -2   0 180.242 11.8731   2
   4  -2   0 177.038 11.0573  10
   4  -2   0 190.254 11.0420   1
   4  -2   0 183.009 11.2136  14
   4  -2   0 171.670 11.7535  17
   4  -2   0 189.189 11.4073  11
   4  -2   0 185.079 11.5546  16
  -4   2   0 185.173 10.6906   6
  -4   2   0 192.395 11.2024  15
  -4   2   0 186.575 11.5006  12
  -4   2   0 194.460 11.7283  13
  -4   2   0 193.555 11.5182   3
  -4   2   0 197.596 10.9101   9
   3  -2   0 2942.73 161.777  14
   3  -2   0 3025.07 161.502   1
   3  -2   0 2853.55 162.141   2
   3  -2   0 2893.32 161.973  16
   3  -2   0 2961.08 161.661  10
   3  -2   0 2990.26 161.675  11
   3  -2   0 3077.87 162.226  17
  -3   2   0 3050.93 161.589  15
  -3   2   0 2912.87 161.896   3
  -3   2   0 2992.83 162.031  13
  -3   2   0 2879.99 161.386   9
   2  -2   0 9724.15 528.983  11
   2  -2   0 9999.99 529.528  17
   2  -2   0 9644.01 529.463  16
   2  -2   0 9660.74 529.160  10
   2  -2   0 9475.11 529.227  14
  -2   2   0 9878.35 529.464   3
  -2   2   0 9995.81 529.016  15
  -2   2   0 9449.93 529.200   9
   1  -2   0 98.4901 6.20346  16
   1  -2   0 94.3647 5.41618  15
   1  -2   0 93.1264 5.82046  10
   1  -2   0 102.926 5.50336  11
   1  -2   0 96.8133 5.88205  14
   1  -2   0 90.4900 6.03315  17
  -1   2   0 101.924 5.46790  15
  -1   2   0 80.9087 6.28669   3
   0  -2   0 1668.38 90.4019  15
   0  -2   0 1644.62 90.8279  16
   0  -2   0 1651.17 90.6652  10
   0  -2   0 1695.13 90.8282   3
   0  -2   0 1629.90 90.6678  14
   0  -2   0 1678.18 90.5797  17
   0   2   0 1657.05 90.8053   3
   0   2   0 1635.06 90.3450  11
   0   2   0 1656.09 90.7198   9
  -1  -2   0 737.100 40.6988  10
  -1  -2   0 762.634 40.7491  16
  -1  -2   0 749.002 40.6418   8
  -1  -2   0 748.260 40.3528  17
  -1  -2   0 740.083 40.7340  14
  -1  -2   0 720.751 40.8013   3
  -1  -2   0 769.495 40.7015  15
   1   2   0 707.662 40.8047   3
   1   2   0 736.148 40.7389  14
   1   2   0 730.484 40.7030  10
   1   2   0 734.464 40.8539   9
   1   2   0 725.238 40.7948   1
  -2  -2   0 825.310 45.0349  10
  -2  -2   0 794.032 44.8416  16
  -2  -2   0 804.819 44.7637   8
  -2  -2   0 848.574 45.1992  15
  -2  -2   0 850.912 45.2139  14
  -2  -2   0 787.357 45.1716   3
  -2  -2   0 798.832 44.5634  17
   2   2   0 856.543 45.2073  14
   2   2   0 837.613 45.3295   1
   2   2   0 809.849 45.0243  10
   2   2   0 794.103 44.5697  17
   2   2   0 815.231 44.8027   8
   2   2   0 807.796 45.1031  11
   2   2   0 800.144 45.2255   9
  -3  -2   0 113.917 7.55829  15
  -3  -2   0 117.741 7.01471   8
  -3  -2   0 126.038 7.39391  10
  -3  -2   0 111.188 7.53910   3
  -3  -2   0 119.959 8.24163   4
  -3  -2   0 123.947 7.09927  16
   3   2   0 117.351 7.31016  10
   3   2   0 113.462 7.55646  14
   3   2   0 128.282 7.86490   1
   3   2   0 105.334 7.44921   9
   3   2   0 109.738 6.84609   8
   3   2   0 115.850 6.91472   5
   3   2   0 115.841 7.64372  11
   3   2   0 111.837 6.88108  17
  -4  -2   0 525.210 30.3483   3
  -4  -2   0 559.549 30.2300  10
  -4  -2   0 497.285 30.0200  16
  -4  -2   0 508.632 29.8934   8
  -4  -2   0 543.571 30.4817  15
  -4  -2   0 543.997 29.9936  13
  -4  -2   0 578.813 31.0966   4
  -4  -2   0 533.653 30.3781  12
   4   2   0 539.557 30.6024   1
   4   2   0 456.472 30.4012  14
   4   2   0 566.076 29.8848   5
   4   2   0 535.181 30.4516  11
   4   2   0 539.570 29.7994  17
   4   2   0 559.768 30.2012  10
   4   2   0 518.114 30.2827   9
  -5  -2   0 509.852 28.2537  13
  -5  -2   0 486.670 28.6265  12
  -5  -2   0 489.975 28.6133   3
  -5  -2   0 519.235 27.7832   8
  -5  -2   0 497.115 29.0630   4
  -5  -2   0 508.265 28.8000  15
  -5  -2   0 483.619 28.1179  16
   5   2   0 509.196 28.5548   9
   5   2   0 538.274 28.4891  10
   5   2   0 487.258 28.0017  17
   5   2   0 495.595 28.2449   5
   5   2   0 486.275 28.2293   2
   5   2   0 492.243 28.7583  11
   5   2   0 410.606 28.7544  14
   5   2   0 503.344 28.9005   1
  -6  -2   0 387.870 21.7384  13
  -6  -2   0 391.476 22.1371   3
  -6  -2   0 371.110 20.8766   8
  -6  -2   0 355.179 21.9879  12
  -6  -2   0 376.480 21.1707  16
  -6  -2   0 387.524 22.5688   4
  -6  -2   0 378.142 22.2516  15
   6   2   0 354.283 21.8472   5
   6   2   0 380.412 21.8108   2
   6   2   0 287.956 22.2872  14
   6   2   0 368.975 22.3616  11
   6   2   0 354.896 21.4280  17
   6   2   0 360.252 22.2999   1
   6   2   0 375.008 21.9153   9
   6   2   0 396.807 21.9308  10
  -7  -2   0 47.2688 5.64989  15
  -7  -2   0 52.7419 5.85604  12
  -7  -2   0 50.0044 4.00302   8
  -7  -2   0 52.4445 6.12534   4
  -7  -2   0 50.4914 4.91326  13
  -7  -2   0 51.8806 4.29123  16
  -7  -2   0 55.6052 5.76508   3
   7   2   0 51.1272 4.31864  16
   7   2   0 48.0078 5.98098   1
   7   2   0 48.7691 5.67614   5
   7   2   0 54.4713 5.54392   9
   7   2   0 64.3571 6.53414  11
   7   2   0 61.5993 5.49491  17
   7   2   0 62.0565 5.79840  10
   7   2   0 40.2590 6.10973  14
  -8  -2   0 82.4205 7.89729  12
  -8  -2   0 88.8392 7.22720  13
  -8  -2   0 87.1677 8.21705   4
  -8  -2   0 90.6535 8.03996   3
  -8  -2   0 87.4371 7.92709  15
   8   2   0 94.0815 7.43821  10
   8   2   0 71.8958 8.78816  14
   8   2   0 72.7696 8.12719   1
   8   2   0 86.0684 7.41413  17
   8   2   0 78.3995 8.40310  11
   8   2   0 93.2095 7.74227   9
  -9  -2   0 57.8478 7.18667   4
  -9  -2   0 60.2645 7.11086  15
  -9  -2   0 71.0438 6.92769  13
  -9  -2   0 57.2311 6.79686   3
  -9  -2   0 55.7071 6.82247  12
   9   2   0 63.5367 7.39980   1
   9   2   0 62.3690 6.62869  10
   9   2   0 50.4815 6.33407   9
   9   2   0 42.6172 7.52205  14
   9   2   0 44.9984 7.04536  11
   9   2   0 53.1667 6.33612  17
 -10  -2   0 17.5632 4.77918  15
 -10  -2   0 21.1191 4.27004  13
 -10  -2   0 22.5799 5.20673   4
 -10  -2   0 17.5905 4.64209   3
 -10  -2   0 8.97262 4.18596  12
  10   2   0 20.8410 5.91717  11
  10   2   0 16.4552 5.54504  14
  10   2   0 19.3347 5.20003   1
  10   2   0 23.8062 4.91558   9
 -11  -2   0 67.2997 8.28855  15
 -11  -2   0 69.3328 7.79801  13
 -11  -2   0 52.8642 7.56476   3
 -11  -2   0 58.6450 7.93751  12
 -11  -2   0 60.1805 5.85081   6
  11   2   0 58.1966 8.74001  11
  11   2   0 70.4243 8.56707   1
 -12  -2   0 -0.8400 4.19704  12
 -12  -2   0 1.51958 3.79710  13
 -12  -2   0 1.49310 4.03531  15
 -12  -2   0 2.24909 4.18637   3
 -12  -2   0 -4.1166 2.47585   6
  12   2   0 10.4209 4.95466   1
  12   2   0 7.46505 6.04273  11
 -13  -2   0 0.84133 3.06508   6
 -13  -2   0 -3.9586 4.23226  15
 -13  -2   0 5.71482 5.11619  12
 -13  -2   0 -2.4782 4.60981   3
 -13  -2   0 -2.2102 3.80293  13
  13   2   0 8.89244 6.47067  11
  13   2   0 8.39520 5.94016   1
 -14  -2   0 4.84694 5.63031   3
 -14  -2   0 0.82437 5.82335  12
  14   2   0 8.28347 6.56881   1
  15  -3   0 71.4226 13.9229   2
  15  -3   0 87.6544 13.6575  17
 -15   3   0 100.675 12.2768   3
 -15   3   0 95.7979 12.4365  12
 -15   3   0 96.9251 12.3617  13
  14  -3   0 0.74314 8.54120   2
  14  -3   0 -3.9882 5.22519  11
  14  -3   0 2.30432 7.84557  17
 -14   3   0 0.12528 5.67617  12
 -14   3   0 -7.0028 5.19632   3
 -14   3   0 -1.3259 4.87950  13
  13  -3   0 1.51993 5.71793  11
  13  -3   0 4.39797 8.04181   2
  13  -3   0 -8.3976 6.62352  17
 -13   3   0 6.64283 5.49681  12
 -13   3   0 7.53377 5.42198   3
 -13   3   0 8.48195 5.08523  13
  12  -3   0 60.7600 8.58951  11
  12  -3   0 61.8700 10.6473  17
  12  -3   0 54.9338 10.4117   2
  12  -3   0 59.6961 8.89916  14
 -12   3   0 73.5274 9.24807  13
 -12   3   0 75.8984 9.45371   3
 -12   3   0 76.3909 9.28079  12
 -12   3   0 75.2899 8.43380  15
  11  -3   0 10.6046 3.94377  14
  11  -3   0 6.59739 5.83658   2
  11  -3   0 14.9797 6.71239  17
  11  -3   0 10.4599 4.79394  11
 -11   3   0 6.29636 4.30105   3
 -11   3   0 14.2250 4.84692  13
 -11   3   0 9.90291 3.97931  15
 -11   3   0 1.53291 4.16738  12
  10  -3   0 139.904 10.4885  10
  10  -3   0 142.481 12.8999  17
  10  -3   0 129.355 10.9142  11
  10  -3   0 123.903 10.0667  14
  10  -3   0 131.939 13.0132   2
 -10   3   0 134.461 11.1261  13
 -10   3   0 119.286 10.0222  15
 -10   3   0 118.508 10.5742   3
 -10   3   0 120.326 10.6165  12
   9  -3   0 5.04242 2.74234  10
   9  -3   0 1.47973 2.50525  14
   9  -3   0 2.60404 3.90936  11
   9  -3   0 -1.6973 5.04063  17
   9  -3   0 13.0340 5.60545   2
  -9   3   0 -2.4265 2.82473   3
  -9   3   0 -3.2912 2.39512  15
  -9   3   0 1.54110 3.15505  12
  -9   3   0 5.22156 3.33312  13
   8  -3   0 91.9164 7.30557  14
   8  -3   0 91.0706 8.18065  11
   8  -3   0 81.0490 9.41110   2
   8  -3   0 72.8863 8.76309  17
   8  -3   0 89.3075 7.27566   1
   8  -3   0 87.3683 6.93657  10
  -8   3   0 80.4471 7.63436   3
  -8   3   0 88.4218 7.24096  15
  -8   3   0 94.7124 8.21030  13
  -8   3   0 84.3370 7.67096  12
   7  -3   0 2.45998 3.00879  11
   7  -3   0 2.50849 3.94388  17
   7  -3   0 2.18989 2.14037   1
   7  -3   0 -3.9509 2.71392  16
   7  -3   0 -1.3361 1.65991  14
   7  -3   0 1.61190 3.42106   2
   7  -3   0 -0.0044 1.71608  10
  -7   3   0 -1.9004 2.01272  15
  -7   3   0 1.53308 1.50929   9
  -7   3   0 1.73253 2.59089  12
  -7   3   0 1.82847 2.72665  13
  -7   3   0 -1.0432 2.32532   3
   6  -3   0 22.9865 3.01443   1
   6  -3   0 19.5107 3.41427  11
   6  -3   0 17.6257 3.61856  16
   6  -3   0 21.9133 3.13891  14
   6  -3   0 27.1624 4.69787  17
   6  -3   0 21.5967 2.88922  10
   6  -3   0 19.8847 4.09437   2
  -6   3   0 21.7574 3.46153   3
  -6   3   0 20.1235 3.61039  13
  -6   3   0 19.5940 2.33428   9
  -6   3   0 21.3311 3.52489  12
  -6   3   0 22.8089 3.00614  15
   5  -3   0 51.5125 5.25956  16
   5  -3   0 53.9520 4.28133  10
   5  -3   0 45.3845 5.44472  17
   5  -3   0 53.2451 4.46250  14
   5  -3   0 57.4018 6.01415   2
   5  -3   0 56.1031 4.31490   1
   5  -3   0 55.5695 4.88514  11
  -5   3   0 52.0540 4.35814  15
  -5   3   0 54.0604 3.82235   9
  -5   3   0 59.8252 5.24011  13
  -5   3   0 52.1382 4.92934   3
  -5   3   0 49.2418 5.01592  12
   4  -3   0 2048.30 110.931  11
   4  -3   0 2016.56 111.169  14
   4  -3   0 1933.17 111.461  16
   4  -3   0 1980.36 110.986  10
   4  -3   0 2055.37 111.788  17
   4  -3   0 2083.10 111.816   2
   4  -3   0 1987.15 110.827   1
  -4   3   0 2046.73 111.470  12
  -4   3   0 2000.75 110.606   9
  -4   3   0 2071.82 111.466   3
  -4   3   0 2020.56 110.755  15
  -4   3   0 2045.87 111.486  13
   3  -3   0 213.639 13.5067  10
   3  -3   0 250.976 14.3087  16
   3  -3   0 238.863 13.1414   1
   3  -3   0 253.814 14.4346   2
   3  -3   0 229.449 13.3457  11
   3  -3   0 214.264 13.6392  14
   3  -3   0 258.618 14.5340  17
  -3   3   0 240.783 13.1387   1
  -3   3   0 212.536 13.1705  15
  -3   3   0 214.570 13.8276  13
  -3   3   0 242.783 14.2164   3
  -3   3   0 226.048 13.2835   9
   2  -3   0 301.819 17.1111  17
   2  -3   0 283.777 16.7146  14
   2  -3   0 295.987 16.1873  11
   2  -3   0 305.733 17.2714  16
   2  -3   0 299.682 16.6680  10
  -2   3   0 280.635 16.4545   9
  -2   3   0 271.949 17.5564   3
  -2   3   0 283.894 16.0751  15
   1  -3   0 228.584 13.2145  14
   1  -3   0 238.306 13.2176  10
   1  -3   0 242.098 13.4987  17
   1  -3   0 198.459 12.6403  15
   1  -3   0 236.041 13.7121  16
  -1   3   0 220.189 13.6350   3
  -1   3   0 236.874 12.8164   1
   0  -3   0 242.669 14.0165  17
   0  -3   0 242.147 14.1146  10
   0  -3   0 254.819 14.4027   3
   0  -3   0 247.026 13.6973  15
   0  -3   0 248.212 14.4899  16
   0  -3   0 245.674 14.1445  14
   0   3   0 246.833 14.3656   3
   0   3   0 240.062 14.1931   9
   0   3   0 236.213 13.6011  11
  -1  -3   0 1654.94 88.0514  16
  -1  -3   0 1616.32 87.8949  10
  -1  -3   0 1561.10 87.4219  17
  -1  -3   0 1581.29 88.0643   3
  -1  -3   0 1619.54 87.8964   8
  -1  -3   0 1570.91 87.8888  14
  -1  -3   0 1696.50 87.7789  15
   1   3   0 1607.02 88.0944   9
   1   3   0 1589.15 87.6394  11
   1   3   0 1593.34 88.0891   3
   1   3   0 1583.09 87.9046  10
   1   3   0 1592.65 87.9504   1
   1   3   0 1560.07 87.9162  14
  -2  -3   0 164.305 10.2005  10
  -2  -3   0 169.809 10.2641  15
  -2  -3   0 179.405 10.3794  14
  -2  -3   0 165.142 10.2120  16
  -2  -3   0 165.206 10.0005   8
  -2  -3   0 172.629 9.53434  17
  -2  -3   0 161.641 10.3939   3
   2   3   0 184.049 10.3833  14
   2   3   0 170.657 10.5135   1
   2   3   0 162.966 10.1831  10
   2   3   0 173.866 10.5464   9
  -3  -3   0 109.589 7.46460   3
  -3  -3   0 110.059 7.48187  12
  -3  -3   0 118.036 7.47668  14
  -3  -3   0 92.2456 8.49911   4
  -3  -3   0 104.900 6.91395  16
  -3  -3   0 108.685 7.12749  10
  -3  -3   0 112.593 6.81689   8
  -3  -3   0 106.995 7.39465  15
   3   3   0 124.347 7.49349  14
   3   3   0 113.800 6.46045  17
   3   3   0 126.238 7.71317   9
   3   3   0 116.875 7.75373   1
   3   3   0 106.065 7.10948  10
   3   3   0 102.613 7.30951  11
  -4  -3   0 198.871 11.4051  16
  -4  -3   0 187.430 12.0034  15
  -4  -3   0 183.289 11.5770  10
  -4  -3   0 188.763 12.9173   4
  -4  -3   0 183.116 11.9577  14
  -4  -3   0 184.003 11.9730  12
  -4  -3   0 177.674 11.8958   3
  -4  -3   0 195.572 11.3066   8
   4   3   0 184.312 11.5762  10
   4   3   0 195.094 11.0179  17
   4   3   0 193.823 12.0580   9
   4   3   0 193.784 11.9906  14
   4   3   0 188.117 11.9677  11
   4   3   0 188.439 12.2445   1
  -5  -3   0 199.984 12.7544   3
  -5  -3   0 198.620 12.7438  12
  -5  -3   0 202.897 12.0397  13
  -5  -3   0 203.846 12.4201  10
  -5  -3   0 212.356 13.6901   4
  -5  -3   0 190.481 12.1954  16
  -5  -3   0 208.175 12.9436  15
  -5  -3   0 168.840 12.0615   8
   5   3   0 201.536 12.8028  14
   5   3   0 197.325 12.0698   2
   5   3   0 201.465 12.8950  11
   5   3   0 191.232 12.6887   9
   5   3   0 199.230 11.7907  17
   5   3   0 212.520 12.4602  10
   5   3   0 213.116 13.2342   1
  -6  -3   0 14.6837 3.37924  15
  -6  -3   0 16.9907 2.75387  13
  -6  -3   0 21.9399 2.45496   8
  -6  -3   0 21.1497 3.28626  10
  -6  -3   0 17.5098 3.00751  16
  -6  -3   0 14.4661 3.19970   3
  -6  -3   0 16.5396 3.32629  12
  -6  -3   0 18.9211 3.91508   4
   6   3   0 15.9361 3.39045  14
   6   3   0 18.0026 2.97656   2
   6   3   0 17.8352 3.92469  11
   6   3   0 20.3460 3.38751   9
   6   3   0 23.6629 2.85167  17
   6   3   0 21.1743 2.48598   5
   6   3   0 16.8252 3.01988  10
   6   3   0 13.9073 3.60845   1
  -7  -3   0 260.099 15.5238  16
  -7  -3   0 258.971 16.7623   3
  -7  -3   0 270.008 17.3687   4
  -7  -3   0 242.373 15.8067  13
  -7  -3   0 250.842 15.2894   8
  -7  -3   0 253.346 16.6337  12
  -7  -3   0 273.604 16.3410  10
  -7  -3   0 266.596 16.9464  15
   7   3   0 244.940 16.8024  14
   7   3   0 261.518 16.6636   9
   7   3   0 270.873 16.3451  10
   7   3   0 260.065 16.1091   2
   7   3   0 264.672 17.1339  11
   7   3   0 246.543 15.6906  17
   7   3   0 272.547 17.2244   1
  -8  -3   0 256.014 16.6863  13
  -8  -3   0 269.347 17.6005   3
  -8  -3   0 266.310 17.6617  15
  -8  -3   0 274.836 18.0792   4
  -8  -3   0 267.017 17.6495  12
  -8  -3   0 282.227 17.1414  10
   8   3   0 276.300 18.1159   1
   8   3   0 248.448 17.7589  14
   8   3   0 252.934 16.9875   2
   8   3   0 260.240 17.3576   9
   8   3   0 271.625 18.0711  11
   8   3   0 296.061 17.2431  10
  -9  -3   0 50.7814 6.70069  12
  -9  -3   0 51.9524 6.63003   3
  -9  -3   0 69.3422 6.80075  10
  -9  -3   0 53.9802 6.97309  15
  -9  -3   0 56.9310 7.54466   4
  -9  -3   0 55.6626 6.10203  13
   9   3   0 56.2420 6.82586   9
   9   3   0 57.2961 7.61019  11
   9   3   0 40.0084 6.57586  14
   9   3   0 53.4661 7.37774   1
   9   3   0 63.5328 6.50252  10
 -10  -3   0 109.555 10.8062  15
 -10  -3   0 114.717 10.8035   4
 -10  -3   0 107.158 10.2180  12
 -10  -3   0 106.020 10.1482   3
 -10  -3   0 107.492 9.04076  13
  10   3   0 123.348 11.2771  11
  10   3   0 115.142 10.6689   1
  10   3   0 106.511 10.0080   9
  10   3   0 97.6227 10.7117  14
 -11  -3   0 38.7311 5.89779  13
 -11  -3   0 48.1115 7.06906  15
 -11  -3   0 38.0523 6.61730   3
 -11  -3   0 39.9075 6.77045  12
 -11  -3   0 44.1276 7.33154   4
  11   3   0 36.0983 7.10922   1
  11   3   0 42.3036 7.85866  11
 -12  -3   0 -7.8558 3.30055  15
 -12  -3   0 -2.3231 2.67645   6
 -12  -3   0 1.35860 4.70049  12
 -12  -3   0 -2.5399 4.30884   3
  12   3   0 -4.1663 5.10242   1
  12   3   0 -0.1234 5.52344  11
 -13  -3   0 73.2033 6.86770   6
 -13  -3   0 57.0579 9.26067  12
 -13  -3   0 84.4604 10.3197  15
 -13  -3   0 80.9617 10.1436   3
  13   3   0 60.5437 9.65737   1
  13   3   0 79.3678 10.9818  11
 -14  -3   0 -3.1207 5.25538  12
 -14  -3   0 6.64793 5.76402   3
  14   3   0 -5.5590 5.44317   1
  14  -4   0 9.51274 9.18002  17
  14  -4   0 2.09634 9.32321   2
 -14   4   0 -1.0084 5.65341   3
 -14   4   0 2.00374 5.78779  12
 -14   4   0 5.37036 5.61899  13
  13  -4   0 4.10907 7.30027  17
  13  -4   0 15.3879 7.83888   2
 -13   4   0 6.75188 5.50720  13
 -13   4   0 8.95145 6.08243   3
 -13   4   0 14.7923 6.60702  12
  12  -4   0 7.62381 5.16322  11
  12  -4   0 5.42833 7.38445  17
  12  -4   0 -3.5016 6.93658   2
  12  -4   0 7.81187 4.46281  14
 -12   4   0 12.6153 5.63317  12
 -12   4   0 17.3796 5.48645  13
 -12   4   0 5.95318 5.26753   3
  11  -4   0 9.64303 4.94879  11
  11  -4   0 29.0773 5.20970  14
  11  -4   0 20.4205 7.77999   2
  11  -4   0 11.6997 7.19279  17
 -11   4   0 12.2685 5.16818   3
 -11   4   0 24.1222 5.76422  13
 -11   4   0 16.8465 5.59160  12
  10  -4   0 8.20000 3.42911  14
  10  -4   0 0.53021 3.92341  11
  10  -4   0 8.28343 3.42934  10
  10  -4   0 -0.2419 6.06116   2
  10  -4   0 8.21430 6.25405  17
 -10   4   0 2.11361 3.78615   3
 -10   4   0 0.79331 3.22768  15
 -10   4   0 1.63094 3.71050  12
 -10   4   0 5.64036 4.00588  13
   9  -4   0 402.542 24.6940  14
   9  -4   0 431.549 24.6032  10
   9  -4   0 386.014 26.1994  17
   9  -4   0 415.894 25.0053  11
   9  -4   0 383.781 26.7570   2
   9  -4   0 406.298 25.4145  16
  -9   4   0 409.127 25.4172  12
  -9   4   0 419.387 25.4682   3
  -9   4   0 409.752 24.3631  15
  -9   4   0 372.459 25.2451  13
   8  -4   0 85.2327 8.01528  11
   8  -4   0 93.6173 7.40581  14
   8  -4   0 96.5664 9.86671  17
   8  -4   0 90.6931 7.06244  10
   8  -4   0 88.0280 8.37334  16
   8  -4   0 68.7881 8.89706   2
  -8   4   0 84.2249 6.95523  15
  -8   4   0 87.1501 8.23488  12
  -8   4   0 77.1466 8.40956  13
  -8   4   0 88.7354 8.27796   3
   7  -4   0 107.613 8.21737  14
   7  -4   0 107.542 8.71233  11
   7  -4   0 103.887 9.25444  16
   7  -4   0 128.550 10.7648  17
   7  -4   0 106.514 8.02996  10
   7  -4   0 120.713 10.2142   2
  -7   4   0 122.979 9.30839  13
  -7   4   0 103.370 9.02760  12
  -7   4   0 123.661 9.33223   3
  -7   4   0 119.354 8.07433  15
   6  -4   0 43.1700 4.50051   1
   6  -4   0 47.6338 4.89578  14
   6  -4   0 45.1562 6.34054   2
   6  -4   0 39.7235 5.76574  17
   6  -4   0 43.2921 4.70539  11
   6  -4   0 44.1578 5.51016  16
   6  -4   0 45.0634 4.57877  10
  -6   4   0 53.3617 3.90175   9
  -6   4   0 49.4118 5.60624  13
  -6   4   0 47.5276 5.38731   3
  -6   4   0 45.9888 4.34417  15
  -6   4   0 54.0947 5.64638  12
   5  -4   0 1845.65 108.752   1
   5  -4   0 1983.98 108.865  11
   5  -4   0 1961.53 109.055  10
   5  -4   0 2058.57 110.190   2
   5  -4   0 1984.96 109.793  16
   5  -4   0 2074.87 110.193  17
   5  -4   0 1953.81 109.247  14
  -5   4   0 2066.36 109.857  12
  -5   4   0 2109.32 109.918   3
  -5   4   0 1839.68 108.721   1
  -5   4   0 1929.56 109.559  13
  -5   4   0 2029.05 108.571   9
  -5   4   0 1953.04 108.613  15
   4  -4   0 85.1265 6.66922  16
   4  -4   0 69.2459 5.46212  14
   4  -4   0 70.4375 5.34320  10
   4  -4   0 88.4863 7.10095  17
   4  -4   0 68.1096 5.05468  11
   4  -4   0 50.2524 5.99002   2
   4  -4   0 70.2818 4.44431   1
  -4   4   0 69.0486 5.75351  13
  -4   4   0 68.6598 4.95491   9
  -4   4   0 75.4833 6.46794  12
  -4   4   0 87.1910 6.56195   3
  -4   4   0 61.2994 4.69020  15
  -4   4   0 72.8227 4.45011   1
   3  -4   0 41.9359 3.90935  14
   3  -4   0 47.1800 3.36379  11
   3  -4   0 54.5928 5.09930   2
   3  -4   0 42.0416 4.82994  16
   3  -4   0 48.0037 3.87761  10
   3  -4   0 44.5405 4.69733  17
  -3   4   0 45.8073 5.59957   3
  -3   4   0 44.2770 3.14789  15
  -3   4   0 62.2371 6.13604  12
  -3   4   0 44.0233 2.96875   1
  -3   4   0 42.9818 3.57496   9
  -3   4   0 48.9148 4.31252  13
   2  -4   0 543.258 29.4074  16
   2  -4   0 509.569 28.7796  14
   2  -4   0 536.281 29.1981  17
   2  -4   0 512.573 29.0120   2
   2  -4   0 520.201 28.7196  10
  -2   4   0 423.747 29.3347   3
  -2   4   0 514.538 28.0459   1
  -2   4   0 495.460 28.6022  13
   1  -4   0 9.60170 2.37365  17
   1  -4   0 8.23341 1.04561  15
   1  -4   0 6.76136 2.21409   3
   1  -4   0 8.55225 1.85064  14
   1  -4   0 7.27060 2.58918  16
   1  -4   0 6.33212 1.64175  10
  -1   4   0 11.2025 1.48060   1
  -1   4   0 7.59046 1.69589   9
  -1   4   0 7.53407 2.17332   3
   0  -4   0 1366.96 73.3810  17
   0  -4   0 1326.45 73.5905  14
   0  -4   0 1333.36 73.5863  10
   0  -4   0 1361.38 73.9600  16
   0  -4   0 1343.03 73.0134  15
   0  -4   0 1378.56 73.9097   3
   0   4   0 1255.18 72.8749  11
   0   4   0 1288.30 73.4944   1
   0   4   0 1327.44 73.8588   3
   0   4   0 1374.86 73.7416   9
  -1  -4   0 45.1546 4.25473   3
  -1  -4   0 43.0322 3.35332  17
  -1  -4   0 54.2461 4.86534  16
  -1  -4   0 47.6026 4.03320  14
  -1  -4   0 49.1371 3.92665  10
  -1  -4   0 48.5384 3.61248  15
  -1  -4   0 50.7606 4.37483   8
  -1  -4   0 53.0592 4.41166  12
   1   4   0 43.9231 3.86414   1
   1   4   0 51.7358 4.27143   9
   1   4   0 47.4137 4.44897  12
   1   4   0 53.9152 4.48413   3
   1   4   0 45.4542 3.94503  14
   1   4   0 44.1755 3.46451  11
  -2  -4   0 17.7047 2.42611  15
  -2  -4   0 18.4516 2.74302   3
  -2  -4   0 27.3655 2.88945  14
  -2  -4   0 15.3150 1.84156  17
  -2  -4   0 25.6357 2.82699  10
  -2  -4   0 25.5742 2.78805   8
  -2  -4   0 25.6662 3.06841  12
  -2  -4   0 24.1311 2.89725  16
   2   4   0 26.0527 3.14584  12
   2   4   0 23.7401 2.70156  10
   2   4   0 27.0264 2.89256  14
   2   4   0 19.8929 2.96903   9
   2   4   0 19.2560 2.76292   1
  -3  -4   0 23.8974 3.32821  12
  -3  -4   0 26.4567 1.93245  17
  -3  -4   0 29.7186 2.83372   8
  -3  -4   0 27.8019 3.20727  10
  -3  -4   0 34.3953 3.55036  14
  -3  -4   0 25.1661 3.36049   3
  -3  -4   0 27.3040 3.25023  15
  -3  -4   0 24.0416 2.90240  16
   3   4   0 27.2097 3.56428   1
   3   4   0 29.4150 3.27245  11
   3   4   0 27.3936 1.92907  17
   3   4   0 34.6832 3.57720  14
   3   4   0 29.1034 3.23276  10
   3   4   0 24.0025 3.42060   9
  -4  -4   0 29.6399 3.45692  10
  -4  -4   0 28.8092 2.77752   8
  -4  -4   0 24.1165 2.87452  16
  -4  -4   0 18.7911 4.39267   4
  -4  -4   0 28.4264 3.66791  14
  -4  -4   0 23.6372 3.50990  15
  -4  -4   0 23.4363 3.42517   3
  -4  -4   0 27.2218 3.64026  12
   4   4   0 24.8678 2.11339  17
   4   4   0 21.4806 3.26236  14
   4   4   0 27.5834 3.32891  10
   4   4   0 23.2647 3.63516   9
   4   4   0 22.7035 3.39094  11
   4   4   0 27.0737 3.93189   1
  -5  -4   0 158.040 11.0672   4
  -5  -4   0 128.062 8.47338   8
  -5  -4   0 142.989 8.69834  16
  -5  -4   0 139.185 9.48087  15
  -5  -4   0 133.084 8.25656  13
  -5  -4   0 118.743 9.30371   3
  -5  -4   0 125.262 8.80292  10
  -5  -4   0 134.243 9.46487  12
  -5  -4   0 144.339 9.47354  14
   5   4   0 127.154 8.82790  10
   5   4   0 131.338 9.28664  14
   5   4   0 124.186 7.92339  17
   5   4   0 127.142 9.34606  11
   5   4   0 133.474 9.83150   1
   5   4   0 128.663 9.46452   9
  -6  -4   0 11.0296 3.71972   4
  -6  -4   0 13.2014 3.25584  12
  -6  -4   0 9.04123 2.00973  13
  -6  -4   0 13.5821 3.35627   3
  -6  -4   0 10.0139 2.50630  16
  -6  -4   0 12.5256 2.64857   8
  -6  -4   0 9.24364 2.69711  10
  -6  -4   0 12.7997 3.23534  15
  -6  -4   0 10.0085 3.22116  14
   6   4   0 11.9672 3.68526  11
   6   4   0 13.4017 2.60730   2
   6   4   0 14.4743 2.91223  10
   6   4   0 17.2906 4.05225   1
   6   4   0 12.5373 3.31738   9
   6   4   0 14.3653 3.30905  14
  -7  -4   0 875.230 49.2464  14
  -7  -4   0 866.933 48.5898  10
  -7  -4   0 824.021 49.1174   3
  -7  -4   0 825.101 49.1592  12
  -7  -4   0 815.171 48.0784  13
  -7  -4   0 876.775 50.1957   4
  -7  -4   0 877.344 49.3715  15
   7   4   0 859.602 49.2331   9
   7   4   0 870.498 48.6282  10
   7   4   0 866.518 49.7027   1
   7   4   0 879.945 49.2418  14
   7   4   0 846.370 49.3472  11
  -8  -4   0 -2.5118 2.87217  15
  -8  -4   0 0.39092 3.10059  12
  -8  -4   0 -3.3334 2.91726  14
  -8  -4   0 -1.3902 3.12046   4
  -8  -4   0 0.65547 2.02911  13
  -8  -4   0 -0.7701 2.91543   3
  -8  -4   0 1.18963 2.51255  10
   8   4   0 -1.7526 2.94303   9
   8   4   0 -0.7449 3.74706   1
   8   4   0 -1.7676 3.59720  11
   8   4   0 -2.9691 2.67625  14
   8   4   0 1.70505 2.46126  10
  -9  -4   0 12.8689 3.88386  10
  -9  -4   0 13.0431 4.34989   3
  -9  -4   0 8.32346 4.11257  12
  -9  -4   0 21.7409 5.36141   4
  -9  -4   0 19.3715 4.81671  14
  -9  -4   0 12.9665 4.29248  15
   9   4   0 11.6449 4.00668  14
   9   4   0 15.8324 4.72944   9
   9   4   0 10.1382 3.53709  10
   9   4   0 15.4015 5.32809  11
   9   4   0 19.9720 5.45137   1
 -10  -4   0 568.351 35.2851   3
 -10  -4   0 550.698 35.2639  12
 -10  -4   0 588.773 36.1136   4
 -10  -4   0 585.010 35.5409  15
  10   4   0 582.146 36.1121  11
  10   4   0 578.068 35.2793   9
  10   4   0 614.763 36.1666   1
 -11  -4   0 -4.8825 3.41199  15
 -11  -4   0 2.96807 4.25733  12
 -11  -4   0 -1.8679 4.09829   3
  11   4   0 3.82455 4.41768   9
  11   4   0 0.79386 5.75161  11
  11   4   0 2.57932 4.94725   1
 -12  -4   0 128.983 12.6480   3
 -12  -4   0 127.459 12.5369  15
 -12  -4   0 120.882 12.4857  12
  12   4   0 110.547 12.5706   1
  12   4   0 101.053 12.3338  11
 -13  -4   0 25.5728 7.15066  12
 -13  -4   0 25.9723 6.95643   3
 -13  -4   0 23.7302 4.67312   6
  13   4   0 22.5570 7.37970   1
  13   4   0 37.0822 8.61190  11
 -14  -4   0 81.2585 11.0107   3
 -14  -4   0 78.5049 11.1199  12
  14   4   0 56.0008 10.8327   1
  14  -5   0 -5.8005 8.37062  17
  14  -5   0 20.9780 10.3150   2
 -14   5   0 0.19159 6.60071  12
 -14   5   0 6.45111 5.81888  13
 -14   5   0 2.74697 6.58878   3
  13  -5   0 5.85409 6.88152  17
  13  -5   0 13.4528 9.15420   2
 -13   5   0 4.55177 4.80702  13
 -13   5   0 9.21876 6.48274  12
 -13   5   0 8.35136 6.19814   3
  12  -5   0 36.4646 6.52183  14
  12  -5   0 24.8177 8.22422   2
  12  -5   0 35.5912 9.27757  17
 -12   5   0 39.7100 8.05680  12
 -12   5   0 31.8298 7.38787   3
 -12   5   0 48.5834 7.89512  13
  11  -5   0 -3.9938 6.45697  17
  11  -5   0 -1.8021 3.33361  14
  11  -5   0 3.45769 6.14918   2
 -11   5   0 0.32611 4.81440   3
 -11   5   0 -1.2016 4.63590  12
 -11   5   0 1.24041 3.94324  13
  10  -5   0 306.857 19.6475  10
  10  -5   0 309.241 19.9892  14
  10  -5   0 302.775 22.5074  17
  10  -5   0 316.716 21.0743  16
  10  -5   0 303.630 20.7198  11
  10  -5   0 311.126 22.6491   2
 -10   5   0 319.597 21.0146  12
 -10   5   0 312.085 20.8037   3
 -10   5   0 280.830 20.6218  13
   9  -5   0 35.9137 6.66559  16
   9  -5   0 39.4971 5.47735  14
   9  -5   0 34.1822 5.40347  11
   9  -5   0 44.2997 7.44819   2
   9  -5   0 25.6642 7.54162  17
   9  -5   0 37.9847 5.16055  10
  -9   5   0 42.5990 6.54209   3
  -9   5   0 36.0016 6.34226  12
  -9   5   0 43.6262 6.24892  13
   8  -5   0 29.3369 6.62458  17
   8  -5   0 13.6197 3.55632  14
   8  -5   0 7.94937 5.18221   2
   8  -5   0 20.6747 3.64467  10
   8  -5   0 19.1677 5.16670  16
   8  -5   0 18.0548 4.03303  11
  -8   5   0 13.3742 4.33876  12
  -8   5   0 15.4741 4.69940   3
  -8   5   0 16.2404 4.31423  13
   7  -5   0 0.85697 2.67324  11
   7  -5   0 -1.5821 2.26153  14
   7  -5   0 2.84886 4.18683  17
   7  -5   0 -1.5140 1.74396  10
   7  -5   0 -0.1146 4.82819   2
   7  -5   0 -0.9242 3.73992  16
  -7   5   0 0.59935 2.76480  13
  -7   5   0 0.49820 2.95521   3
  -7   5   0 2.91529 2.01230  15
  -7   5   0 -2.5327 2.64257  12
   6  -5   0 162.740 11.0357  14
   6  -5   0 151.444 10.6332  10
   6  -5   0 163.984 12.2104  16
   6  -5   0 170.747 12.9060  17
   6  -5   0 161.714 10.5298  11
   6  -5   0 166.996 12.4627   2
  -6   5   0 182.925 12.2605   3
  -6   5   0 186.525 12.3680  12
  -6   5   0 161.830 10.0726   9
  -6   5   0 154.086 11.5234  13
  -6   5   0 145.738 9.94966  15
   5  -5   0 376.973 22.4463  14
   5  -5   0 375.368 23.2688  16
   5  -5   0 380.457 23.4954   2
   5  -5   0 376.103 21.0504   1
   5  -5   0 402.711 23.7160  17
   5  -5   0 348.576 22.0770  10
   5  -5   0 378.471 21.7138  11
  -5   5   0 402.658 21.7545   9
  -5   5   0 365.703 22.6672  13
  -5   5   0 395.267 23.6512  12
  -5   5   0 389.756 23.6023   3
  -5   5   0 357.024 21.3361  15
   4  -5   0 453.458 27.6229   2
   4  -5   0 449.356 27.6090  16
   4  -5   0 483.931 26.1030  11
   4  -5   0 437.051 26.8405  14
   4  -5   0 468.479 26.7673  10
   4  -5   0 476.812 27.7199  17
  -4   5   0 435.188 28.3894   3
  -4   5   0 468.674 27.0565  13
  -4   5   0 457.106 25.7597  15
  -4   5   0 487.120 26.3914   9
  -4   5   0 436.101 28.3891  12
  -4   5   0 483.850 25.6544   1
   3  -5   0 230.513 14.5929  16
   3  -5   0 240.992 14.3682   2
   3  -5   0 225.628 13.7170  14
   3  -5   0 241.317 13.6598  10
   3  -5   0 225.037 12.7734  11
   3  -5   0 245.287 14.5612  17
  -3   5   0 225.382 12.7879   7
  -3   5   0 222.412 13.2917   9
  -3   5   0 179.482 14.6071  12
  -3   5   0 222.668 13.6098  13
  -3   5   0 219.184 12.5757   1
  -3   5   0 173.185 14.5318   3
   2  -5   0 55.5209 4.98611   2
   2  -5   0 50.0898 4.43709  14
   2  -5   0 56.7962 5.35405  17
   2  -5   0 46.4949 4.27424  10
   2  -5   0 52.2150 5.50829  16
  -2   5   0 52.8319 5.54578  12
  -2   5   0 49.7751 3.55234   1
  -2   5   0 50.4380 5.43777   3
  -2   5   0 52.1521 4.29101  13
   1  -5   0 668.061 37.3491  10
   1  -5   0 672.817 37.4117  17
   1  -5   0 627.941 37.3157  14
   1  -5   0 665.262 37.9390  16
   1  -5   0 700.519 38.0003   3
   1  -5   0 680.471 36.4385  15
   1  -5   0 645.386 37.2862   2
  -1   5   0 677.026 37.8947  12
  -1   5   0 628.019 36.7735   1
  -1   5   0 680.040 37.9072   3
  -1   5   0 646.906 37.3182   9
   0  -5   0 160.367 9.46642  17
   0  -5   0 150.253 9.59507  10
   0  -5   0 148.915 8.68512   7
   0  -5   0 145.913 8.79880  15
   0  -5   0 163.978 10.1100  12
   0  -5   0 158.373 10.3159  16
   0  -5   0 150.891 9.92947   3
   0  -5   0 142.323 9.55942  14
   0   5   0 148.184 9.93311   3
   0   5   0 141.787 9.24718   1
   0   5   0 136.687 8.63470  11
   0   5   0 164.052 9.86244   9
   0   5   0 156.006 9.99945  12
  -1  -5   0 42.5142 3.93322  10
  -1  -5   0 43.6733 3.99384  14
  -1  -5   0 48.6047 4.73639  12
  -1  -5   0 43.2791 4.66384  16
  -1  -5   0 35.6354 3.25476  17
  -1  -5   0 45.7700 3.49189  15
  -1  -5   0 45.2215 4.44332   8
  -1  -5   0 42.9130 4.41935   3
   1   5   0 41.8657 4.49314  12
   1   5   0 44.5055 4.23668   9
   1   5   0 41.2267 3.36548  11
   1   5   0 39.7831 4.33714   3
   1   5   0 45.7221 4.02429   1
  -2  -5   0 8.77852 1.36840  17
  -2  -5   0 7.46174 2.37577  12
  -2  -5   0 7.57236 2.19094   8
  -2  -5   0 7.51206 1.86684  15
  -2  -5   0 3.97494 2.13733   3
  -2  -5   0 8.28862 2.45540  16
  -2  -5   0 5.18112 1.94438  14
  -2  -5   0 9.18159 2.19339  10
   2   5   0 7.11540 1.76327  11
   2   5   0 4.48026 2.12623   9
   2   5   0 5.43981 2.43702  12
   2   5   0 5.88138 2.16293   1
   2   5   0 6.92522 2.36357   3
   2   5   0 7.66663 2.07668  10
   2   5   0 8.38434 2.12023  14
  -3  -5   0 62.5597 5.28148  15
  -3  -5   0 68.1995 5.19486  10
  -3  -5   0 62.8859 4.91229   8
  -3  -5   0 63.4969 3.78025  17
  -3  -5   0 55.1970 5.48124  12
  -3  -5   0 65.5762 5.30900  14
  -3  -5   0 63.8325 5.18897  16
  -3  -5   0 60.4978 5.54356   3
   3   5   0 67.8995 5.85995  12
   3   5   0 61.3057 3.77143  17
   3   5   0 61.8276 5.12948  10
   3   5   0 60.3955 5.68308   1
   3   5   0 69.0463 5.93393   9
   3   5   0 66.7136 5.28258  14
  -4  -5   0 242.422 18.5765   4
  -4  -5   0 267.850 15.3307   8
  -4  -5   0 264.946 16.0277  15
  -4  -5   0 254.271 16.2007  12
  -4  -5   0 260.108 15.9613  14
  -4  -5   0 251.622 16.1710   3
  -4  -5   0 236.579 15.6625  10
  -4  -5   0 263.404 15.5355  16
   4   5   0 243.820 15.7220  10
   4   5   0 267.155 16.0020  14
   4   5   0 286.527 16.6656   9
   4   5   0 261.373 16.5034   1
   4   5   0 264.390 15.9757  11
  -5  -5   0 92.5936 7.81221   3
  -5  -5   0 94.1426 6.73310  16
  -5  -5   0 79.2550 7.61473  12
  -5  -5   0 101.630 7.36290  14
  -5  -5   0 84.0367 8.92976   4
  -5  -5   0 93.1583 7.59193  15
  -5  -5   0 88.1025 6.47515   8
  -5  -5   0 94.2955 7.01766  10
   5   5   0 95.9339 8.10378   1
   5   5   0 102.129 7.82202  11
   5   5   0 90.2035 7.16363  14
   5   5   0 88.0131 6.92265  10
   5   5   0 90.2962 7.82996   9
  -6  -5   0 1241.32 69.6228  14
  -6  -5   0 1228.74 69.7654  15
  -6  -5   0 1195.91 69.7703  12
  -6  -5   0 1201.64 69.7910   3
  -6  -5   0 1224.51 71.3685   4
  -6  -5   0 1237.06 69.2528  10
  -6  -5   0 1260.75 68.9625  16
   6   5   0 1257.06 69.8039  11
   6   5   0 1224.49 69.2478  10
   6   5   0 1248.37 69.9668   9
   6   5   0 1285.90 69.7105  14
   6   5   0 1240.38 70.2355   1
  -7  -5   0 19.9379 4.52412   3
  -7  -5   0 20.8604 4.61968  12
  -7  -5   0 17.0460 3.74149  10
  -7  -5   0 24.3463 5.36240   4
  -7  -5   0 22.7702 4.35707  15
  -7  -5   0 25.1497 4.55215  14
   7   5   0 25.8163 3.91086  10
   7   5   0 26.1146 4.92292   9
   7   5   0 34.8675 4.96914  14
   7   5   0 11.0388 4.56849  11
   7   5   0 23.9858 5.12793   1
  -8  -5   0 12.9466 4.65293   4
  -8  -5   0 14.3026 3.60899  10
  -8  -5   0 12.2335 4.05652  12
  -8  -5   0 10.7201 3.93383   3
  -8  -5   0 8.99093 3.73508  15
  -8  -5   0 8.68507 3.97324  14
   8   5   0 20.2482 5.33240   1
   8   5   0 9.05486 3.86997  14
   8   5   0 11.7341 4.26148   9
   8   5   0 18.5335 4.94462  11
   8   5   0 6.81690 3.27872  10
  -9  -5   0 894.663 50.9304  15
  -9  -5   0 838.467 49.6575  10
  -9  -5   0 866.062 50.5304  14
  -9  -5   0 840.369 50.7592  12
  -9  -5   0 880.259 50.8368   3
  -9  -5   0 866.077 51.6365   4
   9   5   0 830.088 49.7268  10
   9   5   0 846.940 50.6509   9
   9   5   0 930.586 50.8113  14
   9   5   0 843.239 50.9309  11
   9   5   0 912.945 51.5893   1
 -10  -5   0 40.5768 7.44796   4
 -10  -5   0 34.3505 6.30898  15
 -10  -5   0 26.3703 5.80096   3
 -10  -5   0 27.4069 6.33758  12
  10   5   0 29.0373 5.99129   9
  10   5   0 35.4190 7.10159   1
  10   5   0 27.5919 6.78335  11
 -11  -5   0 19.1335 5.91986  15
 -11  -5   0 18.4435 5.91530   3
 -11  -5   0 23.8191 6.18772  12
  11   5   0 31.7360 6.42638   9
  11   5   0 9.52426 6.06365   1
  11   5   0 24.6471 7.00886  11
 -12  -5   0 12.0696 5.29099  15
 -12  -5   0 27.1097 6.56532   3
 -12  -5   0 17.6926 5.99705  12
  12   5   0 18.2153 7.17475   1
  12   5   0 7.30463 6.70458  11
 -13  -5   0 9.73379 5.89315  12
 -13  -5   0 -6.5775 4.67542   3
  13   5   0 7.38407 6.89593   1
  14  -6   0 -8.4563 8.47328   2
 -14   6   0 5.21133 6.94661  12
 -14   6   0 4.75693 5.71456  13
 -14   6   0 -10.640 6.71556   3
  13  -6   0 38.4778 10.7050   2
  13  -6   0 44.6199 10.7607  17
 -13   6   0 48.0015 9.60685  12
 -13   6   0 30.1223 7.58080  13
 -13   6   0 31.7704 8.84843   3
  12  -6   0 27.2118 6.26366  14
  12  -6   0 20.4112 8.99811   2
  12  -6   0 31.3152 9.50343  17
 -12   6   0 28.0718 7.31367  12
 -12   6   0 46.4656 8.68929   3
 -12   6   0 28.7365 6.94937  13
  11  -6   0 81.7985 9.49316  14
  11  -6   0 102.835 12.6923   2
  11  -6   0 104.122 12.7813  17
 -11   6   0 97.2979 11.1036  13
 -11   6   0 95.5590 11.2934   3
 -11   6   0 101.767 11.3432  12
  10  -6   0 17.1968 4.32621  14
  10  -6   0 14.5011 4.07635  10
  10  -6   0 11.2348 5.60447  16
  10  -6   0 16.1068 6.65031   2
  10  -6   0 4.82607 7.07074  17
 -10   6   0 12.4366 5.53759   3
 -10   6   0 14.3919 4.94927  13
 -10   6   0 4.22487 4.73118  12
   9  -6   0 -3.6663 5.99448  17
   9  -6   0 -1.3506 2.76829  14
   9  -6   0 -2.5550 5.00828  16
   9  -6   0 2.03859 2.76997  10
   9  -6   0 -0.5864 4.98210   2
  -9   6   0 3.19560 4.27622   3
  -9   6   0 1.69362 3.66561  13
  -9   6   0 3.29060 4.54878  12
   8  -6   0 0.43253 5.46731   2
   8  -6   0 5.21602 2.74824  10
   8  -6   0 -0.5950 2.38598  14
   8  -6   0 14.1084 5.48437  16
   8  -6   0 8.49276 5.94155  17
  -8   6   0 0.54417 3.25135  13
  -8   6   0 7.27929 4.52114  12
  -8   6   0 5.14862 4.13964   3
   7  -6   0 147.357 12.3077  16
   7  -6   0 136.966 12.3118  17
   7  -6   0 139.095 10.2070  10
   7  -6   0 146.256 10.7432  14
   7  -6   0 151.541 13.0105   2
  -7   6   0 148.467 12.3490  12
  -7   6   0 164.327 12.6506   3
  -7   6   0 148.574 11.2555  13
   6  -6   0 273.524 18.1260  17
   6  -6   0 235.552 16.1161  14
   6  -6   0 258.807 17.6029  16
   6  -6   0 261.022 17.8653   2
   6  -6   0 240.684 15.9040  10
  -6   6   0 257.396 16.6329  13
  -6   6   0 262.805 18.1592   3
  -6   6   0 277.939 18.3007  12
   5  -6   0 684.286 42.3605  16
   5  -6   0 786.372 42.8664  17
   5  -6   0 748.141 40.5667  11
   5  -6   0 737.631 41.6121  14
   5  -6   0 754.748 42.5731   2
   5  -6   0 706.709 41.3076  10
  -5   6   0 664.344 43.3225  12
  -5   6   0 737.201 40.8165   9
  -5   6   0 726.763 41.6605  13
  -5   6   0 696.746 43.4929   3
   4  -6   0 18.6486 4.40832  16
   4  -6   0 10.2669 4.09023  17
   4  -6   0 7.33878 3.69263   2
   4  -6   0 9.15952 1.77474  11
   4  -6   0 5.18597 2.22655  10
   4  -6   0 8.45975 2.46356  14
  -4   6   0 6.32759 2.07108   9
  -4   6   0 5.91441 2.51884  13
  -4   6   0 2.86933 3.49537   3
  -4   6   0 5.40040 3.90366  12
   3  -6   0 -0.2906 2.91400  17
   3  -6   0 0.38113 1.80735  14
   3  -6   0 1.91809 1.82857  10
   3  -6   0 1.20943 2.71854   2
   3  -6   0 -2.2952 3.03388  16
  -3   6   0 1.19496 1.90884  13
  -3   6   0 0.40994 1.60050   9
  -3   6   0 -0.9446 0.98295   1
  -3   6   0 -1.3169 2.60995  12
  -3   6   0 -3.0502 2.25124   3
   2  -6   0 23.0820 3.24162  14
   2  -6   0 18.0588 3.71527   3
   2  -6   0 13.8916 3.82179  16
   2  -6   0 17.0659 3.31883   2
   2  -6   0 14.9552 3.37599  17
   2  -6   0 16.9633 2.80760  10
  -2   6   0 13.9810 1.98560   1
  -2   6   0 14.7982 3.38479   3
  -2   6   0 13.4849 3.41406  12
  -2   6   0 14.9383 2.51901  13
  -2   6   0 14.6675 2.71377   9
   1  -6   0 89.5011 6.79934   3
   1  -6   0 84.4812 4.92203  15
   1  -6   0 70.9581 5.99877  10
   1  -6   0 74.0529 6.07017  14
   1  -6   0 81.9768 6.78835  12
   1  -6   0 81.6699 7.27818  16
   1  -6   0 57.4736 6.11805  17
   1  -6   0 67.3573 5.98078   2
  -1   6   0 93.0845 7.00095   3
  -1   6   0 67.1445 5.39188   1
  -1   6   0 91.7639 6.98737  12
  -1   6   0 84.1792 6.30297   9
   0  -6   0 200.036 13.0683  16
   0  -6   0 192.426 12.6392   8
   0  -6   0 186.710 12.2484  14
   0  -6   0 196.858 12.7045   3
   0  -6   0 207.032 12.7997  12
   0  -6   0 186.622 11.8545  17
   0  -6   0 196.922 11.3120  15
   0  -6   0 190.600 12.2255  10
   0  -6   0 199.280 11.1881   7
   0   6   0 178.890 11.0938  11
   0   6   0 199.633 12.5093   9
   0   6   0 190.235 11.8848   1
   0   6   0 207.648 12.8861   3
   0   6   0 191.625 12.7730  12
  -1  -6   0 93.5258 7.74566  16
  -1  -6   0 101.925 7.48393   3
  -1  -6   0 104.861 7.19126  10
  -1  -6   0 96.4596 6.33765  17
  -1  -6   0 95.5412 7.42524   8
  -1  -6   0 101.720 6.39122  15
  -1  -6   0 89.4527 7.02098  14
  -1  -6   0 93.0237 7.39402  12
   1   6   0 93.2735 6.20878  11
   1   6   0 97.5779 7.60138  12
   1   6   0 87.9092 7.36456   3
   1   6   0 94.6248 7.00093   1
   1   6   0 98.7185 7.44037   9
  -2  -6   0 448.847 27.1818   3
  -2  -6   0 477.443 26.9438  10
  -2  -6   0 479.304 25.9341  17
  -2  -6   0 447.356 26.8867  14
  -2  -6   0 462.317 27.1218  16
  -2  -6   0 459.294 27.2577  12
  -2  -6   0 464.048 26.8301   8
  -2  -6   0 480.070 26.5196  15
   2   6   0 482.182 27.0385  14
   2   6   0 460.149 27.3673  12
   2   6   0 454.159 27.0025   1
   2   6   0 444.741 27.2549   3
   2   6   0 439.151 26.2658  11
   2   6   0 472.847 27.4105   9
  -3  -6   0 297.644 18.1178   3
  -3  -6   0 299.347 18.1179  12
  -3  -6   0 291.207 17.2759   8
  -3  -6   0 282.279 17.5411  16
  -3  -6   0 295.674 16.2638  17
  -3  -6   0 277.424 17.5339  10
  -3  -6   0 296.978 17.6612  14
  -3  -6   0 299.225 17.4758  15
   3   6   0 297.856 18.1866   9
   3   6   0 273.845 18.1135  12
   3   6   0 280.711 17.2262  11
   3   6   0 277.009 18.0028   1
   3   6   0 281.459 17.5465  10
   3   6   0 293.959 17.6896  14
  -4  -6   0 13.0903 3.00689  15
  -4  -6   0 12.6823 3.07254  14
  -4  -6   0 4.54614 2.84838  12
  -4  -6   0 10.5295 2.36684   8
  -4  -6   0 10.2911 2.75132  10
  -4  -6   0 9.30155 3.06638   3
  -4  -6   0 14.1000 2.82273  16
   4   6   0 10.0122 2.86093  11
   4   6   0 3.68684 2.93435   1
   4   6   0 9.58447 2.68975  10
   4   6   0 5.58154 3.07262   9
   4   6   0 10.7241 2.95343  14
  -5  -6   0 984.773 57.8777  10
  -5  -6   0 1003.68 58.1803  15
  -5  -6   0 985.987 58.3899   3
  -5  -6   0 994.481 58.4610  12
  -5  -6   0 1014.51 58.1267  14
  -5  -6   0 1037.36 57.6439  16
  -5  -6   0 1068.51 57.4209   8
   5   6   0 1070.85 58.9006   9
   5   6   0 1047.68 58.2502  14
   5   6   0 1076.26 58.9133   1
   5   6   0 1002.92 58.0954  11
   5   6   0 1060.51 58.1101  10
  -6  -6   0 64.5284 6.86032  15
  -6  -6   0 56.7622 6.89645  12
  -6  -6   0 68.6193 6.84607  14
  -6  -6   0 73.5819 6.46142  10
  -6  -6   0 69.5560 7.46630   3
  -6  -6   0 66.9172 9.07176   4
   6   6   0 65.2936 6.54414  10
   6   6   0 58.7105 6.96234   9
   6   6   0 65.7263 6.89520  14
   6   6   0 51.4438 6.48872  11
   6   6   0 66.2711 7.57682   1
  -7  -6   0 101.984 8.18064  10
  -7  -6   0 102.415 8.69242  15
  -7  -6   0 89.0909 10.9054   4
  -7  -6   0 84.1125 8.59054  14
  -7  -6   0 92.7605 9.32896  12
  -7  -6   0 91.4325 8.80023   3
   7   6   0 101.934 8.16211  10
   7   6   0 96.7434 9.15376   9
   7   6   0 93.9115 9.71993   1
   7   6   0 98.2084 9.38645  11
   7   6   0 90.2113 8.33529  14
  -8  -6   0 847.374 46.8633  10
  -8  -6   0 779.010 47.5460   3
  -8  -6   0 804.743 47.5670  15
  -8  -6   0 844.063 49.3814   4
  -8  -6   0 818.262 47.3144  14
  -8  -6   0 761.276 47.5274  12
   8   6   0 779.483 46.7447  10
   8   6   0 810.864 47.6669  11
   8   6   0 830.364 47.8793   9
   8   6   0 839.309 47.4452  14
   8   6   0 821.248 48.3340   1
  -9  -6   0 93.4208 10.9078   4
  -9  -6   0 66.1298 8.29300  15
  -9  -6   0 72.7630 9.11224  12
  -9  -6   0 87.9317 9.11196  14
  -9  -6   0 72.4536 8.81559   3
  -9  -6   0 74.4600 7.74231  10
   9   6   0 66.8001 7.67877  10
   9   6   0 76.7102 9.74020   1
   9   6   0 77.5580 8.31655  14
   9   6   0 77.9532 9.18708  11
   9   6   0 64.1532 8.34040   9
 -10  -6   0 38.4853 6.97063  12
 -10  -6   0 42.6934 6.95136   3
 -10  -6   0 52.0304 7.42187  15
  10   6   0 46.2197 8.41264   1
  10   6   0 38.7068 6.95988   9
  10   6   0 34.7677 7.72733  11
 -11  -6   0 30.8761 6.46537   3
 -11  -6   0 26.7578 6.19950  15
 -11  -6   0 31.0023 6.57873  12
  11   6   0 29.4632 7.47002   1
  11   6   0 25.2163 7.36275  11
  11   6   0 35.1316 7.00308   9
 -12  -6   0 10.0064 5.85411   3
 -12  -6   0 -4.8082 4.63275  12
  12   6   0 13.5611 6.85442   1
  12   6   0 10.5040 5.89407   9
  12   6   0 2.80593 7.03770  11
 -13  -6   0 17.7462 7.12004  12
 -13  -6   0 13.3630 6.36165   3
  13   6   0 6.86392 7.35395   1
  13  -7   0 -7.3707 8.70252  17
  13  -7   0 -8.1939 8.24532   2
 -13   7   0 -3.1053 4.95663  13
 -13   7   0 -2.5350 6.71804  12
 -13   7   0 -3.0209 6.28126   3
  12  -7   0 -3.4914 6.49578   2
  12  -7   0 1.71979 4.36682  14
  12  -7   0 2.87820 8.28820  17
 -12   7   0 -7.6876 4.13470  13
 -12   7   0 0.03197 5.57275   3
 -12   7   0 0.98526 6.08448  12
  11  -7   0 8.36709 6.68809  17
  11  -7   0 3.98011 4.31121  14
  11  -7   0 3.48492 7.60352   2
  11  -7   0 1.60220 6.49024  16
 -11   7   0 7.75816 5.84537   3
 -11   7   0 11.4227 6.45703  12
 -11   7   0 8.75743 5.18782  13
  10  -7   0 8.89764 6.08796  17
  10  -7   0 12.4698 6.98043   2
  10  -7   0 4.58178 6.14660  16
  10  -7   0 3.54598 3.36925  10
  10  -7   0 2.84754 3.52931  14
 -10   7   0 4.91855 5.28011  12
 -10   7   0 6.61596 4.59411  13
 -10   7   0 2.92116 5.14755   3
   9  -7   0 6.43913 3.34416  10
   9  -7   0 1.55917 6.24148  17
   9  -7   0 2.77038 3.28172  14
   9  -7   0 5.96420 5.25975  16
   9  -7   0 8.16527 6.76540   2
  -9   7   0 3.59687 3.79896  13
  -9   7   0 0.41677 5.03922  12
  -9   7   0 4.61464 5.31033   3
   8  -7   0 311.586 21.5450  16
   8  -7   0 294.732 19.6147  10
   8  -7   0 323.202 22.2380  17
   8  -7   0 336.015 22.4252   2
   8  -7   0 293.375 19.8497  14
  -8   7   0 331.253 22.5771  12
  -8   7   0 312.989 20.5779  13
  -8   7   0 301.370 22.2432   3
   7  -7   0 79.9983 9.37048   2
   7  -7   0 74.8268 7.59087  10
   7  -7   0 87.4030 7.68285  14
   7  -7   0 90.0180 9.75352  17
   7  -7   0 90.3104 9.77412  16
  -7   7   0 86.3476 10.9532   3
  -7   7   0 75.7732 8.31434  13
  -7   7   0 90.4376 11.2410  12
   6  -7   0 238.130 16.7631  16
   6  -7   0 232.956 16.7780   2
   6  -7   0 230.016 15.2203  14
   6  -7   0 224.402 14.7876  10
   6  -7   0 249.863 17.0741  17
  -6   7   0 235.361 15.4352  13
  -6   7   0 208.088 17.5828  12
  -6   7   0 200.189 17.5679   3
   5  -7   0 144.926 10.8180  14
   5  -7   0 158.240 12.4593  17
   5  -7   0 163.393 12.3364  16
   5  -7   0 156.383 10.7016  10
   5  -7   0 165.240 12.4585   2
  -5   7   0 141.856 13.0726  12
  -5   7   0 158.147 10.2001   9
  -5   7   0 149.335 10.8937  13
  -5   7   0 137.160 13.0413   3
   4  -7   0 14.2216 3.11400  10
   4  -7   0 11.5663 4.57174  17
   4  -7   0 14.9696 4.35730   2
   4  -7   0 11.7773 3.14081  14
   4  -7   0 17.1025 4.96867  16
  -4   7   0 14.3997 3.12798  13
  -4   7   0 7.81127 4.16080   3
  -4   7   0 18.9428 4.60005  12
  -4   7   0 14.2958 2.80741   9
   3  -7   0 214.115 13.8844   2
   3  -7   0 201.471 13.1034  10
   3  -7   0 197.535 13.1961  14
   3  -7   0 189.473 14.3706  16
   3  -7   0 202.415 13.9523  17
  -3   7   0 199.860 14.4475  12
  -3   7   0 209.932 14.5734   3
  -3   7   0 199.206 12.7146  13
   2  -7   0 54.6270 5.51955  14
   2  -7   0 50.4965 6.60229  16
   2  -7   0 52.3372 5.65574   2
   2  -7   0 49.4529 5.42721  10
   2  -7   0 55.9944 6.05218  17
   2  -7   0 51.0556 6.32367   3
  -2   7   0 74.6239 7.11348   3
  -2   7   0 58.8118 6.65230  12
  -2   7   0 52.0163 5.39066   9
  -2   7   0 56.8886 4.39739   1
  -2   7   0 61.1806 4.85175  13
   1  -7   0 1.58945 2.15614  14
   1  -7   0 -0.6495 1.95193  10
   1  -7   0 5.90883 2.82914  12
   1  -7   0 4.36349 2.50827   3
   1  -7   0 0.47604 3.24672  16
   1  -7   0 1.50142 1.15214  15
   1  -7   0 7.31096 2.79627  17
   1  -7   0 0.74854 2.07204   2
  -1   7   0 0.28819 1.43027  13
  -1   7   0 2.56411 2.82049  12
  -1   7   0 3.59629 2.24282   9
  -1   7   0 0.46144 2.54346   3
  -1   7   0 2.12640 1.65597   1
   0  -7   0 -2.2674 3.18307  16
   0  -7   0 2.21765 2.86124   8
   0  -7   0 -3.7874 2.12426  12
   0  -7   0 -1.3765 2.10500  17
   0  -7   0 1.29642 2.43051   3
   0  -7   0 1.92937 1.10240   7
   0  -7   0 -0.0016 1.11515  15
   0  -7   0 -2.5476 1.89799  10
   0  -7   0 -4.5183 1.88809  14
   0   7   0 -0.5865 2.52225   3
   0   7   0 4.83603 2.21545   9
   0   7   0 3.10639 2.93779  12
   0   7   0 1.29214 1.77490   1
   0   7   0 1.19116 1.23830  11
  -1  -7   0 24.1875 4.17371   8
  -1  -7   0 24.1817 3.65562  14
  -1  -7   0 21.7323 4.04356  12
  -1  -7   0 16.4216 2.65749  17
  -1  -7   0 22.3257 2.71984  15
  -1  -7   0 19.0808 3.45287  10
  -1  -7   0 19.4096 4.12381  16
  -1  -7   0 20.9220 3.90108   3
   1   7   0 30.6362 4.19669   9
   1   7   0 19.0990 2.56039  11
   1   7   0 17.9853 3.91474  12
   1   7   0 18.9983 3.94762   3
  -2  -7   0 114.220 9.19816  10
  -2  -7   0 142.711 10.1055  12
  -2  -7   0 125.613 9.37036   8
  -2  -7   0 135.378 8.80809  15
  -2  -7   0 132.827 9.80729  16
  -2  -7   0 123.243 9.85812   3
  -2  -7   0 143.765 9.52915  14
   2   7   0 141.004 10.0370   9
   2   7   0 130.988 10.2117   3
   2   7   0 131.780 10.2634  12
   2   7   0 126.477 8.66561  11
   2   7   0 130.419 9.58323   1
  -3  -7   0 173.977 11.1971  15
  -3  -7   0 169.503 11.2273   8
  -3  -7   0 170.989 11.5738  10
  -3  -7   0 177.642 12.2414   3
  -3  -7   0 172.178 11.7659  16
  -3  -7   0 165.777 12.0731  12
  -3  -7   0 168.534 11.6694  14
   3   7   0 158.219 11.0404  11
   3   7   0 163.491 11.6208  14
   3   7   0 172.513 11.9747   1
   3   7   0 186.174 12.4395   9
   3   7   0 171.631 12.2916  12
  -4  -7   0 824.915 48.2534  12
  -4  -7   0 829.215 47.7287  10
  -4  -7   0 821.356 48.2020   3
  -4  -7   0 830.325 47.7827  14
  -4  -7   0 816.175 47.1648   8
  -4  -7   0 862.336 47.7187  15
  -4  -7   0 851.389 47.5475  16
   4   7   0 833.027 48.4825   9
   4   7   0 806.559 47.8171  14
   4   7   0 898.906 48.5534   1
   4   7   0 845.266 47.8252  10
  -5  -7   0 111.307 8.70043  16
  -5  -7   0 107.200 13.1604   4
  -5  -7   0 132.809 10.1302   3
  -5  -7   0 103.654 9.72928  12
  -5  -7   0 120.639 8.98212  10
  -5  -7   0 122.746 9.36498  14
  -5  -7   0 133.342 9.48231  15
   5   7   0 109.142 9.91953   1
   5   7   0 117.991 9.30632  11
   5   7   0 122.740 9.30013  14
   5   7   0 112.013 9.01630  10
   5   7   0 127.988 10.3177   9
  -6  -7   0 257.216 22.8139   4
  -6  -7   0 333.357 20.7583  14
  -6  -7   0 328.256 20.4597  10
  -6  -7   0 338.260 21.3170  12
  -6  -7   0 336.171 20.8161  15
  -6  -7   0 336.404 21.2262   3
   6   7   0 332.602 20.7505  11
   6   7   0 344.382 21.8329   1
   6   7   0 325.534 20.5686  10
   6   7   0 344.233 20.8900  14
   6   7   0 333.916 21.5601   9
  -7  -7   0 431.937 24.3770  15
  -7  -7   0 399.834 23.8708  14
  -7  -7   0 368.638 23.3575  10
  -7  -7   0 345.899 24.1854  12
  -7  -7   0 365.332 24.3552   3
  -7  -7   0 365.063 26.4394   4
   7   7   0 392.979 25.0074   1
   7   7   0 375.485 24.5573   9
   7   7   0 362.625 23.4767  10
   7   7   0 373.916 23.7842  14
   7   7   0 406.684 24.2843  11
  -8  -7   0 390.315 24.3003  14
  -8  -7   0 380.477 26.6387   4
  -8  -7   0 370.592 23.7504  10
  -8  -7   0 391.331 24.6016  15
  -8  -7   0 360.399 24.8035   3
  -8  -7   0 390.807 25.1268  12
   8   7   0 384.974 24.3509  14
   8   7   0 372.851 23.8778  10
   8   7   0 385.094 25.6086   1
   8   7   0 387.934 24.8851  11
   8   7   0 417.874 25.5360   9
  -9  -7   0 107.833 11.0057  12
  -9  -7   0 91.3810 10.1702   3
  -9  -7   0 98.0704 12.3490   4
  -9  -7   0 81.2952 9.55082  15
   9   7   0 95.8864 10.6874   9
   9   7   0 107.306 11.5115   1
   9   7   0 85.1229 10.2786  11
   9   7   0 108.559 9.22393  10
 -10  -7   0 25.8013 6.68618  12
 -10  -7   0 38.9480 6.89805  15
 -10  -7   0 19.3699 6.17894   3
  10   7   0 38.9654 7.32250   9
  10   7   0 34.7852 7.78897   1
  10   7   0 29.2943 7.12133  11
 -11  -7   0 15.9051 6.35227  12
 -11  -7   0 37.2794 7.06469  15
 -11  -7   0 28.6852 7.02608   3
  11   7   0 30.4398 7.61279   1
  11   7   0 31.5113 7.27368   9
  11   7   0 27.9947 7.72244  11
 -12  -7   0 35.8522 8.03331   3
 -12  -7   0 36.9975 7.91095  12
  12   7   0 35.9050 8.12598   9
  12   7   0 49.8196 9.34420   1
  13  -8   0 2.71600 8.03307   2
 -13   8   0 6.63557 6.18030  13
  12  -8   0 5.39270 8.72158   2
  12  -8   0 -12.491 6.34167  17
  12  -8   0 5.74555 4.93020  14
 -12   8   0 3.96671 7.54182   3
 -12   8   0 14.3049 7.71012  12
 -12   8   0 -1.5985 4.71480  13
  11  -8   0 -3.5450 6.65207  16
  11  -8   0 10.2397 4.62493  14
  11  -8   0 34.2891 8.67434  17
  11  -8   0 14.3795 8.67635   2
 -11   8   0 20.5754 8.29632   3
 -11   8   0 12.0674 5.84308  13
 -11   8   0 19.0333 7.97631  12
  10  -8   0 9.06518 4.33723  10
  10  -8   0 13.5856 7.80692   2
  10  -8   0 15.5713 7.64640  17
  10  -8   0 14.1983 4.54072  14
  10  -8   0 19.1095 6.83805  16
 -10   8   0 19.7535 7.77142  12
 -10   8   0 17.5750 5.57366  13
 -10   8   0 13.3658 6.64302   3
   9  -8   0 305.048 20.7519  16
   9  -8   0 288.155 20.8363   2
   9  -8   0 274.270 20.6375  17
   9  -8   0 273.751 18.2350  10
   9  -8   0 266.035 18.7322  14
  -9   8   0 270.419 19.2196  13
  -9   8   0 261.566 22.0083   3
  -9   8   0 275.094 22.3180  12
   8  -8   0 34.0469 7.24220  16
   8  -8   0 39.9440 5.59779  10
   8  -8   0 38.0767 7.74658  17
   8  -8   0 29.5005 7.51521   2
   8  -8   0 37.9106 5.63055  14
  -8   8   0 18.6953 7.64568   3
  -8   8   0 32.1623 8.34674  12
  -8   8   0 26.8543 5.66861  13
   7  -8   0 107.844 11.3082  16
   7  -8   0 101.537 9.08158  14
   7  -8   0 110.274 8.94388  10
   7  -8   0 113.439 11.6588   2
   7  -8   0 125.173 12.0444  17
  -7   8   0 111.589 9.69933  13
  -7   8   0 97.2304 12.5889   3
  -7   8   0 93.4809 12.3378  12
   6  -8   0 265.529 18.7046   2
   6  -8   0 263.177 16.9573  10
   6  -8   0 264.632 17.3789  14
   6  -8   0 254.580 18.7615  16
   6  -8   0 285.936 18.7087  17
  -6   8   0 268.689 17.2354  13
  -6   8   0 258.506 19.6643   3
  -6   8   0 225.261 19.2333  12
   5  -8   0 4.20991 4.87117   2
   5  -8   0 14.4750 5.90875  16
   5  -8   0 4.26281 4.68515  17
   5  -8   0 5.39285 3.09928  10
   5  -8   0 9.23306 3.27918  14
  -5   8   0 11.6759 5.00576   3
  -5   8   0 9.00857 3.25556  13
  -5   8   0 7.78996 4.62674  12
   4  -8   0 17.0564 4.94604  17
   4  -8   0 10.9818 3.33673  10
   4  -8   0 13.3293 4.91188   2
   4  -8   0 16.1936 5.56023  16
   4  -8   0 21.3194 4.02788  14
  -4   8   0 14.0655 3.21924   9
  -4   8   0 17.2622 3.43941  13
  -4   8   0 11.7651 4.50680  12
  -4   8   0 14.7385 4.61368   3
   3  -8   0 1.05479 2.44521  14
   3  -8   0 1.82588 2.45199  10
   3  -8   0 -4.7134 3.00779   3
   3  -8   0 3.40651 3.59128   2
   3  -8   0 -0.6508 3.88129  17
   3  -8   0 1.64464 4.33216  16
  -3   8   0 -5.1880 3.16601  12
  -3   8   0 0.53862 2.18249  13
  -3   8   0 2.05346 3.56793   3
   2  -8   0 25.3681 4.23168  14
   2  -8   0 39.5835 6.36678  16
   2  -8   0 39.0188 5.92242  12
   2  -8   0 20.7953 4.77534  17
   2  -8   0 26.9239 4.36941  10
   2  -8   0 34.3975 5.52684   3
   2  -8   0 31.1970 4.53437   2
  -2   8   0 32.3537 5.41221   3
  -2   8   0 35.7487 4.66251   9
  -2   8   0 32.6056 5.62085  12
   1  -8   0 0.07699 2.99435  12
   1  -8   0 -2.0376 3.32035   8
   1  -8   0 1.77912 2.60742  10
   1  -8   0 0.73569 2.79020  17
   1  -8   0 2.07725 2.83564   3
   1  -8   0 -2.1779 3.76566  16
   1  -8   0 0.11304 2.18800  14
   1  -8   0 3.38254 2.41280   2
  -1   8   0 2.13591 3.08841   3
  -1   8   0 -0.5227 1.90244   1
  -1   8   0 -0.2700 3.21904  12
  -1   8   0 -2.6734 2.38845   9
   0  -8   0 -2.3483 2.37172  10
   0  -8   0 12.2124 3.51603  12
   0  -8   0 4.67810 3.09043   3
   0  -8   0 -1.2116 2.34525  17
   0  -8   0 3.65547 3.94698  16
   0  -8   0 3.52284 3.69919   8
   0  -8   0 -3.0616 2.25474  14
   0   8   0 1.83439 3.15587   3
   0   8   0 -0.5990 3.27194  12
   0   8   0 -1.2345 1.93272   1
   0   8   0 -0.7209 2.36820   9
  -1  -8   0 55.8060 6.42351  12
  -1  -8   0 44.7961 4.33959  15
  -1  -8   0 46.8557 5.59030  14
  -1  -8   0 46.6293 5.99697   3
  -1  -8   0 48.8770 5.52157  10
  -1  -8   0 46.9270 5.88249   8
  -1  -8   0 57.4009 6.65831  16
   1   8   0 47.6907 5.99883   9
   1   8   0 44.8694 6.15847   3
   1   8   0 48.5186 6.45147  12
  -2  -8   0 391.297 23.2467  15
  -2  -8   0 405.564 24.6621  12
  -2  -8   0 397.332 24.0512   8
  -2  -8   0 403.302 24.1376  10
  -2  -8   0 419.422 24.6959   3
  -2  -8   0 418.764 24.6428  16
  -2  -8   0 367.741 23.9687  14
   2   8   0 383.310 24.0398   1
   2   8   0 405.309 24.8068   3
   2   8   0 414.342 24.7865   9
   2   8   0 390.417 24.7549  12
  -3  -8   0 213.923 14.0718   3
  -3  -8   0 196.872 12.6282  15
  -3  -8   0 186.182 13.0769  10
  -3  -8   0 187.639 13.3640  16
  -3  -8   0 190.151 13.2733  14
  -3  -8   0 206.942 13.9802  12
  -3  -8   0 200.856 12.9654   8
   3   8   0 203.946 14.1334   9
   3   8   0 178.169 13.3042   1
   3   8   0 187.051 12.4772  11
   3   8   0 191.467 14.1941  12
  -4  -8   0 10.7214 3.36440  14
  -4  -8   0 10.2002 3.51141  10
  -4  -8   0 3.26170 3.29639   3
  -4  -8   0 11.1094 3.20767  16
  -4  -8   0 1.95330 2.51485  15
  -4  -8   0 8.00744 3.55603  12
  -4  -8   0 9.04593 2.88812   8
   4   8   0 2.21057 3.48511   1
   4   8   0 9.08490 3.26140  14
   4   8   0 11.9610 4.18429   9
   4   8   0 3.00774 2.96553  11
  -5  -8   0 762.830 44.6094  12
  -5  -8   0 769.664 44.6262   3
  -5  -8   0 717.224 43.8043  10
  -5  -8   0 722.076 43.9227  14
  -5  -8   0 765.736 48.5982   4
  -5  -8   0 791.256 43.9686  15
   5   8   0 780.450 45.0770   9
   5   8   0 768.575 44.1790  14
   5   8   0 762.544 44.7739   1
  -6  -8   0 348.928 22.4609   3
  -6  -8   0 338.004 21.8342  14
  -6  -8   0 373.400 22.0648  15
  -6  -8   0 348.209 22.5074  12
  -6  -8   0 284.294 24.7791   4
  -6  -8   0 336.148 21.6980  10
   6   8   0 320.557 21.8147  11
   6   8   0 360.111 21.8943  10
   6   8   0 374.263 23.1053   9
   6   8   0 343.975 22.8871   1
   6   8   0 366.542 22.1004  14
  -7  -8   0 294.856 19.6910  10
  -7  -8   0 317.121 20.9993   3
  -7  -8   0 291.424 23.0773   4
  -7  -8   0 302.906 20.8498  12
  -7  -8   0 284.922 20.0320  15
  -7  -8   0 336.799 20.2273  14
   7   8   0 294.692 20.2188  11
   7   8   0 292.498 21.0622   1
   7   8   0 298.000 19.8250  10
   7   8   0 315.729 20.0741  14
   7   8   0 336.106 21.3640   9
  -8  -8   0 90.5109 10.0032  12
  -8  -8   0 73.7862 9.27638   3
  -8  -8   0 85.4039 8.67863  10
  -8  -8   0 78.4086 11.6144   4
  -8  -8   0 98.6712 9.38386  14
  -8  -8   0 72.4517 8.83788  15
   8   8   0 87.0185 9.04731  14
   8   8   0 75.9903 8.53806  10
   8   8   0 96.5906 10.9009   1
   8   8   0 85.6353 9.68009  11
   8   8   0 83.6175 10.1172   9
  -9  -8   0 11.4557 5.28731   3
  -9  -8   0 14.0150 5.03164  15
  -9  -8   0 18.2713 5.90390  12
   9   8   0 9.85008 4.34865  10
   9   8   0 13.2350 5.71699  11
   9   8   0 14.0390 5.68229   9
   9   8   0 16.9060 6.71509   1
 -10  -8   0 105.885 12.5894  12
 -10  -8   0 139.351 12.8413   3
 -10  -8   0 108.981 12.1230  15
  10   8   0 159.452 14.2910   1
  10   8   0 151.405 13.2706   9
  10   8   0 135.194 13.4956  11
 -11  -8   0 3.53324 5.94310  12
 -11  -8   0 -0.9824 5.21115   3
  11   8   0 2.30636 6.39736   1
  11   8   0 5.01423 6.31330  11
  11   8   0 1.22036 5.64835   9
 -12  -8   0 3.11421 5.96191  12
 -12  -8   0 12.0132 6.30414   3
  12   8   0 7.37385 6.91508   1
  12   8   0 16.1915 7.06172   9
  12  -9   0 13.4040 9.45176   2
 -12   9   0 2.26459 5.80248  13
  11  -9   0 1.97342 7.50827  16
  11  -9   0 2.76299 7.62568  17
  11  -9   0 -3.6251 7.82154   2
  11  -9   0 -4.0165 4.02951  14
 -11   9   0 4.99733 5.33019  13
 -11   9   0 -11.454 7.66398   3
 -11   9   0 2.25378 8.29493  12
  10  -9   0 230.874 16.7844  10
  10  -9   0 228.077 19.1753  16
  10  -9   0 263.934 20.4455  17
  10  -9   0 246.233 20.2825   2
  10  -9   0 236.375 17.1418  14
 -10   9   0 195.031 17.4568  13
 -10   9   0 236.311 23.1067   3
 -10   9   0 241.505 21.5765  12
   9  -9   0 54.2121 7.81159  14
   9  -9   0 74.2902 10.2394  16
   9  -9   0 82.7349 11.1289   2
   9  -9   0 63.2457 10.7058  17
   9  -9   0 56.6022 7.47443  10
  -9   9   0 49.8491 7.99818  13
  -9   9   0 74.4943 11.5737   3
  -9   9   0 69.4240 11.7473  12
   8  -9   0 5.18471 6.16987  17
   8  -9   0 5.44441 5.98318  16
   8  -9   0 7.63482 3.69386  10
   8  -9   0 2.88198 3.40327  14
   8  -9   0 17.6628 6.77177   2
  -8   9   0 3.46665 6.39807  12
  -8   9   0 12.5292 6.51219   3
  -8   9   0 6.26750 4.28209  13
   7  -9   0 139.093 11.5644  14
   7  -9   0 183.613 14.5797  17
   7  -9   0 159.192 11.7623  10
   7  -9   0 168.818 14.2267   2
   7  -9   0 142.613 14.0202  16
  -7   9   0 149.158 15.2755  12
  -7   9   0 125.347 14.4260   3
  -7   9   0 136.758 11.5124  13
   6  -9   0 13.2552 3.95960  10
   6  -9   0 7.38198 5.38611   2
   6  -9   0 11.9840 4.08990  14
   6  -9   0 10.9558 6.01413  16
   6  -9   0 8.33464 5.55180  17
  -6   9   0 -1.1142 4.32408  12
  -6   9   0 8.03164 3.35585  13
  -6   9   0 5.41920 4.70021   3
   5  -9   0 11.1891 5.61449  16
   5  -9   0 2.16354 3.02960  10
   5  -9   0 7.08137 3.33991  14
   5  -9   0 4.90985 5.07816  17
   5  -9   0 4.40209 4.41715   2
  -5   9   0 4.55427 2.94277  13
  -5   9   0 3.94622 4.67355  12
  -5   9   0 9.52475 4.91940   3
   4  -9   0 66.8758 7.68324   2
   4  -9   0 76.1388 9.16271  16
   4  -9   0 58.0306 8.03335   3
   4  -9   0 58.9849 6.64976  14
   4  -9   0 59.4064 7.57714  17
   4  -9   0 46.7731 6.31686  10
  -4   9   0 81.1543 8.98274   3
  -4   9   0 58.3904 8.32610  12
  -4   9   0 54.1633 6.35395   9
   3  -9   0 86.4843 8.03167  14
   3  -9   0 100.689 10.2163  16
   3  -9   0 72.5173 7.57369  10
   3  -9   0 80.6134 8.60270  17
   3  -9   0 88.2814 9.34523   3
   3  -9   0 92.4920 8.38967   2
  -3   9   0 75.6457 7.69836   9
  -3   9   0 84.7155 9.44909   3
  -3   9   0 89.9788 9.48894  12
   2  -9   0 3.09511 3.85895   8
   2  -9   0 3.00594 3.08891  14
   2  -9   0 2.99100 3.21633   3
   2  -9   0 3.75569 3.07827  10
   2  -9   0 6.19366 4.86435  16
   2  -9   0 5.68223 3.89755  12
   2  -9   0 12.4668 4.16878  17
  -2   9   0 14.4537 4.57434  12
  -2   9   0 8.97080 4.32183   3
  -2   9   0 5.54888 3.26325   9
   1  -9   0 44.9935 7.10100  16
   1  -9   0 60.1961 7.24730   8
   1  -9   0 51.0737 5.93224  17
   1  -9   0 58.1829 6.93154   3
   1  -9   0 48.6105 6.00056  14
   1  -9   0 43.0210 5.88116  10
   1  -9   0 61.1012 7.16331  12
  -1   9   0 49.3522 6.11956   9
  -1   9   0 47.7428 6.73715   3
  -1   9   0 65.6919 7.55926  12
   0  -9   0 149.615 11.4038  10
   0  -9   0 153.478 12.6664  16
   0  -9   0 151.597 11.9330  12
   0  -9   0 170.530 12.1643   3
   0  -9   0 159.795 12.3581   8
   0  -9   0 150.845 11.6583  14
   0   9   0 140.646 10.7323   1
   0   9   0 168.628 11.9726   9
   0   9   0 177.190 12.7651  12
   0   9   0 176.627 12.7430   3
  -1  -9   0 145.427 11.4365   8
  -1  -9   0 153.192 11.8857  12
  -1  -9   0 145.238 12.0625  16
  -1  -9   0 164.284 11.4735  14
  -1  -9   0 144.948 11.9156   3
  -1  -9   0 154.822 11.3146  10
   1   9   0 167.798 12.3856   3
   1   9   0 160.996 12.3155  12
   1   9   0 157.384 12.0435   9
  -2  -9   0 32.0988 5.48741   3
  -2  -9   0 29.8309 5.47681  12
  -2  -9   0 26.5189 4.85947  10
  -2  -9   0 28.3837 5.41494  16
  -2  -9   0 21.6169 4.66586  14
  -2  -9   0 39.4695 5.40084   8
   2   9   0 35.0195 5.73654   9
   2   9   0 29.6552 5.63569  12
   2   9   0 28.5487 4.83304   1
   2   9   0 28.1636 5.36161   3
  -3  -9   0 4.75673 2.88035  15
  -3  -9   0 -0.8136 3.27488  16
  -3  -9   0 12.2346 3.98853   3
  -3  -9   0 1.42807 3.05901  10
  -3  -9   0 7.02599 3.41180   8
  -3  -9   0 6.38528 3.47528  12
  -3  -9   0 1.70323 3.23978  14
   3   9   0 4.20658 3.72634   9
   3   9   0 5.64474 4.12508  12
   3   9   0 5.54076 3.62810   1
  -4  -9   0 781.211 45.2238   3
  -4  -9   0 737.365 44.4048  10
  -4  -9   0 771.071 44.3598  16
  -4  -9   0 742.475 45.1178  12
  -4  -9   0 749.705 43.9136  15
  -4  -9   0 768.778 44.5587  14
   4   9   0 771.912 44.9871   1
   4   9   0 806.091 45.6541   9
  -5  -9   0 122.654 10.5557  12
  -5  -9   0 113.408 9.43256  15
  -5  -9   0 123.047 15.3796   4
  -5  -9   0 117.666 10.5169   3
  -5  -9   0 106.644 9.75226  10
  -5  -9   0 118.547 9.82267  14
   5   9   0 121.620 11.0633   9
   5   9   0 129.006 11.2770   1
   5   9   0 109.725 9.52807  14
  -6  -9   0 26.6715 5.35238  14
  -6  -9   0 21.5417 5.70999   3
  -6  -9   0 32.0026 5.22979  15
  -6  -9   0 21.8000 8.16147   4
  -6  -9   0 35.4505 6.42451  12
  -6  -9   0 33.7204 5.72630  10
   6   9   0 35.6419 6.89256   1
   6   9   0 42.4602 6.10586  14
   6   9   0 41.7203 7.18146   9
  -7  -9   0 78.3281 8.58750  15
  -7  -9   0 89.9847 8.93809  10
  -7  -9   0 67.0642 11.6525   4
  -7  -9   0 74.0443 9.26533   3
  -7  -9   0 72.9722 9.41607  12
  -7  -9   0 88.1628 8.94279  14
   7   9   0 79.9294 9.16858  11
   7   9   0 77.7543 8.70545  14
   7   9   0 87.0348 10.2478   9
   7   9   0 74.6347 9.97514   1
  -8  -9   0 54.4145 8.00537   3
  -8  -9   0 35.9753 6.68667  15
  -8  -9   0 49.1689 6.99052  10
  -8  -9   0 59.2265 8.42521  12
   8   9   0 48.6695 8.83642   1
   8   9   0 46.4944 7.99065   9
   8   9   0 51.6259 7.71385  11
   8   9   0 49.5197 7.18603  14
  -9  -9   0 196.611 16.7476  12
  -9  -9   0 210.646 16.1636  15
  -9  -9   0 222.663 17.0266   3
   9   9   0 236.507 18.2587   1
   9   9   0 213.467 17.3343   9
   9   9   0 204.805 16.8704  11
 -10  -9   0 23.6210 7.52387  12
 -10  -9   0 25.8199 7.10288   3
 -10  -9   0 16.9149 5.87630  15
  10   9   0 10.8248 6.74454   1
  10   9   0 25.8160 6.63311   9
  10   9   0 14.4521 6.76555  11
 -11  -9   0 -0.6249 5.66503  12
 -11  -9   0 10.5285 6.09200   3
  11   9   0 8.96012 7.47599   1
  11   9   0 3.75391 7.02850   9
  11 -10   0 14.7024 9.34775  17
  11 -10   0 50.3547 11.1409   2
 -11  10   0 20.7659 7.26469  13
  10 -10   0 22.1550 8.48051  17
  10 -10   0 19.8403 5.59768  10
  10 -10   0 16.6334 8.39106   2
  10 -10   0 16.9209 5.55982  14
  10 -10   0 13.3131 8.03808  16
 -10  10   0 6.38536 5.56674  13
 -10  10   0 -2.7785 7.13431  12
   9 -10   0 21.4891 5.43016  10
   9 -10   0 8.25825 7.23144  16
   9 -10   0 13.3856 7.76102   2
   9 -10   0 17.3163 5.33934  14
   9 -10   0 16.5149 8.00650  17
  -9  10   0 13.8936 7.96371  12
  -9  10   0 13.6664 5.28590  13
  -9  10   0 13.9313 7.73404   3
   8 -10   0 66.6944 8.53510  14
   8 -10   0 78.5671 10.8299   2
   8 -10   0 78.2971 8.83494  10
   8 -10   0 84.3954 11.1121  16
   8 -10   0 86.7453 11.1670  17
  -8  10   0 50.5833 10.2194   3
  -8  10   0 57.2183 10.3382  12
  -8  10   0 88.9686 9.48200  13
   7 -10   0 104.123 9.57726  10
   7 -10   0 111.683 9.87821  14
   7 -10   0 125.779 12.6942   2
   7 -10   0 124.763 12.5901  17
   7 -10   0 109.481 12.4031  16
  -7  10   0 99.7040 9.74301  13
  -7  10   0 75.1652 11.5383  12
  -7  10   0 109.058 12.3565   3
   6 -10   0 -7.1009 5.43834  17
   6 -10   0 -0.5569 3.17358  14
   6 -10   0 -4.0967 3.22281  10
   6 -10   0 2.14450 6.16364  16
   6 -10   0 8.99934 5.26361   2
  -6  10   0 -0.0825 4.54915   3
  -6  10   0 11.2124 5.36786  12
   5 -10   0 120.400 11.6588  17
   5 -10   0 115.571 11.9969   3
   5 -10   0 115.746 9.66457  10
   5 -10   0 105.443 11.8074  16
   5 -10   0 113.568 10.0909  14
   5 -10   0 102.244 10.5796   2
  -5  10   0 111.677 12.2839  12
  -5  10   0 102.507 11.6372   3
   4 -10   0 37.9012 6.63333   3
   4 -10   0 32.6242 5.50893  14
   4 -10   0 23.1274 4.89250  10
   4 -10   0 37.0513 7.19519  16
   4 -10   0 26.4457 5.89342   2
   4 -10   0 35.8382 6.47881  17
  -4  10   0 36.7991 6.77247  12
  -4  10   0 31.3860 6.82486   3
   3 -10   0 6.04312 3.39125  14
   3 -10   0 8.06005 5.55595  16
   3 -10   0 5.24174 4.32151  12
   3 -10   0 4.38947 4.37876  17
   3 -10   0 3.46445 4.70339   8
   3 -10   0 6.03353 3.90263   3
   3 -10   0 -0.9718 3.03299  10
  -3  10   0 12.9409 5.08496   3
  -3  10   0 6.43005 4.56909  12
  -3  10   0 1.53975 2.93524   9
   2 -10   0 35.4100 5.61205  17
   2 -10   0 28.0777 5.29468  10
   2 -10   0 36.0086 6.19513  12
   2 -10   0 38.6034 5.80113  14
   2 -10   0 40.8779 6.80760   8
   2 -10   0 42.4578 6.54687   3
   2 -10   0 50.4828 7.67490  16
  -2  10   0 37.4393 6.62221  12
  -2  10   0 49.8040 7.30984   3
  -2  10   0 43.1589 5.67540   9
   1 -10   0 266.404 19.4449   8
   1 -10   0 340.568 20.1472   3
   1 -10   0 277.933 19.6085  12
   1 -10   0 279.812 18.6863  10
   1 -10   0 288.811 18.8255  14
   1 -10   0 272.117 19.9037  16
  -1  10   0 295.807 19.9713   3
  -1  10   0 285.981 18.9934   9
  -1  10   0 284.272 19.9454  12
   0 -10   0 46.8563 6.27983  10
   0 -10   0 51.5189 7.41520  16
   0 -10   0 52.4600 7.06523   3
   0 -10   0 50.0120 6.95654   8
   0 -10   0 59.4467 7.43544  12
   0 -10   0 40.4960 6.00604  14
   0  10   0 50.9324 7.36808  12
   0  10   0 52.1101 7.18131   3
   0  10   0 47.3640 6.58757   9
  -1 -10   0 97.4405 10.3436  16
  -1 -10   0 109.128 10.0267  12
  -1 -10   0 106.192 9.19654  10
  -1 -10   0 103.467 9.60365   8
  -1 -10   0 94.4075 9.49097  14
  -1 -10   0 117.195 10.2559   3
   1  10   0 126.533 10.6356  12
   1  10   0 106.714 10.6637   3
   1  10   0 103.680 9.75443   9
  -2 -10   0 44.9661 6.81854   3
  -2 -10   0 53.2423 7.09019  12
  -2 -10   0 40.5609 6.08339   8
  -2 -10   0 53.4427 6.44816  10
  -2 -10   0 43.5314 6.50950  16
  -2 -10   0 42.9445 6.14066  14
   2  10   0 54.3947 7.30503   9
   2  10   0 49.8575 7.03908   3
   2  10   0 34.2775 5.57487   1
   2  10   0 38.2570 6.68977  12
  -3 -10   0 225.898 16.2901  14
  -3 -10   0 243.928 17.0441   3
  -3 -10   0 234.340 15.7152   8
  -3 -10   0 235.353 16.9507  12
  -3 -10   0 226.619 16.0863  10
  -3 -10   0 244.214 16.5653  16
   3  10   0 239.777 17.1757   9
   3  10   0 238.679 17.4807  12
   3  10   0 231.084 16.3986   1
  -4 -10   0 5.92990 3.90103  12
  -4 -10   0 7.75006 4.02511  10
  -4 -10   0 6.83198 3.90366  14
  -4 -10   0 6.44393 4.31901   3
   4  10   0 11.5662 4.74712   1
   4  10   0 -3.5092 4.18131   9
  -5 -10   0 76.3174 9.33985  12
  -5 -10   0 83.6734 9.72507   3
  -5 -10   0 78.5494 8.58157  10
  -5 -10   0 63.7355 12.1907   4
  -5 -10   0 72.9402 8.17843  14
   5  10   0 82.7401 9.89431   9
   5  10   0 72.8478 9.06013   1
  -6 -10   0 22.0002 5.39408  15
  -6 -10   0 12.5723 5.00289  14
  -6 -10   0 27.6395 6.32943  12
  -6 -10   0 33.5123 9.73733   4
  -6 -10   0 28.1225 6.37537   3
  -6 -10   0 19.0816 5.21265  10
   6  10   0 21.3913 6.14458   1
   6  10   0 21.8172 6.33087   9
  -7 -10   0 55.5405 7.39838  15
  -7 -10   0 57.3183 7.81104  10
  -7 -10   0 69.6616 9.00835   3
  -7 -10   0 75.2922 8.31729  14
  -7 -10   0 77.6922 9.45951  12
  -7 -10   0 52.5436 11.2114   4
   7  10   0 59.7465 9.13392   1
   7  10   0 65.9775 9.46532   9
   7  10   0 35.8547 6.70069  14
  -8 -10   0 100.614 11.5611   3
  -8 -10   0 113.875 10.9297  10
  -8 -10   0 131.523 12.9980  12
  -8 -10   0 88.0714 10.3332  15
   8  10   0 125.956 12.9637   9
   8  10   0 111.635 12.6636   1
  -9 -10   0 92.6162 11.3158  12
  -9 -10   0 74.7717 9.44383  15
  -9 -10   0 77.7382 10.7075   3
   9  10   0 70.4618 10.8019   1
   9  10   0 73.5048 10.9566   9
 -10 -10   0 108.302 12.6564   3
 -10 -10   0 98.6637 12.5742  12
  10  10   0 119.796 13.6843   9
  10  10   0 112.909 13.7708   1
  11 -11   0 -8.0252 8.12702   2
 -11  11   0 1.00279 5.95609  13
  10 -11   0 77.9263 12.3170   2
  10 -11   0 65.4409 10.7795  17
  10 -11   0 57.3007 8.42843  10
 -10  11   0 54.0899 8.93106  13
   9 -11   0 41.2837 9.75434   2
   9 -11   0 44.5889 7.18004  10
   9 -11   0 36.8907 7.01640  14
   9 -11   0 32.2711 9.21087  17
  -9  11   0 33.6586 6.95528  13
   8 -11   0 91.7263 12.3725  16
   8 -11   0 74.1186 9.62331  14
   8 -11   0 90.2221 11.7374  17
   8 -11   0 89.9185 11.8148   2
   8 -11   0 86.0646 9.76242  10
  -8  11   0 81.0706 11.6466   3
  -8  11   0 77.8549 11.8276  12
   7 -11   0 18.9699 4.93736  10
   7 -11   0 20.3054 7.75831  16
   7 -11   0 18.6594 6.89123  17
   7 -11   0 10.9864 4.66252  14
   7 -11   0 1.91539 5.80090   2
  -7  11   0 5.97756 5.97698   3
  -7  11   0 1.39214 5.99411  12
   6 -11   0 16.9444 6.46399  17
   6 -11   0 12.3371 4.33618  10
   6 -11   0 -1.1864 5.86460  16
   6 -11   0 6.56194 4.98072   3
   6 -11   0 12.4311 4.85282  14
   6 -11   0 6.84369 5.47729   2
  -6  11   0 6.67099 5.66747  12
  -6  11   0 17.5307 6.35218   3
   5 -11   0 31.2250 7.54560  16
   5 -11   0 26.8489 5.45116  10
   5 -11   0 20.6838 5.45403  14
   5 -11   0 32.6083 7.05132  17
   5 -11   0 31.8841 6.97759   3
  -5  11   0 29.3310 7.32843   3
  -5  11   0 29.0338 7.08104  12
   4 -11   0 1.97394 3.61147  14
   4 -11   0 4.51891 4.66210   3
   4 -11   0 1.44671 5.12651   8
   4 -11   0 3.58125 6.11195  16
   4 -11   0 6.79321 4.88008  17
   4 -11   0 1.32871 4.89223  12
   4 -11   0 2.73679 3.71931  10
  -4  11   0 -1.1739 4.65828  12
  -4  11   0 0.60110 4.80228   3
   3 -11   0 63.3455 8.62897  12
   3 -11   0 63.7394 9.18218  16
   3 -11   0 42.5250 6.52876  10
   3 -11   0 48.2998 6.89604  14
   3 -11   0 48.6327 7.85709   8
   3 -11   0 61.9899 8.51707   3
  -3  11   0 56.7795 6.92110   9
  -3  11   0 60.4886 8.73726   3
  -3  11   0 71.8525 9.31551  12
   2 -11   0 4.50619 3.70436  14
   2 -11   0 0.14230 3.59112  12
   2 -11   0 2.65902 3.44252  10
   2 -11   0 -0.0801 4.65162   8
   2 -11   0 6.72156 5.46822  16
   2 -11   0 0.03370 3.52317   3
  -2  11   0 3.52185 3.60862   9
  -2  11   0 -10.340 3.42754  12
  -2  11   0 4.52600 4.41349   3
   1 -11   0 2.55948 3.64740   3
   1 -11   0 -6.0930 4.50773  16
   1 -11   0 -1.1543 3.01756  10
   1 -11   0 -0.5483 4.17969   8
   1 -11   0 4.55333 3.68027  12
   1 -11   0 0.81167 3.22493  14
  -1  11   0 7.05443 4.61083  12
  -1  11   0 -2.1577 3.12492   9
  -1  11   0 6.12510 4.34786   3
   0 -11   0 21.7026 4.82072  10
   0 -11   0 18.7410 4.77685  14
   0 -11   0 14.8105 5.79074  16
   0 -11   0 22.5020 5.49647   3
   0 -11   0 9.47511 4.79506   8
   0 -11   0 21.3482 5.51661  12
   0  11   0 20.2289 6.01519  12
   0  11   0 14.9047 4.69209   9
   0  11   0 15.8148 5.33345   3
  -1 -11   0 19.6700 5.48114   8
  -1 -11   0 30.5274 5.80880  10
  -1 -11   0 37.0432 6.53107  16
  -1 -11   0 28.3738 5.38590  14
  -1 -11   0 44.6221 6.90140  12
  -1 -11   0 29.4390 6.00004   3
   1  11   0 31.3323 6.61671  12
   1  11   0 25.2145 5.94490   9
   1  11   0 32.7785 6.54660   3
  -2 -11   0 10.0344 4.38747  16
  -2 -11   0 11.2706 4.67685  12
  -2 -11   0 10.1644 4.17176  10
  -2 -11   0 8.75546 4.62910   3
  -2 -11   0 10.2794 4.24691   8
  -2 -11   0 6.88418 4.30576  14
   2  11   0 4.85489 4.95609  12
   2  11   0 8.38603 4.62176   9
  -3 -11   0 16.6175 5.30543   3
  -3 -11   0 23.9103 5.81432  12
  -3 -11   0 23.1001 5.31612  16
  -3 -11   0 30.8520 5.62016  10
  -3 -11   0 23.8793 5.38770  14
   3  11   0 31.2655 6.72715   9
   3  11   0 17.3241 5.75577  12
   3  11   0 27.2679 5.71194   1
  -4 -11   0 116.193 12.3648  12
  -4 -11   0 158.492 12.9102   3
  -4 -11   0 127.571 11.2022  14
  -4 -11   0 130.044 11.2558  10
   4  11   0 130.728 12.6287   9
   4  11   0 132.421 12.2556   1
  -5 -11   0 -0.8681 4.56274  12
  -5 -11   0 10.8023 8.83506   4
  -5 -11   0 -0.1272 4.25207  14
  -5 -11   0 0.43019 4.08257  10
  -5 -11   0 5.66547 4.98496   3
   5  11   0 -2.4883 4.52114   9
   5  11   0 2.23726 4.60307   1
  -6 -11   0 73.5269 9.62007   3
  -6 -11   0 72.9460 9.81332  12
  -6 -11   0 70.9538 8.68612  10
  -6 -11   0 63.6759 8.30868  14
  -6 -11   0 71.8738 13.5961   4
   6  11   0 65.7607 9.84724   9
   6  11   0 78.9822 10.1870   1
  -7 -11   0 28.1907 6.88926   3
  -7 -11   0 16.4474 6.53500  12
  -7 -11   0 27.4727 6.16374  10
   7  11   0 15.6493 6.79652   1
   7  11   0 34.5752 7.83747   9
  -8 -11   0 52.8586 8.12496  10
  -8 -11   0 48.4645 8.63654   3
  -8 -11   0 46.4140 8.96934  12
   8  11   0 48.5167 9.14786   9
   8  11   0 39.0232 8.75891   1
  -9 -11   0 89.7492 11.7951  12
  -9 -11   0 87.1782 11.4253   3
   9  11   0 77.5623 11.6582   1
   9  11   0 72.7839 11.2559   9
   9 -12   0 30.1280 8.94706  17
   9 -12   0 28.5385 9.18970   2
   9 -12   0 21.8366 6.39545  10
   8 -12   0 3.15336 4.33146  10
   8 -12   0 -3.9369 6.06996   2
   8 -12   0 1.84349 6.73868  17
   7 -12   0 -2.5351 4.18187  10
   7 -12   0 3.28482 6.57246  17
   7 -12   0 0.23087 4.08603  14
  -7  12   0 1.29779 5.87394  12
   6 -12   0 29.0927 7.14876   3
   6 -12   0 29.8483 6.31401  14
   6 -12   0 35.8748 7.79315  17
   6 -12   0 26.1031 8.47406  16
   6 -12   0 16.7714 5.41682  10
  -6  12   0 35.8834 8.32298   3
  -6  12   0 33.6370 8.23759  12
   5 -12   0 13.4500 5.12044  14
   5 -12   0 12.7672 4.68434  10
   5 -12   0 7.99091 6.27954  12
   5 -12   0 16.3979 7.24855  16
   5 -12   0 22.1109 6.66042  17
   5 -12   0 8.69040 5.28856   3
  -5  12   0 24.5625 7.24438  12
  -5  12   0 19.9308 6.70031   3
   4 -12   0 1.51300 4.73700   8
   4 -12   0 -7.0153 5.28159  16
   4 -12   0 0.34082 3.63686  10
   4 -12   0 -7.9385 4.17552  12
   4 -12   0 -5.6374 3.59007  14
   4 -12   0 6.32894 4.63431   3
  -4  12   0 -2.0569 4.93487  12
  -4  12   0 0.96787 5.03648   3
   3 -12   0 1.66867 5.93955  16
   3 -12   0 -3.8926 3.77249   3
   3 -12   0 -0.8312 4.76217   8
   3 -12   0 -4.2685 3.06786  14
   3 -12   0 1.00101 3.82728  10
   3 -12   0 -1.3103 4.29544  12
  -3  12   0 6.49768 5.16691  12
  -3  12   0 -6.6753 4.57378   3
   2 -12   0 54.2493 8.81688  16
   2 -12   0 41.7140 7.70522   8
   2 -12   0 47.9527 7.81559   3
   2 -12   0 43.6925 6.73106  14
   2 -12   0 39.7234 6.45659  10
   2 -12   0 50.0590 8.17826  12
  -2  12   0 48.7645 8.32073   3
  -2  12   0 46.3807 6.80548   9
  -2  12   0 54.1688 8.53579  12
   1 -12   0 8.55358 4.76307  12
   1 -12   0 18.5828 6.11345  16
   1 -12   0 4.28640 3.97425  10
   1 -12   0 7.59024 5.09964   8
   1 -12   0 7.55311 4.28828  14
   1 -12   0 7.75782 5.04744   3
  -1  12   0 10.2038 5.08646   3
  -1  12   0 2.58419 5.12248  12
  -1  12   0 10.4496 4.57564   9
   0 -12   0 95.8885 10.4243   8
   0 -12   0 91.5569 9.72599  14
   0 -12   0 94.5541 10.9508  16
   0 -12   0 89.7355 9.65056  10
   0 -12   0 111.816 11.3124   3
   0 -12   0 91.9883 10.7513  12
   0  12   0 98.8305 11.4066  12
   0  12   0 86.2927 10.0774   9
   0  12   0 111.056 11.6257   3
  -1 -12   0 17.3579 5.45214  12
  -1 -12   0 26.4196 6.08356  16
  -1 -12   0 30.9849 5.74367  14
  -1 -12   0 20.7609 5.65479   8
  -1 -12   0 15.7295 4.90495  10
  -1 -12   0 19.9616 5.64665   3
   1  12   0 18.7370 5.84979   9
   1  12   0 14.1303 6.08814  12
   1  12   0 28.1863 6.81167   3
  -2 -12   0 10.9570 4.64104  10
  -2 -12   0 5.50510 4.19831  14
  -2 -12   0 15.2723 5.40634  12
  -2 -12   0 11.6947 5.12320  16
  -2 -12   0 13.8119 5.20353   3
   2  12   0 4.01171 5.18373  12
   2  12   0 9.64577 5.21237   9
  -3 -12   0 102.309 10.6457  10
  -3 -12   0 98.6218 11.4484   3
  -3 -12   0 115.838 12.1608  12
  -3 -12   0 101.047 10.7237  14
   3  12   0 108.636 12.1089  12
   3  12   0 115.745 12.4115   9
  -4 -12   0 -5.5580 4.05126  14
  -4 -12   0 5.04221 4.67210  12
  -4 -12   0 0.20577 4.00230  10
  -4 -12   0 -2.3430 4.34530   3
   4  12   0 -3.2533 4.35508   1
   4  12   0 -2.6447 4.95542   9
  -5 -12   0 47.5812 7.44780  10
  -5 -12   0 35.1734 6.74556  14
  -5 -12   0 36.7025 7.82620  12
  -5 -12   0 46.3165 12.2758   4
  -5 -12   0 36.6946 7.60554   3
   5  12   0 42.6260 7.82089   1
   5  12   0 39.0548 8.34113   9
  -6 -12   0 2.42929 5.23373  10
  -6 -12   0 10.9710 5.96273   3
  -6 -12   0 15.6435 5.49417  14
  -6 -12   0 10.7332 6.17398  12
   6  12   0 18.8710 6.91062   9
   6  12   0 9.71749 6.28970   1
  -7 -12   0 6.45675 5.53441  10
  -7 -12   0 16.0022 6.52466   3
  -7 -12   0 22.2833 7.35603  12
   7  12   0 -10.334 4.90930   9
   7  12   0 1.43840 5.78637   1
  -8 -12   0 40.4655 9.10291  12
  -8 -12   0 60.0721 9.53368   3
   8  12   0 33.0628 8.54288   1
   8  12   0 33.3268 8.45240   9
   8 -13   0 8.70355 7.19164  17
   8 -13   0 7.49200 5.39024  10
   7 -13   0 9.99772 6.85413  17
   7 -13   0 9.79264 5.33434  10
   6 -13   0 -1.2194 4.60515  10
   5 -13   0 7.75297 6.26823  12
   5 -13   0 -0.6825 4.43431  10
  -5  13   0 35.4978 8.34967  12
  -5  13   0 9.42071 6.80711   3
   4 -13   0 1.72837 4.97346  12
   4 -13   0 5.90867 4.82447   3
   4 -13   0 -3.3712 3.95862  14
   4 -13   0 1.71003 4.19755  10
  -4  13   0 2.12063 5.65707  12
  -4  13   0 -2.2572 5.53724   3
   3 -13   0 31.6638 6.71733  10
   3 -13   0 35.2450 7.43070   3
   3 -13   0 33.0608 8.47917  16
   3 -13   0 41.0756 8.07136  12
   3 -13   0 33.8524 6.73263  14
  -3  13   0 39.2791 8.70906  12
  -3  13   0 40.9523 8.33616   3
   2 -13   0 0.77666 5.75641  16
   2 -13   0 0.03831 3.97349  14
   2 -13   0 3.99525 4.24344  10
   2 -13   0 9.86997 5.34999   3
   2 -13   0 0.84654 4.28214  12
  -2  13   0 4.13118 4.34412   9
  -2  13   0 7.41907 5.49832   3
  -2  13   0 -5.8631 5.04914  12
   1 -13   0 23.9488 6.18711  14
   1 -13   0 41.2187 8.10663  16
   1 -13   0 27.0498 6.27864  10
   1 -13   0 38.9980 7.64687  12
   1 -13   0 34.0565 7.23841   8
   1 -13   0 47.7679 8.15789   3
  -1  13   0 41.7385 8.10526   3
  -1  13   0 36.3109 8.13522  12
  -1  13   0 40.8493 7.18100   9
   0 -13   0 98.8287 11.0677   8
   0 -13   0 87.6504 10.2060  10
   0 -13   0 91.5697 10.3884  14
   0 -13   0 107.826 11.6549   3
   0 -13   0 109.814 11.9723  12
   0 -13   0 109.359 12.0656  16
   0  13   0 98.2132 11.2468   9
   0  13   0 122.261 12.6223   3
   0  13   0 98.6226 12.0832  12
  -1 -13   0 9.90143 5.10212  10
  -1 -13   0 18.7289 5.96872  16
  -1 -13   0 10.4394 5.78489  12
  -1 -13   0 12.8370 5.86746   3
  -1 -13   0 22.3420 5.54289  14
   1  13   0 15.5579 6.96026   3
   1  13   0 20.4921 6.94594  12
   1  13   0 17.3063 6.49621   9
  -2 -13   0 53.0765 9.39452  16
  -2 -13   0 59.4509 9.17581   3
  -2 -13   0 45.0095 7.47766  14
  -2 -13   0 57.3713 8.30620  10
  -2 -13   0 58.8602 9.06585  12
   2  13   0 61.9131 9.95458  12
   2  13   0 76.8935 9.93341   9
  -3 -13   0 27.7940 7.23413   3
  -3 -13   0 17.7142 5.79685  10
  -3 -13   0 16.6872 5.55570  14
  -3 -13   0 15.9927 6.09677  12
   3  13   0 15.3313 6.71051  12
   3  13   0 20.3205 6.82312   9
  -4 -13   0 13.3369 5.68858  10
  -4 -13   0 14.8591 6.40608  12
  -4 -13   0 7.99001 5.93010   3
  -4 -13   0 8.33415 5.72587  14
   4  13   0 6.55732 6.19664   9
  -5 -13   0 21.8262 7.08647  12
  -5 -13   0 14.7450 6.13063  10
  -5 -13   0 11.5736 5.88498  14
  -5 -13   0 2.25170 9.74010   4
  -5 -13   0 12.9377 5.96607   3
   5  13   0 17.6501 6.94606   9
  -6 -13   0 0.57248 6.06509   3
  -6 -13   0 -6.1393 4.91100  10
  -6 -13   0 6.15552 6.86764  12
   6  13   0 10.8390 7.01393   9
   6  13   0 6.44113 6.64057   1
   6 -14   0 22.1538 6.62124  10
   5 -14   0 2.45156 5.10162  10
   4 -14   0 3.74735 5.02042  10
  -4  14   0 4.60746 6.54094  12
   3 -14   0 7.74338 5.07535  10
   3 -14   0 7.63434 5.78274  12
   3 -14   0 -3.9655 5.29821   3
  -3  14   0 11.9163 6.94086  12
  -3  14   0 3.39290 6.27490   3
   2 -14   0 3.91875 4.82868  10
   2 -14   0 -1.2470 5.15570  12
   2 -14   0 3.93333 5.79537   3
  -2  14   0 2.19792 6.40572  12
  -2  14   0 26.1327 7.66376   3
   1 -14   0 91.6667 10.6689  10
   1 -14   0 112.217 12.5960   3
   1 -14   0 97.9642 11.8158  12
  -1  14   0 72.2119 11.4252   3
  -1  14   0 98.5167 11.3081   9
  -1  14   0 115.447 13.3327  12
   0 -14   0 94.0230 11.8241  12
   0 -14   0 60.9076 9.35754  10
   0 -14   0 120.434 13.0661   3
   0  14   0 112.321 12.1269   9
   0  14   0 101.933 12.4611   3
   0  14   0 99.4021 12.7444  12
  -1 -14   0 3.87746 5.06770  12
  -1 -14   0 3.58775 4.69538  10
  -1 -14   0 6.88679 5.67547   3
   1  14   0 10.7397 6.79407  12
   1  14   0 3.45468 6.17178   9
  -2 -14   0 -0.1236 5.14158  12
  -2 -14   0 -5.6824 4.53410  10
  -2 -14   0 5.19476 5.81121   3
   2  14   0 -0.8572 5.96184  12
   2  14   0 -5.9251 5.19085   9
  -3 -14   0 4.74242 5.44411  10
  -3 -14   0 5.08917 5.85003   3
  -3 -14   0 0.23494 5.17672  12
   3  14   0 -8.2273 5.24774   9
  -4 -14   0 3.67474 5.89797   3
  -4 -14   0 9.80764 5.35362  10
  -4 -14   0 6.96246 5.73235  12
   4  14   0 5.82878 6.24448   9
   0  15  -1 90.6505 12.8317  12
   0  15  -1 110.666 13.1046   9
   0 -15   1 134.039 15.1245   3
   0 -15   1 116.750 13.1982  12
  -1  15  -1 24.4473 7.17165   9
  -1  15  -1 25.3839 8.40401  12
   1 -15   1 15.7622 6.49165  10
   4  14  -1 1.48456 6.16657   9
  -4 -14   1 7.38354 5.92328   3
  -4 -14   1 -7.1966 4.73128  10
  -4 -14   1 -6.8199 5.26009  12
   3  14  -1 19.8789 7.62789   9
  -3 -14   1 24.4036 7.26808   3
  -3 -14   1 31.0666 6.45374  10
  -3 -14   1 26.5026 7.29819  12
   2  14  -1 10.3431 6.53644  12
   2  14  -1 -2.5933 5.44002   9
  -2 -14   1 3.37665 4.91384  10
  -2 -14   1 3.61735 5.73787   3
  -2 -14   1 4.35127 5.17682  12
   1  14  -1 61.0426 10.1018  12
   1  14  -1 50.8012 9.26579   9
  -1 -14   1 57.9992 10.2393  16
  -1 -14   1 71.1267 9.87377   3
  -1 -14   1 56.2529 9.00183  12
  -1 -14   1 66.7404 8.89029  10
   0  14  -1 36.6913 8.36727  12
   0  14  -1 26.8208 7.64912   3
   0  14  -1 21.3867 6.36396   9
   0 -14   1 32.8241 7.63895   3
   0 -14   1 31.3630 7.18064  12
   0 -14   1 26.9471 6.29283  10
  -1  14  -1 -0.7565 5.83541   3
  -1  14  -1 -7.4658 4.92306   9
  -1  14  -1 3.23778 6.19634  12
   1 -14   1 10.7416 5.54577  12
   1 -14   1 0.53944 4.17084  10
   1 -14   1 11.1157 5.96233   3
  -2  14  -1 15.5208 7.26158  12
  -2  14  -1 17.4629 6.93150   3
   2 -14   1 17.0153 6.39174  12
   2 -14   1 17.0767 5.86257  10
   2 -14   1 22.4922 7.11313   3
  -3  14  -1 -3.3491 6.04847  12
   3 -14   1 -3.5793 4.47513  10
   4 -14   1 8.37068 5.07476  10
   5 -14   1 98.6976 11.1686  10
   6 -14   1 -4.2520 4.15304  10
   6  13  -1 -0.1172 6.01772   1
   6  13  -1 4.28056 6.39586   9
  -6 -13   1 -5.7285 4.79422  10
  -6 -13   1 -3.3984 4.60123   3
  -6 -13   1 5.55897 6.17966  12
   5  13  -1 5.19314 6.76284   9
   5  13  -1 -4.3650 5.28894   1
  -5 -13   1 6.53197 4.93741  10
  -5 -13   1 -1.6141 5.10175  14
  -5 -13   1 -7.0567 4.92249  12
  -5 -13   1 -4.8445 4.55287   3
   4  13  -1 2.19038 6.00177   9
  -4 -13   1 11.5938 5.09832  14
  -4 -13   1 7.07290 5.39413   3
  -4 -13   1 13.3036 5.40309  10
  -4 -13   1 24.4439 6.21505  12
   3  13  -1 51.6224 9.06648   9
  -3 -13   1 48.8266 7.82517  14
  -3 -13   1 44.6567 7.32623  10
  -3 -13   1 51.2797 8.23286  12
  -3 -13   1 57.0054 8.88696   3
   2  13  -1 15.2128 6.43615  12
   2  13  -1 18.3873 6.40971   9
  -2 -13   1 7.41267 5.12214  12
  -2 -13   1 18.7788 5.52835  16
  -2 -13   1 5.36776 5.03014  10
  -2 -13   1 18.5371 5.18432  14
  -2 -13   1 7.40301 5.24899   3
   1  13  -1 7.99475 5.79425  12
   1  13  -1 12.0375 5.56173   9
   1  13  -1 5.68080 5.78376   3
  -1 -13   1 25.6256 6.38976   3
  -1 -13   1 11.6218 5.57727  12
  -1 -13   1 13.0469 5.22583   8
  -1 -13   1 27.7662 6.49498  16
  -1 -13   1 21.3784 5.31511  10
  -1 -13   1 13.7205 5.02216  14
   0  13  -1 102.245 11.5547   3
   0  13  -1 103.203 11.6624  12
   0  13  -1 91.7358 10.8514   9
   0 -13   1 87.1166 10.7297  12
   0 -13   1 95.7317 11.3684  16
   0 -13   1 119.074 11.8936   3
   0 -13   1 99.5493 10.7759   8
   0 -13   1 96.9507 10.4974  14
   0 -13   1 91.7406 10.1769  10
  -1  13  -1 14.4608 6.31235  12
  -1  13  -1 21.5020 6.14182   9
  -1  13  -1 34.0251 7.13001   3
   1 -13   1 16.8330 5.44246  10
   1 -13   1 21.4274 7.11742  16
   1 -13   1 31.3122 6.19661  14
   1 -13   1 24.7800 6.43115   8
   1 -13   1 30.8885 6.64487  12
   1 -13   1 28.2254 6.49607   3
  -2  13  -1 15.5713 5.48554   9
  -2  13  -1 15.4305 5.92859   3
  -2  13  -1 6.71403 5.65181  12
   2 -13   1 9.11108 4.88799  10
   2 -13   1 11.4733 5.07624  14
   2 -13   1 13.7451 5.42454  12
   2 -13   1 12.6970 6.20724  16
   2 -13   1 10.8729 5.16796   3
  -3  13  -1 3.35178 5.53196  12
  -3  13  -1 -0.2507 5.41413   3
   3 -13   1 5.19354 4.33503  14
   3 -13   1 9.50054 6.52362  16
   3 -13   1 0.05484 4.68044  12
   3 -13   1 1.73768 3.95791  10
   3 -13   1 6.13528 5.42746   3
  -4  13  -1 72.8910 10.3016  12
  -4  13  -1 66.5670 9.99632   3
   4 -13   1 55.4553 8.34209  14
   4 -13   1 60.4940 9.32441  12
   4 -13   1 56.4848 8.13086  10
   5 -13   1 -1.0858 3.85352  14
   5 -13   1 2.79093 4.72298  10
   6 -13   1 3.61174 4.63755  10
   7 -13   1 50.3596 9.23946  17
   7 -13   1 49.6814 7.85330  10
   8 -13   1 -0.0251 6.86756  17
   8 -13   1 -0.1862 4.38786  10
   8  12  -1 9.79387 7.06498   9
   8  12  -1 7.65948 6.95248   1
  -8 -12   1 19.4678 7.00643   3
  -8 -12   1 13.9575 6.94100  12
   7  12  -1 1.13228 6.53198   1
   7  12  -1 10.4842 6.73106   9
  -7 -12   1 7.64921 5.19910  10
  -7 -12   1 9.04051 5.92806  12
  -7 -12   1 9.86896 6.01329   3
   6  12  -1 -1.7849 5.15728   9
   6  12  -1 3.34905 5.21139   1
  -6 -12   1 0.78254 4.62566  10
  -6 -12   1 -1.5238 4.60058   3
  -6 -12   1 -4.7382 4.23126  14
  -6 -12   1 8.15573 5.52501  12
   5  12  -1 -6.7003 4.73087   1
   5  12  -1 3.68268 5.57082   9
  -5 -12   1 -5.5328 4.00707  14
  -5 -12   1 8.99406 8.54411   4
  -5 -12   1 5.81056 5.06528  12
  -5 -12   1 0.00393 4.13126   3
  -5 -12   1 2.53330 4.52250  10
   4  12  -1 190.605 15.9779   9
   4  12  -1 182.231 15.1667   1
  -4 -12   1 170.607 14.9372  12
  -4 -12   1 175.703 14.3045  14
  -4 -12   1 195.015 15.4701   3
  -4 -12   1 179.772 14.1564  10
   3  12  -1 -3.7313 4.50470   9
   3  12  -1 7.44751 5.51163  12
  -3 -12   1 0.89408 4.71817   3
  -3 -12   1 1.54012 4.20287  16
  -3 -12   1 0.92140 3.98413  10
  -3 -12   1 -3.8056 4.06836  12
  -3 -12   1 4.68134 4.68258  14
   2  12  -1 15.7626 6.25714  12
   2  12  -1 35.3947 6.85091   9
  -2 -12   1 31.9226 6.33173  12
  -2 -12   1 13.8129 4.71514  10
  -2 -12   1 30.3306 5.57722  14
  -2 -12   1 28.8059 5.64946   8
  -2 -12   1 23.8408 6.09711   3
  -2 -12   1 21.5470 5.97426  16
   1  12  -1 163.710 14.1540   9
   1  12  -1 135.112 13.6891   3
   1  12  -1 165.951 14.4483  12
  -1 -12   1 172.359 12.9877  14
  -1 -12   1 181.473 14.1789  12
  -1 -12   1 156.296 12.7981  10
  -1 -12   1 160.302 13.1183   8
  -1 -12   1 167.344 14.0370  16
  -1 -12   1 164.741 13.7742   3
   0  12  -1 18.1421 5.92113  12
   0  12  -1 4.91657 4.60881   9
   0  12  -1 10.6771 5.39682   3
   0 -12   1 14.0591 4.56161  10
   0 -12   1 6.00106 4.73423   8
   0 -12   1 10.6914 4.51886  14
   0 -12   1 8.43616 4.69290   3
   0 -12   1 20.4935 5.95112  16
   0 -12   1 12.1145 5.10532  12
  -1  12  -1 66.0371 9.06295   3
  -1  12  -1 57.7257 8.94514  12
  -1  12  -1 68.8100 8.49401   9
   1 -12   1 61.0667 8.51524   3
   1 -12   1 48.2290 7.31259  10
   1 -12   1 64.4395 8.02378  14
   1 -12   1 66.9190 8.66393  12
   1 -12   1 66.3291 9.08132  16
   1 -12   1 76.1404 9.18365   8
  -2  12  -1 3.84501 4.77689   3
  -2  12  -1 10.8377 4.63168   9
  -2  12  -1 2.51619 4.52181  12
   2 -12   1 10.2729 4.81527  12
   2 -12   1 6.96004 4.15513  14
   2 -12   1 7.33115 5.66586  16
   2 -12   1 7.92649 5.07999   8
   2 -12   1 2.64615 4.08566  10
   2 -12   1 7.33112 4.61360   3
  -3  12  -1 15.9507 5.71100   3
  -3  12  -1 15.5496 5.88932  12
  -3  12  -1 14.5920 4.66587   9
   3 -12   1 13.3482 4.68307  14
   3 -12   1 13.1813 6.54574  16
   3 -12   1 10.5888 5.64277   8
   3 -12   1 13.7704 5.25425  12
   3 -12   1 6.92803 4.20830  10
   3 -12   1 11.6761 5.03617   3
  -4  12  -1 1.26167 5.39587  12
  -4  12  -1 5.10838 5.17476   3
   4 -12   1 2.37491 4.22241   3
   4 -12   1 -6.1097 3.23115  10
   4 -12   1 0.35371 4.50743  12
   4 -12   1 2.90059 6.05756  16
   4 -12   1 0.46135 3.68289  14
   4 -12   1 -0.6124 5.34041   8
  -5  12  -1 18.6111 6.56061   3
  -5  12  -1 6.41088 5.55112  12
   5 -12   1 9.62064 4.61470  10
   5 -12   1 23.4524 6.56653  17
   5 -12   1 14.6707 4.97265  14
   5 -12   1 12.0886 5.97865  12
   5 -12   1 22.9661 7.30329  16
   5 -12   1 12.4597 5.58873   3
  -6  12  -1 31.5517 8.14674  12
   6 -12   1 28.1634 7.23842  17
   6 -12   1 32.1046 6.39712  10
   6 -12   1 39.9021 9.11288  16
   6 -12   1 17.3742 5.41512  14
   7 -12   1 4.74083 4.42245  14
   7 -12   1 8.57695 6.34741  17
   7 -12   1 8.01933 4.57992  10
   8 -12   1 -1.3245 4.52404  10
   8 -12   1 -11.212 6.02763  17
   8 -12   1 -0.6069 6.59892   2
   9 -12   1 5.94915 7.24291   2
   9 -12   1 0.67553 4.20979  10
   9 -12   1 -16.005 6.35227  17
  10 -12   1 24.4091 9.69373   2
   9  11  -1 3.99002 6.60019   1
   9  11  -1 11.4879 6.98455   9
  -9 -11   1 25.1344 7.55044  12
  -9 -11   1 17.9649 6.88036   3
   8  11  -1 5.22250 6.43680   1
   8  11  -1 -0.4493 5.52515   9
  -8 -11   1 6.93124 5.14145   3
  -8 -11   1 0.05774 4.89908  12
   7  11  -1 23.8020 6.72112   9
   7  11  -1 23.3229 7.00179   1
  -7 -11   1 19.9554 6.34326   3
  -7 -11   1 11.8375 5.59851  10
  -7 -11   1 14.3712 5.83986  12
   6  11  -1 0.88179 4.95454   1
   6  11  -1 -5.1989 4.51691   9
  -6 -11   1 2.43978 4.68698  12
  -6 -11   1 4.13735 4.43736  14
  -6 -11   1 1.89536 4.07284  10
  -6 -11   1 1.98466 4.19233   3
  -6 -11   1 -0.9179 7.81600   4
   5  11  -1 376.974 26.6088   9
   5  11  -1 422.525 26.5835   1
  -5 -11   1 382.192 25.2685  10
  -5 -11   1 380.274 26.0314  12
  -5 -11   1 399.198 26.1159   3
  -5 -11   1 405.505 25.1976  14
   4  11  -1 11.6915 5.67272   9
   4  11  -1 20.6928 5.76266   1
  -4 -11   1 20.2849 5.05671  10
  -4 -11   1 20.8174 5.50540  12
  -4 -11   1 14.9984 5.27957   3
  -4 -11   1 12.5811 4.63491  14
   3  11  -1 4.84389 4.30497   1
   3  11  -1 7.08372 4.74887  12
   3  11  -1 4.55064 4.83436   9
  -3 -11   1 11.9269 4.50520   3
  -3 -11   1 1.64091 3.76429  12
  -3 -11   1 3.20381 3.77419  14
  -3 -11   1 0.77046 3.49735  10
  -3 -11   1 -1.0829 3.42673  16
   2  11  -1 295.959 20.3204   9
   2  11  -1 297.618 19.4348   1
   2  11  -1 282.690 20.1248  12
  -2 -11   1 291.143 19.3849  10
  -2 -11   1 315.083 20.0511  16
  -2 -11   1 259.618 19.0556  14
  -2 -11   1 287.992 19.8278  12
  -2 -11   1 304.731 19.4095   8
  -2 -11   1 287.876 19.8309   3
   1  11  -1 9.35042 4.51677   9
   1  11  -1 9.80980 5.00294  12
   1  11  -1 15.2597 4.94124   3
  -1 -11   1 8.62079 3.98919  10
  -1 -11   1 8.20927 4.11957  12
  -1 -11   1 23.2526 5.52237  16
  -1 -11   1 11.7588 4.34944   3
  -1 -11   1 12.5606 4.43269   8
  -1 -11   1 11.9204 4.02998  14
   0  11  -1 113.592 11.4853  12
   0  11  -1 111.849 10.4546   9
   0  11  -1 124.516 11.2963   3
   0 -11   1 111.290 10.6202   8
   0 -11   1 116.597 10.2021  14
   0 -11   1 118.985 10.9487   3
   0 -11   1 106.045 9.77477  10
   0 -11   1 109.111 11.4738  16
   0 -11   1 126.006 11.0043  12
  -1  11  -1 110.221 11.1517   3
  -1  11  -1 106.097 10.0963   9
  -1  11  -1 125.656 11.4067  12
   1 -11   1 111.865 11.2824   8
   1 -11   1 114.914 9.89709  10
   1 -11   1 113.942 11.8493  16
   1 -11   1 134.567 11.0680  12
   1 -11   1 105.887 9.85013  14
   1 -11   1 123.960 10.9026   3
  -2  11  -1 20.0373 5.58276   3
  -2  11  -1 29.3984 5.31488   9
  -2  11  -1 24.7687 6.03446  12
   2 -11   1 16.4469 4.61719  10
   2 -11   1 21.5760 5.96701   8
   2 -11   1 26.4131 5.17391  14
   2 -11   1 30.6073 5.72668   3
   2 -11   1 29.5105 5.88087  12
   2 -11   1 28.9603 6.69602  16
  -3  11  -1 10.6935 4.93762   3
  -3  11  -1 13.2434 5.02421  12
  -3  11  -1 16.6117 4.48075   9
   3 -11   1 8.44265 5.86824  16
   3 -11   1 2.89694 3.73865  10
   3 -11   1 6.62869 4.50012  12
   3 -11   1 11.7430 4.72052   3
   3 -11   1 16.1503 5.02731  17
   3 -11   1 20.1786 4.84542  14
   3 -11   1 15.7461 5.53693   8
  -4  11  -1 42.7520 7.36114  12
  -4  11  -1 51.1362 7.75201   3
   4 -11   1 36.9477 6.73157  17
   4 -11   1 27.3714 5.32039  10
   4 -11   1 34.5934 6.51313   3
   4 -11   1 40.6118 7.15015  12
   4 -11   1 23.6809 5.26842  14
   4 -11   1 32.6160 7.06948   8
   4 -11   1 27.3569 7.23267  16
  -5  11  -1 2.51751 4.98294   3
  -5  11  -1 -2.1944 4.58420  12
   5 -11   1 -4.1343 5.58833  16
   5 -11   1 0.05732 4.80358   8
   5 -11   1 -1.0991 3.43835  14
   5 -11   1 -2.6430 4.64046  17
   5 -11   1 1.67043 3.59433  10
   5 -11   1 -3.9189 3.90573   3
  -6  11  -1 63.4763 9.67891  12
  -6  11  -1 58.6768 8.91255   3
   6 -11   1 59.2947 8.42156   2
   6 -11   1 44.7111 8.59156   8
   6 -11   1 52.0358 7.51534  14
   6 -11   1 59.6034 9.95250  16
   6 -11   1 58.9965 9.03722  17
   6 -11   1 53.9194 7.38210  10
   6 -11   1 47.0415 8.03948   3
  -7  11  -1 -2.3466 5.00702   3
  -7  11  -1 -4.6442 4.93396  12
   7 -11   1 4.24384 3.78054  14
   7 -11   1 -0.4295 3.69751  10
   7 -11   1 2.04641 5.64462   2
   7 -11   1 5.40898 6.90375  16
   7 -11   1 12.3093 6.85470  17
   8 -11   1 9.10644 4.65994  10
   8 -11   1 12.0413 6.89931  16
   8 -11   1 15.2751 7.37937  17
   8 -11   1 4.82295 4.68787  14
   8 -11   1 9.69437 6.79606   2
  -9  11  -1 8.00151 5.33319  13
   9 -11   1 16.8367 5.55028  10
   9 -11   1 7.21730 7.48526   2
   9 -11   1 9.09778 4.93249  14
   9 -11   1 0.70446 7.01062  17
 -10  11  -1 2.44059 5.18333  13
  10 -11   1 27.6038 9.15884   2
  10 -11   1 9.68448 7.95407  17
  10 -11   1 5.91744 4.64391  10
 -11  11  -1 1.70483 5.28795  13
  11 -11   1 -16.279 7.36118   2
  10  10  -1 47.8564 9.19849   9
  10  10  -1 66.3427 10.7972   1
 -10 -10   1 58.5998 9.49671   3
 -10 -10   1 60.9266 10.0923  12
   9  10  -1 -1.2390 6.55240   1
   9  10  -1 1.74493 5.94621   9
  -9 -10   1 8.71915 5.86809  12
  -9 -10   1 -3.2505 5.32942   3
  -9 -10   1 5.91746 5.00466  15
   8  10  -1 31.6171 7.94934   1
   8  10  -1 43.2381 8.31837   9
  -8 -10   1 43.4806 7.90578  12
  -8 -10   1 27.2767 6.87440   3
  -8 -10   1 41.4847 6.98189  15
  -8 -10   1 35.7419 6.67019  10
   7  10  -1 58.8982 8.68236   9
   7  10  -1 54.1401 8.71927   1
  -7 -10   1 42.0557 7.54185   3
  -7 -10   1 58.6076 8.00914  14
  -7 -10   1 46.5582 6.77768  15
  -7 -10   1 49.7414 7.13404  10
  -7 -10   1 54.3350 8.26883  12
   6  10  -1 144.073 12.7214   9
   6  10  -1 134.762 12.4589   1
  -6 -10   1 134.991 11.7235   3
  -6 -10   1 131.082 12.0831  12
  -6 -10   1 105.628 10.7260  14
  -6 -10   1 140.945 11.2479  10
  -6 -10   1 117.724 10.4833  15
  -6 -10   1 123.123 16.9456   4
   5  10  -1 28.3190 6.13045   1
   5  10  -1 25.5535 6.42798   9
  -5 -10   1 19.2222 4.97797  10
  -5 -10   1 30.3452 5.84599   3
  -5 -10   1 25.1005 5.58987  12
  -5 -10   1 27.4388 5.13444  14
  -5 -10   1 31.1726 9.07999   4
   4  10  -1 102.743 9.80066   1
   4  10  -1 92.7214 10.3997   9
  -4 -10   1 95.6945 9.34580  10
  -4 -10   1 111.300 10.6519   3
  -4 -10   1 85.4794 9.69958  12
  -4 -10   1 97.7211 8.99544  16
  -4 -10   1 105.149 9.26040  14
   3  10  -1 364.503 23.7465   1
   3  10  -1 364.957 24.3601  12
   3  10  -1 367.234 24.3405   9
  -3 -10   1 382.930 23.5128  14
  -3 -10   1 380.096 23.5293  10
  -3 -10   1 367.467 23.0557   8
  -3 -10   1 375.606 24.0397  12
  -3 -10   1 377.133 24.0768   3
  -3 -10   1 369.080 23.4896  16
   2  10  -1 178.247 13.6981  12
   2  10  -1 169.827 12.9227   1
   2  10  -1 203.377 14.1128   9
  -2 -10   1 179.791 13.0766  14
  -2 -10   1 174.533 12.8053  10
  -2 -10   1 171.197 12.7890   8
  -2 -10   1 177.622 13.3280  12
  -2 -10   1 167.261 13.1792   3
  -2 -10   1 176.229 13.5986  16
   1  10  -1 119.246 10.5875  12
   1  10  -1 131.674 10.6931   3
   1  10  -1 124.063 10.5217   9
  -1 -10   1 102.918 9.88106   8
  -1 -10   1 105.900 9.50447  14
  -1 -10   1 114.009 9.99832   3
  -1 -10   1 120.391 10.0766  12
  -1 -10   1 109.765 9.57917  10
  -1 -10   1 134.653 10.8298  16
   0  10  -1 349.153 23.0704  12
   0  10  -1 362.766 22.6658   9
   0  10  -1 385.157 23.2853   3
   0 -10   1 336.489 22.1242  10
   0 -10   1 336.224 22.0732  14
   0 -10   1 355.281 22.7729   8
   0 -10   1 373.522 22.9537   3
   0 -10   1 339.900 23.0763  16
   0 -10   1 343.181 22.7732  12
  -1  10  -1 139.182 11.6528  12
  -1  10  -1 135.246 10.9201   9
  -1  10  -1 143.418 11.6111   3
   1 -10   1 115.647 11.9812  16
   1 -10   1 134.436 10.8783  14
   1 -10   1 140.813 11.6252   8
   1 -10   1 149.818 11.0159  10
   1 -10   1 132.603 11.2242  12
   1 -10   1 149.003 11.4569   3
  -2  10  -1 62.3476 7.77129   3
  -2  10  -1 67.3515 7.90619  12
  -2  10  -1 49.2923 6.53548   9
   2 -10   1 62.9227 6.97750  17
   2 -10   1 51.4723 6.59877  14
   2 -10   1 50.6543 6.38687  10
   2 -10   1 45.2216 7.26249   8
   2 -10   1 72.1120 7.93536  12
   2 -10   1 46.7257 7.76938  16
   2 -10   1 51.0484 6.85936   3
  -3  10  -1 262.009 17.6507   3
  -3  10  -1 241.276 17.3124  12
  -3  10  -1 225.187 15.7644   9
   3 -10   1 225.730 15.8784  10
   3 -10   1 231.398 16.0518  14
   3 -10   1 231.143 17.0991   8
   3 -10   1 225.078 17.6992  16
   3 -10   1 240.566 16.9671   3
   3 -10   1 249.314 17.2282  12
   3 -10   1 233.454 16.2754  17
  -4  10  -1 3.56292 4.34133   3
  -4  10  -1 4.88117 4.55967  12
   4 -10   1 1.21446 3.04726  10
   4 -10   1 4.09447 3.98109   3
   4 -10   1 0.22709 4.42735  17
   4 -10   1 16.4102 5.90039  16
   4 -10   1 7.75069 4.49075   2
   4 -10   1 6.42549 3.69844  14
   4 -10   1 -1.1827 4.48341   8
  -5  10  -1 87.8210 10.1105  12
  -5  10  -1 83.6218 9.84720   3
   5 -10   1 70.9831 8.70197   2
   5 -10   1 69.3228 9.81781  16
   5 -10   1 87.1871 9.81860   3
   5 -10   1 86.1252 8.68509  14
   5 -10   1 63.9566 7.99293  10
   5 -10   1 86.2752 9.70570  17
  -6  10  -1 3.36020 4.87763  12
  -6  10  -1 4.32924 3.68318  13
  -6  10  -1 -2.7447 4.20133   3
   6 -10   1 5.36367 5.48301  17
   6 -10   1 2.92861 4.92678   2
   6 -10   1 4.56142 3.36267  10
   6 -10   1 -0.1224 5.79239  16
   6 -10   1 10.6799 4.14446  14
  -7  10  -1 2.78685 3.63321  13
  -7  10  -1 -3.2326 4.88189  12
  -7  10  -1 1.66323 4.74813   3
   7 -10   1 -0.7762 5.49722  17
   7 -10   1 5.14482 3.76316  14
   7 -10   1 -0.1284 5.95596  16
   7 -10   1 -3.5162 5.40623   2
   7 -10   1 -3.1007 3.16478  10
  -8  10  -1 12.1407 6.48364   3
  -8  10  -1 21.1710 5.53002  13
  -8  10  -1 8.68954 6.38959  12
   8 -10   1 10.5272 6.76295   2
   8 -10   1 13.8125 4.74522  10
   8 -10   1 13.8275 4.83992  14
   8 -10   1 16.3014 7.18999  17
   8 -10   1 15.7757 7.19144  16
  -9  10  -1 8.62819 7.17688  12
  -9  10  -1 14.3339 5.46622  13
   9 -10   1 0.85547 7.28696  17
   9 -10   1 13.9099 7.67677   2
   9 -10   1 2.43910 7.29061  16
   9 -10   1 10.0253 4.57527  14
   9 -10   1 8.69423 4.62629  10
 -10  10  -1 3.65711 5.46816  13
  10 -10   1 -1.3544 6.83924  16
  10 -10   1 3.28199 8.09320   2
  10 -10   1 8.88620 7.73280  17
  10 -10   1 10.1182 4.86092  10
  10 -10   1 10.4217 4.78249  14
 -11  10  -1 11.6826 6.09255  13
  11 -10   1 -0.1927 8.09986  17
  11 -10   1 2.61262 8.30569   2
 -12  10  -1 7.03043 6.11103  13
  12 -10   1 10.8709 9.56851   2
  11   9  -1 54.0924 9.64604   9
  11   9  -1 44.2820 9.42696   1
 -11  -9   1 60.8742 10.0104  12
 -11  -9   1 68.5867 9.90833   3
  10   9  -1 8.10705 6.46204  11
  10   9  -1 15.7304 7.27850   1
  10   9  -1 8.29208 5.87254   9
 -10  -9   1 4.54398 5.35043   3
 -10  -9   1 4.62950 5.35900  12
 -10  -9   1 -0.0958 5.01350  15
   9   9  -1 -5.9764 4.97012   9
   9   9  -1 -1.9188 6.04428   1
   9   9  -1 -9.9373 4.75295  11
  -9  -9   1 3.88910 5.02033   3
  -9  -9   1 4.60817 4.37823  15
  -9  -9   1 -3.9180 4.15338  12
   8   9  -1 75.9743 9.09781  11
   8   9  -1 79.1077 10.1885   1
   8   9  -1 73.1692 9.72666   9
  -8  -9   1 67.8749 9.11365   3
  -8  -9   1 68.3576 9.04610  12
  -8  -9   1 69.8667 8.54398  15
  -8  -9   1 62.5863 7.76501  10
   7   9  -1 21.8063 4.85139  14
   7   9  -1 14.5099 6.05692   1
   7   9  -1 12.9338 5.61855   9
   7   9  -1 8.50545 5.18235  11
  -7  -9   1 20.8599 4.91504  14
  -7  -9   1 15.4036 4.74914  15
  -7  -9   1 22.3990 5.80062  12
  -7  -9   1 17.8934 4.69826  10
  -7  -9   1 21.1652 5.74340   3
  -7  -9   1 6.64320 7.27161   4
   6   9  -1 72.7960 8.76172   1
   6   9  -1 62.1423 8.18700   9
   6   9  -1 63.9861 7.23573  11
   6   9  -1 46.1738 6.40448  14
  -6  -9   1 44.0683 10.4833   4
  -6  -9   1 41.2730 6.27395  10
  -6  -9   1 61.7172 7.92906  12
  -6  -9   1 50.2274 6.48528  14
  -6  -9   1 52.6357 7.48667   3
  -6  -9   1 52.5248 6.66678  15
   5   9  -1 289.318 18.4769   1
   5   9  -1 298.304 18.8003   9
  -5  -9   1 251.589 17.7246   3
  -5  -9   1 241.954 22.1151   4
  -5  -9   1 253.658 16.8661  15
  -5  -9   1 245.694 17.6741  12
  -5  -9   1 249.155 17.0802  14
  -5  -9   1 244.109 16.9451  10
   4   9  -1 225.816 15.1553   1
   4   9  -1 231.756 15.4085   9
  -4  -9   1 195.061 13.5208   8
  -4  -9   1 208.692 14.6091   3
  -4  -9   1 190.819 14.3957  12
  -4  -9   1 218.074 13.7095  15
  -4  -9   1 188.782 13.8828  14
  -4  -9   1 185.309 13.8123  16
  -4  -9   1 178.355 13.6842  10
   3   9  -1 342.007 20.4260   9
   3   9  -1 303.903 19.6441   1
   3   9  -1 305.731 19.9334  12
  -3  -9   1 279.377 18.7215   8
  -3  -9   1 324.021 19.8222   3
  -3  -9   1 278.855 19.4048  12
  -3  -9   1 308.416 19.2312  14
  -3  -9   1 289.161 19.1780  16
  -3  -9   1 290.137 19.0731  10
  -3  -9   1 290.464 18.4168  15
   2   9  -1 8.31162 4.09386   3
   2   9  -1 15.1388 4.58092  12
   2   9  -1 13.7510 4.21111   9
   2   9  -1 4.13797 3.27882   1
  -2  -9   1 20.3507 4.11342  14
  -2  -9   1 8.02200 3.75554  12
  -2  -9   1 13.3938 4.43900  16
  -2  -9   1 10.3119 3.56479  10
  -2  -9   1 12.6871 4.01043   3
  -2  -9   1 13.9805 3.89244   8
   1   9  -1 210.096 14.6660  12
   1   9  -1 183.614 14.3954   3
   1   9  -1 215.974 14.4790   9
  -1  -9   1 193.974 14.1705  12
  -1  -9   1 191.554 14.0183   8
  -1  -9   1 213.050 13.9629  10
  -1  -9   1 191.344 14.4378  16
  -1  -9   1 207.123 14.2782   3
  -1  -9   1 206.207 13.9266  14
   0   9  -1 801.471 47.1842   1
   0   9  -1 853.918 48.4009   3
   0   9  -1 840.270 48.4284  12
   0   9  -1 830.374 48.1099   9
   0  -9   1 796.804 48.4352  16
   0  -9   1 874.543 48.3480   3
   0  -9   1 834.203 47.8425  10
   0  -9   1 822.743 48.1618   8
   0  -9   1 859.098 48.3194  12
   0  -9   1 812.848 47.7667  14
  -1   9  -1 424.764 25.3377   3
  -1   9  -1 405.295 25.2846  12
  -1   9  -1 398.545 24.8285   9
   1  -9   1 390.085 24.5092  14
   1  -9   1 423.098 25.1529   3
   1  -9   1 408.869 25.1432  12
   1  -9   1 403.726 24.5481  10
   1  -9   1 377.693 25.5031  16
   1  -9   1 396.837 25.1669   8
   1  -9   1 396.519 24.1618  17
  -2   9  -1 655.256 38.5685   3
  -2   9  -1 643.492 37.7286   9
  -2   9  -1 633.690 38.4775  12
   2  -9   1 654.957 37.7469  17
   2  -9   1 609.245 38.2900   8
   2  -9   1 608.543 37.5586  10
   2  -9   1 622.547 37.2707   2
   2  -9   1 711.484 38.7754  12
   2  -9   1 690.669 38.5666   3
   2  -9   1 644.432 37.7699  14
   2  -9   1 633.768 38.8067  16
  -3   9  -1 29.8964 5.63633  12
  -3   9  -1 26.3027 4.43697   9
  -3   9  -1 28.5840 5.52856   3
   3  -9   1 35.3043 5.91793  17
   3  -9   1 26.1547 4.65885  14
   3  -9   1 24.4798 5.16261  12
   3  -9   1 27.4141 4.96972   2
   3  -9   1 27.1064 5.75222   8
   3  -9   1 35.2406 6.61204  16
   3  -9   1 23.5401 5.04089   3
   3  -9   1 20.3629 4.30707  10
  -4   9  -1 60.4340 8.05539  12
  -4   9  -1 54.5478 6.19570  13
  -4   9  -1 73.2393 8.33081   3
   4  -9   1 59.3526 7.27056   2
   4  -9   1 48.0584 7.21364   3
   4  -9   1 68.6473 7.96636  17
   4  -9   1 63.9108 6.78581  10
   4  -9   1 45.6818 7.59499  16
   4  -9   1 68.6385 7.18340  14
  -5   9  -1 8.30596 4.44386  12
  -5   9  -1 1.75796 4.06628   3
  -5   9  -1 -4.1453 2.51707  13
   5  -9   1 2.80644 5.22583  16
   5  -9   1 6.33927 3.46157  10
   5  -9   1 7.45169 5.02131  17
   5  -9   1 -0.8246 4.23518   2
   5  -9   1 -1.2727 2.47044  14
  -6   9  -1 16.5248 5.39577   3
  -6   9  -1 12.9838 4.14776  13
  -6   9  -1 15.7998 5.42610  12
   6  -9   1 4.55512 3.18803  10
   6  -9   1 19.4543 6.32447  17
   6  -9   1 23.1177 6.80256  16
   6  -9   1 23.7005 5.99858   2
   6  -9   1 15.8469 4.20631  14
  -7   9  -1 -2.3362 4.71560   3
  -7   9  -1 -5.7814 3.14985  13
  -7   9  -1 4.82630 5.19443  12
   7  -9   1 0.19812 2.81604  10
   7  -9   1 0.07188 5.25395   2
   7  -9   1 5.99433 5.83554  17
   7  -9   1 0.05439 2.94610  14
   7  -9   1 1.42582 5.81889  16
  -8   9  -1 18.8139 7.27253   3
  -8   9  -1 1.68290 6.29189  12
  -8   9  -1 9.15288 4.22363  13
   8  -9   1 8.42122 6.40707   2
   8  -9   1 9.87106 6.82970  17
   8  -9   1 5.50847 3.47466  10
   8  -9   1 19.2692 6.97680  16
   8  -9   1 14.2847 4.17973  14
  -9   9  -1 6.32060 4.56299  13
  -9   9  -1 8.87171 6.64599   3
  -9   9  -1 11.7746 7.39116  12
   9  -9   1 9.76207 7.19523  17
   9  -9   1 0.86033 3.76933  14
   9  -9   1 13.0198 7.04583  16
   9  -9   1 14.9591 7.48366   2
   9  -9   1 8.12309 3.85007  10
 -10   9  -1 12.4735 8.07452   3
 -10   9  -1 31.5605 7.01901  13
 -10   9  -1 26.9829 8.86148  12
  10  -9   1 33.9598 6.14269  14
  10  -9   1 37.8530 9.03635  17
  10  -9   1 11.1085 4.78756  10
  10  -9   1 39.7785 9.66603   2
  10  -9   1 26.2163 7.94567  16
 -11   9  -1 -2.3304 4.59521  13
  11  -9   1 -0.2893 7.54662  17
  11  -9   1 4.22432 8.26344   2
  11  -9   1 0.53146 4.01754  14
  11  -9   1 -4.4740 7.05026  16
 -12   9  -1 0.24100 5.36430  13
  12  -9   1 15.5333 8.31438   2
  12  -9   1 -4.6359 6.98842  17
  12   8  -1 9.67790 5.77353   9
  12   8  -1 -3.0972 6.52575   1
 -12  -8   1 5.69145 6.09349  12
 -12  -8   1 5.08307 5.35732   3
  11   8  -1 11.1474 6.89868   1
  11   8  -1 12.1292 6.65947   9
  11   8  -1 12.1605 7.20224  11
 -11  -8   1 12.8281 6.13879  12
 -11  -8   1 7.91282 5.56706   3
  10   8  -1 23.2127 7.35640  11
  10   8  -1 42.2414 8.42376   1
  10   8  -1 29.4004 7.07023   9
 -10  -8   1 16.2426 5.76850  15
 -10  -8   1 34.1891 6.92513   3
 -10  -8   1 27.8682 6.95047  12
   9   8  -1 27.9557 6.66308   9
   9   8  -1 20.5365 7.00945   1
   9   8  -1 16.1335 6.20010  11
  -9  -8   1 28.1026 6.29270  12
  -9  -8   1 23.5412 5.41122  15
  -9  -8   1 21.9543 6.02309   3
   8   8  -1 201.867 16.1972   1
   8   8  -1 209.838 14.4209  14
   8   8  -1 188.960 15.4471   9
   8   8  -1 183.429 13.9144  10
   8   8  -1 191.478 14.9639  11
  -8  -8   1 197.796 15.0592   3
  -8  -8   1 202.455 14.1165  10
  -8  -8   1 191.183 14.6146  15
  -8  -8   1 198.021 15.2351  12
   7   8  -1 0.85238 4.64118   1
   7   8  -1 3.66219 3.29250  14
   7   8  -1 -1.7936 2.70933  10
   7   8  -1 5.67033 4.27193  11
   7   8  -1 1.31854 4.06616   9
  -7  -8   1 2.25911 4.10775   3
  -7  -8   1 4.22986 3.55934  14
  -7  -8   1 3.73168 5.55658   4
  -7  -8   1 4.66318 3.50229  10
  -7  -8   1 3.68024 3.69872  15
  -7  -8   1 2.80290 3.73167  12
   6   8  -1 324.087 20.6426   9
   6   8  -1 299.315 19.5546  11
   6   8  -1 324.086 20.7123   1
   6   8  -1 280.768 19.1816  14
  -6  -8   1 297.551 19.1691  10
  -6  -8   1 306.414 20.0829   3
  -6  -8   1 303.501 19.2164  14
  -6  -8   1 257.157 22.2141   4
  -6  -8   1 290.890 20.0528  12
  -6  -8   1 318.953 19.5903  15
   5   8  -1 17.0480 4.70214   1
   5   8  -1 17.8532 3.91131  14
   5   8  -1 17.8332 4.82015   9
  -5  -8   1 18.1512 4.56994   3
  -5  -8   1 18.6601 3.87333  16
  -5  -8   1 22.7092 4.90734  12
  -5  -8   1 -2.4248 4.86269   4
  -5  -8   1 11.8915 3.69283  14
  -5  -8   1 13.5361 3.75121  10
  -5  -8   1 17.1260 3.98511  15
   4   8  -1 190.490 13.4760   9
   4   8  -1 185.202 12.5060  14
   4   8  -1 189.715 13.2912   1
   4   8  -1 174.662 12.1291  11
  -4  -8   1 168.837 12.8167   3
  -4  -8   1 179.293 12.3471  10
  -4  -8   1 191.840 12.2912  15
  -4  -8   1 165.781 12.2754  14
  -4  -8   1 180.144 12.3604  16
  -4  -8   1 176.456 12.8833  12
  -4  -8   1 168.043 11.8512   8
   3   8  -1 -0.6649 3.11947   1
   3   8  -1 -0.2009 2.39539  11
   3   8  -1 -2.6132 2.86220   9
   3   8  -1 -2.2016 2.86155  12
  -3  -8   1 -1.1152 2.60897  12
  -3  -8   1 0.05269 2.54979  16
  -3  -8   1 3.74582 3.01549  10
  -3  -8   1 0.81260 2.06005  15
  -3  -8   1 -0.6868 2.50871   8
  -3  -8   1 -0.0628 2.66847  14
  -3  -8   1 -1.8605 2.59264   3
   2   8  -1 66.4238 5.69172  11
   2   8  -1 69.9422 6.88423   1
   2   8  -1 71.4077 7.59279  12
   2   8  -1 70.7402 7.50765   9
   2   8  -1 79.2225 7.73625   3
  -2  -8   1 80.6372 6.99842   8
  -2  -8   1 72.0469 6.76772  14
  -2  -8   1 73.4245 5.95521  15
  -2  -8   1 70.1983 7.37454   3
  -2  -8   1 74.6909 7.56406  16
  -2  -8   1 77.9307 7.21923  10
  -2  -8   1 80.4469 7.40301  12
   1   8  -1 848.652 47.8390   9
   1   8  -1 827.297 47.8041   3
   1   8  -1 824.387 47.8277  12
  -1  -8   1 792.633 46.4375  17
  -1  -8   1 849.713 47.7564  12
  -1  -8   1 843.881 47.9291  16
  -1  -8   1 804.256 46.3627  15
  -1  -8   1 871.686 46.6545   7
  -1  -8   1 841.038 47.3702  10
  -1  -8   1 802.661 47.2804  14
  -1  -8   1 851.033 47.7385   3
  -1  -8   1 808.238 47.4780   8
   0   8  -1 527.334 31.4805   1
   0   8  -1 548.753 32.3420   9
   0   8  -1 520.016 32.3556   3
   0   8  -1 552.438 32.5402  12
   0  -8   1 549.890 32.3933  12
   0  -8   1 557.946 31.4557  17
   0  -8   1 540.992 31.9961  14
   0  -8   1 563.220 32.0753  10
   0  -8   1 560.864 32.4973   8
   0  -8   1 547.785 32.3444   3
   0  -8   1 550.668 32.8310  16
  -1   8  -1 377.432 22.7707   9
  -1   8  -1 376.197 23.0418  12
  -1   8  -1 360.500 21.7411   1
  -1   8  -1 381.562 23.0812   3
   1  -8   1 365.247 22.4683  10
   1  -8   1 355.618 21.8746   2
   1  -8   1 390.608 22.9901   3
   1  -8   1 373.789 23.5615  16
   1  -8   1 382.487 23.0081  12
   1  -8   1 370.445 22.3168  17
   1  -8   1 350.820 23.1379   8
   1  -8   1 379.178 22.5531  14
  -2   8  -1 47.8964 5.49845   9
  -2   8  -1 53.5672 6.42371   3
  -2   8  -1 55.5152 6.64978  12
  -2   8  -1 43.0256 4.71135  13
   2  -8   1 53.8878 7.11550  16
   2  -8   1 59.9079 6.68135  12
   2  -8   1 57.1914 5.84771  14
   2  -8   1 52.6844 6.43862   3
   2  -8   1 52.6846 5.70937  10
   2  -8   1 52.3517 6.08904  17
   2  -8   1 48.2803 5.62409   2
   2  -8   1 50.3562 6.57494   8
  -3   8  -1 151.267 10.4748   9
  -3   8  -1 137.353 9.85308  13
  -3   8  -1 165.148 11.7306  12
  -3   8  -1 148.736 11.5351   3
   3  -8   1 130.623 11.0852  17
   3  -8   1 148.879 11.4502   3
   3  -8   1 141.612 10.3568  10
   3  -8   1 144.380 10.9466   2
   3  -8   1 155.010 12.2231  16
   3  -8   1 135.802 10.4025  14
  -4   8  -1 3.21677 2.71988  13
  -4   8  -1 -2.3585 2.92477  12
  -4   8  -1 2.93018 3.30533   3
   4  -8   1 1.43251 2.68178  14
   4  -8   1 -2.9812 4.43525  16
   4  -8   1 2.07588 2.55823  10
   4  -8   1 3.22118 4.41395  17
   4  -8   1 0.25153 3.58774   2
  -5   8  -1 41.0405 5.37888  13
  -5   8  -1 39.7580 4.77083   9
  -5   8  -1 44.1363 6.93753   3
  -5   8  -1 31.1380 6.34842  12
   5  -8   1 39.5880 6.58186   2
   5  -8   1 37.7239 6.86249  16
   5  -8   1 38.2620 6.78653  17
   5  -8   1 41.7440 5.42983  14
   5  -8   1 46.8448 5.55991  10
  -6   8  -1 2.51817 3.35596  13
  -6   8  -1 4.17500 4.64825  12
  -6   8  -1 4.18196 4.60869   3
   6  -8   1 5.29798 3.26719  14
   6  -8   1 5.30301 2.94292  10
   6  -8   1 7.84046 5.29743  16
   6  -8   1 2.20438 5.05222   2
   6  -8   1 7.64775 5.35580  17
  -7   8  -1 -1.5298 4.77605  12
  -7   8  -1 2.09319 5.19585   3
  -7   8  -1 6.10960 3.60069  13
   7  -8   1 1.46430 4.86367  17
   7  -8   1 -0.3096 5.35681  16
   7  -8   1 3.04783 3.27044  14
   7  -8   1 4.72289 3.28757  10
   7  -8   1 6.86238 5.64396   2
  -8   8  -1 89.5412 12.0618  12
  -8   8  -1 79.9630 11.6668   3
  -8   8  -1 93.5739 9.83224  13
   8  -8   1 93.5640 8.45865  10
   8  -8   1 90.5075 9.23754  14
   8  -8   1 93.4099 11.1789  17
   8  -8   1 90.5703 10.8787   2
   8  -8   1 93.0303 10.7553  16
  -9   8  -1 35.5431 8.86008   3
  -9   8  -1 49.1293 9.93967  12
  -9   8  -1 42.9675 6.99207  13
   9  -8   1 51.3370 8.70629  17
   9  -8   1 39.5025 6.11167  14
   9  -8   1 43.6524 9.08460   2
   9  -8   1 46.5247 6.27526  10
   9  -8   1 40.5019 8.50674  16
 -10   8  -1 -1.0364 4.30008  13
 -10   8  -1 7.13003 6.50944   3
 -10   8  -1 4.78871 6.69134  12
  10  -8   1 -3.6699 5.62438  17
  10  -8   1 7.67777 7.28082   2
  10  -8   1 3.28134 3.81634  14
  10  -8   1 3.05038 6.04639  16
  10  -8   1 3.69504 3.75124  10
 -11   8  -1 -5.5978 6.06856  12
 -11   8  -1 0.25777 4.68899  13
 -11   8  -1 0.91288 6.32682   3
  11  -8   1 4.33522 7.48232  17
  11  -8   1 0.68408 7.83514   2
  11  -8   1 -3.6109 3.73067  14
  11  -8   1 5.67846 7.03394  16
 -12   8  -1 0.16724 5.27107  13
  12  -8   1 4.05187 4.50766  14
  12  -8   1 -0.3201 7.89660  17
  12  -8   1 8.29664 8.73246   2
 -13   8  -1 44.3862 9.29257  13
  13  -8   1 30.2071 11.2209   2
  12   7  -1 50.7232 9.60812   1
  12   7  -1 46.5331 8.78277   9
 -12  -7   1 49.0968 8.93677   3
 -12  -7   1 53.8207 9.17275  12
  11   7  -1 58.4833 9.67163   1
  11   7  -1 37.2627 7.95556   9
  11   7  -1 56.6912 9.32066  11
 -11  -7   1 57.4874 8.45121  15
 -11  -7   1 77.5500 9.91952  12
 -11  -7   1 66.1650 9.06267   3
  10   7  -1 0.63177 5.48148   1
  10   7  -1 3.31231 4.42547   9
  10   7  -1 -3.8397 5.27631  11
 -10  -7   1 2.05245 4.52191   3
 -10  -7   1 0.21706 4.10983  15
 -10  -7   1 -0.2175 4.51341  12
   9   7  -1 216.470 17.6699   1
   9   7  -1 242.698 17.6455  11
   9   7  -1 233.662 17.1978   9
  -9  -7   1 216.818 16.8316   3
  -9  -7   1 238.160 17.1808  12
  -9  -7   1 234.238 16.7367  15
   8   7  -1 62.0178 8.22600  11
   8   7  -1 58.6574 7.12309  14
   8   7  -1 66.2237 8.93173   1
   8   7  -1 74.9020 7.46187  10
   8   7  -1 73.1992 8.56743   9
  -8  -7   1 76.6175 7.39232  10
  -8  -7   1 51.5177 7.60809   3
  -8  -7   1 78.3618 10.2638   4
  -8  -7   1 54.6550 7.71628  12
  -8  -7   1 72.2480 7.58547  14
  -8  -7   1 61.3740 7.80796  15
   7   7  -1 70.0396 7.44370  10
   7   7  -1 79.7091 9.26391   1
   7   7  -1 71.4323 8.22828  11
   7   7  -1 81.7346 7.45494  14
   7   7  -1 76.8107 8.40645   9
  -7  -7   1 77.4453 7.49943  10
  -7  -7   1 83.7519 8.35779  15
  -7  -7   1 76.4066 8.51463   3
  -7  -7   1 78.3476 7.80764  14
  -7  -7   1 67.2065 9.73500   4
  -7  -7   1 67.2201 8.14978  12
   6   7  -1 136.658 11.2695   9
   6   7  -1 136.217 10.1121  10
   6   7  -1 132.745 10.7951  11
   6   7  -1 135.757 11.4473   1
   6   7  -1 117.228 9.93194  14
  -6  -7   1 131.835 9.95159  10
  -6  -7   1 117.879 13.6295   4
  -6  -7   1 140.290 10.9066   3
  -6  -7   1 153.406 10.8015  15
  -6  -7   1 133.976 10.8488  12
  -6  -7   1 144.102 10.2464  14
   5   7  -1 158.250 11.7711  10
   5   7  -1 162.856 12.0573  11
   5   7  -1 169.294 11.9488  14
   5   7  -1 168.111 13.1482   1
   5   7  -1 192.243 13.1569   9
  -5  -7   1 156.751 15.1906   4
  -5  -7   1 186.559 12.2909  15
  -5  -7   1 178.018 12.0109  10
  -5  -7   1 181.266 12.7813  12
  -5  -7   1 172.823 11.9171  14
  -5  -7   1 177.227 11.4289   8
  -5  -7   1 183.190 11.8834  16
  -5  -7   1 171.399 12.6687   3
   4   7  -1 61.7262 6.82340   9
   4   7  -1 60.2060 6.87685   1
   4   7  -1 66.0160 6.45307  14
  -4  -7   1 58.7180 5.67181   8
  -4  -7   1 62.2540 6.14132  14
  -4  -7   1 59.6514 6.05933  15
  -4  -7   1 57.7773 6.60787   3
  -4  -7   1 65.2983 6.78971  12
  -4  -7   1 63.9372 6.01561  16
  -4  -7   1 58.3788 6.12849  10
   3   7  -1 12.8749 3.27339   9
   3   7  -1 14.9044 3.78427  12
   3   7  -1 12.6439 3.29462   1
   3   7  -1 11.3150 2.78204  14
   3   7  -1 11.6115 2.81263  11
  -3  -7   1 10.4599 2.80742  14
  -3  -7   1 7.75060 3.11646  16
  -3  -7   1 10.9424 2.93516   8
  -3  -7   1 12.3529 3.41873   3
  -3  -7   1 14.3958 2.94185  15
  -3  -7   1 6.17051 2.70495  10
  -3  -7   1 4.51605 2.97805  12
   2   7  -1 854.087 49.3870   9
   2   7  -1 846.310 49.0108   1
   2   7  -1 869.875 49.3745   3
   2   7  -1 833.405 48.1792  11
   2   7  -1 890.027 49.4694  12
  -2  -7   1 869.651 48.9224  10
  -2  -7   1 870.315 49.2644   3
  -2  -7   1 858.561 49.2726  12
  -2  -7   1 842.152 48.8475  14
  -2  -7   1 865.778 48.8697   8
  -2  -7   1 846.363 48.3510  15
  -2  -7   1 871.062 49.2180  16
  -2  -7   1 912.490 48.1035  17
   1   7  -1 813.328 47.2334   1
   1   7  -1 782.130 46.4045  11
   1   7  -1 872.212 47.9370  12
   1   7  -1 809.145 47.7355   9
   1   7  -1 856.534 47.8826   3
  -1  -7   1 861.142 46.5521   7
  -1  -7   1 840.050 47.8834  16
  -1  -7   1 817.333 47.5305   8
  -1  -7   1 884.908 47.8884  12
  -1  -7   1 825.068 47.3872  10
  -1  -7   1 866.273 47.8124   3
  -1  -7   1 843.102 47.4227  14
  -1  -7   1 840.380 46.6603  15
  -1  -7   1 822.479 46.6574  17
   0   7  -1 37.9703 4.90018  12
   0   7  -1 34.3116 3.99772   1
   0   7  -1 42.2605 5.01661   3
   0   7  -1 41.2318 4.80680   9
   0   7  -1 36.7437 3.11335  11
   0  -7   1 44.8395 5.67769  16
   0  -7   1 42.4277 3.34627  15
   0  -7   1 40.8787 4.64079  14
   0  -7   1 45.8852 5.13581  12
   0  -7   1 36.0682 4.44511  10
   0  -7   1 27.2114 4.71821   8
   0  -7   1 34.9881 4.70929   3
   0  -7   1 38.9707 4.15371  17
   0  -7   1 38.5168 3.23278   7
   0  -7   1 42.3821 3.81925   2
  -1   7  -1 5.22846 2.58459   3
  -1   7  -1 1.71083 1.62693   1
  -1   7  -1 3.33620 2.15977   9
  -1   7  -1 1.07250 0.92800  11
  -1   7  -1 2.17049 2.48587  12
  -1   7  -1 1.00320 1.68935  13
   1  -7   1 3.10179 1.26560  15
   1  -7   1 2.31492 2.29565   3
   1  -7   1 -0.6069 3.37251  16
   1  -7   1 2.32147 2.04101   2
   1  -7   1 3.75277 2.59939  12
   1  -7   1 5.28020 3.37506   8
   1  -7   1 -0.6576 1.89597  14
   1  -7   1 -2.3640 2.26315  17
   1  -7   1 3.74408 2.36084  10
  -2   7  -1 769.628 43.4511   9
  -2   7  -1 751.134 42.5810   1
  -2   7  -1 786.013 44.2003   3
  -2   7  -1 747.385 42.8589  13
  -2   7  -1 801.065 44.2355  12
   2  -7   1 725.904 43.3559  10
   2  -7   1 781.533 43.7473  17
   2  -7   1 756.710 44.3191  16
   2  -7   1 779.483 43.4215   2
   2  -7   1 774.875 44.1288   3
   2  -7   1 732.429 43.4372  14
  -3   7  -1 32.7912 3.11247   1
  -3   7  -1 33.9756 5.21066  12
  -3   7  -1 31.0088 4.02601  13
  -3   7  -1 29.3408 4.94890   3
   3  -7   1 30.0087 4.91372  17
   3  -7   1 32.6757 5.20458  16
   3  -7   1 29.2965 4.05488  10
   3  -7   1 38.7885 5.19989   2
   3  -7   1 28.1393 4.21812  14
  -4   7  -1 49.3932 5.37319  13
  -4   7  -1 49.4446 6.77657  12
  -4   7  -1 45.5403 6.36211   3
  -4   7  -1 54.0352 5.19518   9
   4  -7   1 53.7189 5.48222  10
   4  -7   1 48.7409 6.35453   2
   4  -7   1 47.9995 5.52608  14
   4  -7   1 44.4918 6.09644  17
   4  -7   1 51.0932 6.79849  16
  -5   7  -1 329.627 18.7261   9
  -5   7  -1 275.773 20.9017  12
  -5   7  -1 260.779 20.7757   3
  -5   7  -1 323.831 19.3938  13
   5  -7   1 306.681 19.1343  10
   5  -7   1 316.893 19.3304  14
   5  -7   1 309.400 20.5985  16
   5  -7   1 337.198 20.5632   2
   5  -7   1 298.399 20.4001  17
  -6   7  -1 25.1404 6.52158   3
  -6   7  -1 30.2210 4.76884  13
  -6   7  -1 15.5698 5.55977  12
   6  -7   1 20.7231 5.73379  16
   6  -7   1 25.8980 6.23749  17
   6  -7   1 20.4849 5.78622   2
   6  -7   1 24.7189 4.06257  10
   6  -7   1 20.3547 3.96438  14
  -7   7  -1 69.8139 7.61839  13
  -7   7  -1 63.6110 9.48342  12
  -7   7  -1 68.3775 9.49938   3
   7  -7   1 70.3497 8.97219   2
   7  -7   1 64.5001 6.93858  14
   7  -7   1 62.3656 8.27810  17
   7  -7   1 47.7018 7.79914  16
   7  -7   1 65.3402 6.81915  10
  -8   7  -1 89.3714 10.6619   3
  -8   7  -1 86.0435 9.39810  13
  -8   7  -1 84.4345 10.4478  12
   8  -7   1 97.9452 10.8280  17
   8  -7   1 95.8584 10.8293   2
   8  -7   1 101.277 10.4439  16
   8  -7   1 82.6805 8.33301  10
   8  -7   1 87.3537 8.19537  14
  -9   7  -1 16.8467 6.16959  12
  -9   7  -1 14.5796 4.77337  13
  -9   7  -1 12.6187 5.73525   3
   9  -7   1 14.5018 4.05596  10
   9  -7   1 14.1901 6.01678  17
   9  -7   1 21.0490 7.37624   2
   9  -7   1 12.1231 5.76502  16
   9  -7   1 11.4586 3.82241  14
 -10   7  -1 2.13263 5.29957  12
 -10   7  -1 4.80585 4.08177  13
 -10   7  -1 7.02256 5.27699   3
  10  -7   1 -0.7402 3.19717  14
  10  -7   1 -3.4828 2.78933  10
  10  -7   1 5.86055 6.98857  17
  10  -7   1 0.16024 5.68824   2
  10  -7   1 -4.8585 5.39182  16
 -11   7  -1 30.7715 7.60709   3
 -11   7  -1 23.0011 6.27433  13
 -11   7  -1 26.8901 7.33516  12
  11  -7   1 22.6520 8.55010   2
  11  -7   1 13.5414 7.49557  17
  11  -7   1 28.9888 5.70760  14
 -12   7  -1 36.7989 8.40324   3
 -12   7  -1 37.5861 8.01676  13
 -12   7  -1 39.2680 8.90820  12
  12  -7   1 50.3666 10.5837   2
  12  -7   1 26.3260 9.37197  17
  12  -7   1 43.5453 7.33444  14
 -13   7  -1 42.0424 8.69664  13
 -13   7  -1 51.8525 10.3534  12
  13  -7   1 35.9736 10.9372   2
  13  -7   1 54.9822 8.40547  14
  13  -7   1 42.1876 11.0780  17
  13   6  -1 44.7158 9.20141   1
 -13  -6   1 29.4910 7.69537   3
 -13  -6   1 32.6216 8.20618  12
  12   6  -1 72.1297 11.2280   1
  12   6  -1 79.7639 11.1918  11
 -12  -6   1 92.9528 11.1507  15
 -12  -6   1 82.3282 10.6121   3
 -12  -6   1 101.281 11.5687  12
  11   6  -1 14.7263 5.64836   9
  11   6  -1 17.9475 6.37715   1
  11   6  -1 14.5671 6.41613  11
 -11  -6   1 14.9874 5.43624  12
 -11  -6   1 14.2171 5.36178   3
 -11  -6   1 24.9678 5.92402  15
  10   6  -1 230.934 17.5031  11
  10   6  -1 225.666 17.4455   1
  10   6  -1 212.303 16.2699   9
 -10  -6   1 212.367 16.3069   3
 -10  -6   1 217.300 16.3316  12
 -10  -6   1 204.698 16.0235  15
   9   6  -1 265.751 18.3033  11
   9   6  -1 242.804 18.3148   1
   9   6  -1 265.474 17.9227   9
  -9  -6   1 243.385 17.5211  15
  -9  -6   1 235.831 17.3283   3
  -9  -6   1 226.972 17.2866  12
   8   6  -1 28.6353 6.37025   1
   8   6  -1 39.8239 5.34188  14
   8   6  -1 32.5398 4.79594  10
   8   6  -1 39.0230 6.24369   9
   8   6  -1 24.6850 5.77275  11
  -8  -6   1 24.8765 5.19041  12
  -8  -6   1 33.7976 5.21399  14
  -8  -6   1 30.5706 5.49001   3
  -8  -6   1 30.2361 5.48865  15
  -8  -6   1 33.2989 4.85776  10
   7   6  -1 27.2283 4.70372  14
   7   6  -1 32.4658 6.11478   1
   7   6  -1 32.6336 5.87095  11
   7   6  -1 27.3018 4.50802  10
   7   6  -1 36.4820 5.56532   9
  -7  -6   1 48.1439 5.90683  15
  -7  -6   1 36.8317 5.64925  12
  -7  -6   1 45.1031 7.21698   4
  -7  -6   1 33.3119 4.74113  10
  -7  -6   1 32.9998 5.07011  14
  -7  -6   1 36.4819 5.77800   3
   6   6  -1 19.7425 4.34034  11
   6   6  -1 15.8436 4.52262   1
   6   6  -1 30.9995 4.45513  14
   6   6  -1 24.8922 3.84056  10
   6   6  -1 18.6972 4.40781   9
  -6  -6   1 23.2527 3.69640  16
  -6  -6   1 20.6981 4.36873   3
  -6  -6   1 13.6610 3.48019  14
  -6  -6   1 19.3413 4.16007  15
  -6  -6   1 24.6688 5.90736   4
  -6  -6   1 23.6012 4.56474  12
  -6  -6   1 29.0183 4.02663  10
   5   6  -1 501.287 30.3452  11
   5   6  -1 491.277 30.0557  10
   5   6  -1 553.142 31.1151   9
   5   6  -1 523.288 30.2246  14
   5   6  -1 544.842 31.2193   1
  -5  -6   1 511.362 30.1329  14
  -5  -6   1 525.813 30.8184  12
  -5  -6   1 508.117 30.0255  10
  -5  -6   1 525.196 29.9527  16
  -5  -6   1 526.702 30.7765   3
  -5  -6   1 414.705 32.3420   4
  -5  -6   1 532.008 30.4910  15
  -5  -6   1 552.246 29.7850   8
   4   6  -1 44.9021 5.60902   1
   4   6  -1 41.8747 4.73430  11
   4   6  -1 41.0355 4.71195  14
   4   6  -1 44.6988 5.55348   9
   4   6  -1 41.5357 4.66744  10
  -4  -6   1 42.6107 4.81427  15
  -4  -6   1 47.2456 4.83037  10
  -4  -6   1 38.4107 5.00891   3
  -4  -6   1 44.9127 4.38704   8
  -4  -6   1 39.8735 5.00272  12
  -4  -6   1 44.1772 4.67004  16
  -4  -6   1 44.3675 4.78639  14
   3   6  -1 535.546 31.4233  14
   3   6  -1 566.242 32.1252   9
   3   6  -1 528.399 31.8631  12
   3   6  -1 550.918 31.8972   1
  -3  -6   1 537.180 31.7470   3
  -3  -6   1 559.464 31.3713  15
  -3  -6   1 573.793 30.4664  17
  -3  -6   1 552.270 31.4678  16
  -3  -6   1 562.974 31.4718  10
  -3  -6   1 524.397 31.1327   8
  -3  -6   1 519.211 31.6954  12
  -3  -6   1 534.668 31.3600  14
   2   6  -1 878.818 51.6170   3
   2   6  -1 901.778 51.6903  12
   2   6  -1 898.327 50.8455  11
   2   6  -1 900.518 51.4928   1
   2   6  -1 920.299 51.8284   9
  -2  -6   1 905.047 51.3175  10
  -2  -6   1 935.786 50.6306  17
  -2  -6   1 935.226 51.5884  16
  -2  -6   1 935.198 51.0366  15
  -2  -6   1 926.330 51.3414  14
  -2  -6   1 900.521 51.2497   8
  -2  -6   1 919.157 51.6070   3
  -2  -6   1 923.267 51.6501  12
   1   6  -1 23.6005 3.28402   1
   1   6  -1 24.9945 3.83368  12
   1   6  -1 27.7551 3.77070   9
   1   6  -1 30.2051 2.80417  11
   1   6  -1 27.0088 3.75134   3
  -1  -6   1 28.2278 3.49180  10
  -1  -6   1 30.7075 4.21929  16
  -1  -6   1 19.8495 2.61925  17
  -1  -6   1 32.1917 3.98862  12
  -1  -6   1 24.8235 3.39612  14
  -1  -6   1 24.7561 2.73656  15
  -1  -6   1 24.4732 3.54776   3
  -1  -6   1 27.4036 3.84855   8
   0   6  -1 87.3661 6.78030   9
   0   6  -1 82.7423 5.47052  11
   0   6  -1 87.7639 7.04091  12
   0   6  -1 82.1516 6.88275   3
   0  -6   1 88.9792 5.57558   7
   0  -6   1 92.4800 6.64202  10
   0  -6   1 90.5427 6.37936  17
   0  -6   1 84.9433 6.79589   3
   0  -6   1 98.7924 7.36591   8
   0  -6   1 86.9805 6.85189  12
   0  -6   1 78.2729 6.45285  14
   0  -6   1 94.0352 7.62123  16
   0  -6   1 86.1941 5.65371  15
  -1   6  -1 499.064 28.1603  11
  -1   6  -1 494.253 28.8668   1
  -1   6  -1 528.555 29.8910  12
  -1   6  -1 518.409 29.5144   9
  -1   6  -1 512.426 29.8347   3
  -1   6  -1 476.345 28.7386  13
   1  -6   1 549.390 29.9211   3
   1  -6   1 497.273 30.0840  16
   1  -6   1 522.687 29.1767   2
   1  -6   1 504.007 29.4009  14
   1  -6   1 546.671 29.9582  12
   1  -6   1 489.960 28.4260   7
   1  -6   1 529.778 28.5237  15
   1  -6   1 495.812 29.3408  17
   1  -6   1 512.836 29.4222  10
  -2   6  -1 39.2670 4.90920  12
  -2   6  -1 36.2347 3.94789   9
  -2   6  -1 39.2921 3.82041  13
  -2   6  -1 33.4150 2.25387  11
  -2   6  -1 40.1367 4.72445   3
  -2   6  -1 33.8504 3.03917   1
  -2   6  -1 33.2830 2.70728  15
   2  -6   1 31.2431 2.49292  15
   2  -6   1 28.3895 4.27826  17
   2  -6   1 37.8241 4.66922   3
   2  -6   1 33.2639 4.21887   2
   2  -6   1 34.4094 4.91236  16
   2  -6   1 29.3954 3.82297  14
   2  -6   1 36.0338 3.95315  10
  -3   6  -1 49.6150 5.04850  13
  -3   6  -1 55.3617 3.66876   7
  -3   6  -1 50.9430 3.53684  15
  -3   6  -1 53.5482 6.03493   3
  -3   6  -1 53.9099 6.28536  12
  -3   6  -1 55.4045 3.91751   1
  -3   6  -1 56.6582 3.63761  11
   3  -6   1 43.7008 6.05573  16
   3  -6   1 51.0702 4.88190  14
   3  -6   1 53.7320 4.86370  10
   3  -6   1 55.0485 3.63576  11
   3  -6   1 50.9273 5.85767  17
   3  -6   1 59.6101 5.94534   2
  -4   6  -1 1225.75 65.3190   9
  -4   6  -1 1203.99 65.7768  13
  -4   6  -1 966.189 66.6516  12
  -4   6  -1 1224.21 64.5038   1
  -4   6  -1 1216.48 64.4119  15
  -4   6  -1 1177.34 64.9117   7
  -4   6  -1 975.242 66.6810   3
   4  -6   1 1220.93 66.4562  17
   4  -6   1 1201.83 66.3524   2
   4  -6   1 1219.56 65.6771  10
   4  -6   1 1183.19 66.5430  16
   4  -6   1 1215.65 65.8376  14
   4  -6   1 1182.92 64.8846  11
  -5   6  -1 107.347 11.0696   3
  -5   6  -1 114.637 8.85126  13
  -5   6  -1 111.490 10.6846  12
  -5   6  -1 111.376 7.90184   9
   5  -6   1 107.908 8.40926  14
   5  -6   1 114.467 10.1500  17
   5  -6   1 122.153 10.1709  16
   5  -6   1 117.869 7.74749  11
   5  -6   1 114.599 8.25638  10
   5  -6   1 117.938 10.1330   2
  -6   6  -1 34.1457 5.20698  13
  -6   6  -1 36.6279 6.22038  12
  -6   6  -1 43.1557 4.26746   9
  -6   6  -1 31.9135 6.12036   3
   6  -6   1 39.9206 4.67368  10
   6  -6   1 39.6159 4.29694  11
   6  -6   1 33.0207 5.98437  16
   6  -6   1 32.8084 4.62873  14
   6  -6   1 47.9215 6.83479  17
   6  -6   1 32.7198 6.29876   2
  -7   6  -1 87.0157 8.61304  13
  -7   6  -1 88.4600 9.17229  12
  -7   6  -1 76.5613 8.74929   3
   7  -6   1 94.6031 9.92396  17
   7  -6   1 72.1757 7.45388  14
   7  -6   1 74.6625 6.74459  10
   7  -6   1 83.0030 8.95812  16
   7  -6   1 82.5255 9.50956   2
  -8   6  -1 85.1814 9.18496  12
  -8   6  -1 66.9860 8.10341  13
  -8   6  -1 79.7148 8.90947   3
   8  -6   1 76.7684 7.68466  14
   8  -6   1 85.2783 10.0585   2
   8  -6   1 80.4765 6.96512  10
   8  -6   1 73.3157 8.80665  16
   8  -6   1 73.6476 9.22978  17
  -9   6  -1 80.2450 9.32002   3
  -9   6  -1 77.2762 9.04349  13
  -9   6  -1 99.4378 10.4294  12
   9  -6   1 85.9360 9.47255  16
   9  -6   1 77.6511 9.91530  17
   9  -6   1 95.6368 10.9945   2
   9  -6   1 79.1746 7.47433  10
   9  -6   1 73.7724 7.98757  14
 -10   6  -1 252.309 17.3449   3
 -10   6  -1 230.572 16.7944  12
 -10   6  -1 228.731 16.6874  13
  10  -6   1 200.377 15.2580  14
  10  -6   1 214.053 15.2494  10
  10  -6   1 209.914 17.0536  16
  10  -6   1 241.333 18.7929   2
  10  -6   1 205.681 18.0539  17
 -11   6  -1 41.1562 7.52377  13
 -11   6  -1 54.0288 8.69550  12
 -11   6  -1 51.4976 8.57086   3
  11  -6   1 37.9198 8.49803  17
  11  -6   1 49.4085 6.90594  14
  11  -6   1 46.6572 9.81676   2
 -12   6  -1 77.1020 10.3898  12
 -12   6  -1 76.3069 10.6118   3
 -12   6  -1 65.5850 9.52500  13
  12  -6   1 75.3489 12.0718   2
  12  -6   1 51.7099 10.6922  17
  12  -6   1 58.5099 8.23394  14
 -13   6  -1 8.52712 6.78013  12
 -13   6  -1 0.24927 6.82824   3
 -13   6  -1 6.09721 5.54174  13
  13  -6   1 3.65157 8.38921  17
  13  -6   1 8.21211 8.95980   2
  13  -6   1 8.14477 4.72797  14
 -14   6  -1 8.31018 6.60903  13
 -14   6  -1 2.74911 7.20622  12
  14  -6   1 -0.4470 9.35584   2
  13   5  -1 127.508 14.1694   1
 -13  -5   1 124.179 9.93758   6
 -13  -5   1 131.313 13.6300   3
 -13  -5   1 108.640 12.9236  12
  12   5  -1 142.123 14.2682   1
  12   5  -1 130.332 13.7215  11
 -12  -5   1 122.345 13.1396  12
 -12  -5   1 109.089 12.3868  15
 -12  -5   1 151.632 13.2849   3
  11   5  -1 55.3722 9.24399  11
  11   5  -1 76.7924 9.65536   1
  11   5  -1 48.1333 7.78600   9
 -11  -5   1 73.6201 8.89902  15
 -11  -5   1 48.6008 7.84798   3
 -11  -5   1 53.1568 8.28136  12
  10   5  -1 338.304 22.4500   9
  10   5  -1 336.722 23.0686   1
  10   5  -1 320.381 22.7581  11
 -10  -5   1 328.322 22.2563  12
 -10  -5   1 333.798 22.1927   3
 -10  -5   1 339.461 22.3099  15
   9   5  -1 28.4744 5.10132  14
   9   5  -1 19.6661 5.73028  11
   9   5  -1 28.5328 5.30602   9
   9   5  -1 23.9419 6.07104   1
  -9  -5   1 24.0255 5.11552  15
  -9  -5   1 24.4377 5.29192   3
  -9  -5   1 32.7747 5.75897  12
   8   5  -1 253.208 16.5354   9
   8   5  -1 239.126 17.1597   1
   8   5  -1 243.931 16.8299  11
   8   5  -1 241.734 16.1221  14
   8   5  -1 238.548 15.4388  10
  -8  -5   1 223.649 15.2900  10
  -8  -5   1 262.737 16.2922  14
  -8  -5   1 234.027 16.3300  15
  -8  -5   1 228.774 16.3395   3
  -8  -5   1 235.822 16.4762  12
   7   5  -1 163.102 12.3242   1
   7   5  -1 156.742 11.7006   9
   7   5  -1 173.678 11.3056  14
   7   5  -1 149.478 12.0506  11
   7   5  -1 144.112 10.5778  10
  -7  -5   1 162.171 11.9023   3
  -7  -5   1 148.783 11.7174  12
  -7  -5   1 141.100 10.9736  14
  -7  -5   1 167.958 11.6635  15
  -7  -5   1 154.189 10.7047  10
   6   5  -1 442.059 26.4841  11
   6   5  -1 452.309 26.9442   1
   6   5  -1 452.774 26.0350  14
   6   5  -1 433.352 26.4836   9
   6   5  -1 431.448 25.6687  10
  -6  -5   1 415.940 26.3015  12
  -6  -5   1 427.130 25.6207  10
  -6  -5   1 413.648 25.5387   8
  -6  -5   1 454.407 26.0556  14
  -6  -5   1 424.813 26.2640  15
  -6  -5   1 446.431 25.7130  16
  -6  -5   1 447.469 28.0156   4
  -6  -5   1 443.640 26.4494   3
   5   5  -1 112.184 8.83098   1
   5   5  -1 113.688 7.74934  10
   5   5  -1 106.228 8.31714  11
   5   5  -1 97.0092 8.32323   9
   5   5  -1 112.438 7.89163  14
  -5  -5   1 94.6135 7.53080  10
  -5  -5   1 101.687 7.49342  16
  -5  -5   1 108.268 6.95102  13
  -5  -5   1 101.471 9.67239   4
  -5  -5   1 102.837 7.81199  14
  -5  -5   1 106.115 7.32575   8
  -5  -5   1 115.332 8.20610  15
  -5  -5   1 96.0866 8.26307   3
  -5  -5   1 104.558 8.38077  12
   4   5  -1 594.152 32.9564  10
   4   5  -1 603.802 33.6124   9
   4   5  -1 579.095 31.8176  17
   4   5  -1 563.117 33.5512   1
   4   5  -1 553.972 32.9784  11
   4   5  -1 579.210 32.9851  14
  -4  -5   1 595.112 32.9971  14
  -4  -5   1 586.487 32.5751   8
  -4  -5   1 553.883 33.2176   3
  -4  -5   1 571.260 33.3147  12
  -4  -5   1 474.294 34.8438   4
  -4  -5   1 600.797 32.8217  16
  -4  -5   1 579.742 32.8433  10
  -4  -5   1 602.183 33.2052  15
  -4  -5   1 582.865 31.8058  17
   3   5  -1 1852.49 103.761  14
   3   5  -1 1918.68 104.307   9
   3   5  -1 1895.83 104.217   1
   3   5  -1 1890.80 103.775  10
  -3  -5   1 1822.51 104.001   3
  -3  -5   1 1982.43 102.888  17
  -3  -5   1 1882.86 103.740  14
  -3  -5   1 1796.91 103.647  10
  -3  -5   1 1939.71 103.851  15
  -3  -5   1 1837.83 103.442   8
  -3  -5   1 1893.29 103.693  16
  -3  -5   1 1871.30 104.068  12
   2   5  -1 283.115 16.8956   1
   2   5  -1 285.926 17.0554   9
   2   5  -1 283.141 16.6461  14
   2   5  -1 266.986 16.2887  11
   2   5  -1 259.469 16.8094  12
  -2  -5   1 291.784 16.4755  15
  -2  -5   1 270.934 16.5618  14
  -2  -5   1 274.799 16.7997   3
  -2  -5   1 291.701 16.0559  17
  -2  -5   1 278.428 16.8188  16
  -2  -5   1 279.087 16.5798  10
  -2  -5   1 275.454 16.5156   8
  -2  -5   1 282.634 16.8605  12
   1   5  -1 92.5250 6.51489  12
   1   5  -1 93.6933 6.62615   9
   1   5  -1 83.2218 6.39554   3
   1   5  -1 84.6093 5.58020  11
   1   5  -1 89.7309 6.25324   1
  -1  -5   1 84.7523 6.72021  16
  -1  -5   1 82.9450 6.10358  10
  -1  -5   1 80.2377 6.11843  14
  -1  -5   1 87.6375 5.71811  15
  -1  -5   1 86.4247 5.61251  17
  -1  -5   1 84.6023 6.29354   3
  -1  -5   1 83.1305 6.45981   8
  -1  -5   1 87.6532 6.39505  12
   0   5  -1 567.186 33.3374  12
   0   5  -1 573.932 33.3328   3
   0   5  -1 570.151 32.3890  11
   0   5  -1 594.673 33.3675   9
   0  -5   1 595.550 33.3715  12
   0  -5   1 582.281 33.1545  10
   0  -5   1 596.501 32.4702   7
   0  -5   1 577.135 32.5093  15
   0  -5   1 593.788 33.3513   3
   0  -5   1 590.573 32.9273  17
   0  -5   1 612.274 33.5120   8
   0  -5   1 586.805 33.6668  16
   0  -5   1 580.756 33.1552  14
  -1   5  -1 10.0372 2.43382  12
  -1   5  -1 10.3849 2.38638   3
  -1   5  -1 8.37374 1.05008  11
  -1   5  -1 9.75904 1.66669   1
  -1   5  -1 7.45902 1.95540   9
   1  -5   1 10.0669 2.13373  14
   1  -5   1 8.82920 1.42726   7
   1  -5   1 8.49261 2.45376  17
   1  -5   1 7.91302 2.24597   3
   1  -5   1 11.6719 2.34408   2
   1  -5   1 5.81943 1.83639  10
   1  -5   1 8.18293 1.29654  15
   1  -5   1 2.25190 2.60882  16
   1  -5   1 11.5769 2.42555  12
  -2   5  -1 8.77659 1.24001  15
  -2   5  -1 5.87366 1.96427  13
  -2   5  -1 9.80548 2.67079  12
  -2   5  -1 5.22598 1.78774   9
  -2   5  -1 5.22666 1.33055   1
  -2   5  -1 5.41598 0.96736   7
  -2   5  -1 7.56355 0.97410  11
  -2   5  -1 7.75460 2.58023   3
   2  -5   1 7.09028 1.07933  15
   2  -5   1 3.19903 2.48646  16
   2  -5   1 6.70444 2.67963  17
   2  -5   1 8.23582 2.54471   2
   2  -5   1 7.27669 0.98324  11
   2  -5   1 2.74432 1.74364  14
   2  -5   1 4.77405 1.77573  10
  -3   5  -1 1288.39 68.3951  13
  -3   5  -1 1214.67 67.7220   7
  -3   5  -1 1295.01 67.5052   1
  -3   5  -1 1258.96 67.3551  15
  -3   5  -1 1018.60 69.0717  12
  -3   5  -1 1063.44 69.1464   3
   3  -5   1 1199.89 67.6882  11
   3  -5   1 1288.22 68.9447  17
   3  -5   1 1299.49 68.8587   2
   3  -5   1 1270.35 68.3372  10
   3  -5   1 1266.97 68.4462  14
   3  -5   1 1272.64 69.0647  16
  -4   5  -1 91.9730 5.70444   1
  -4   5  -1 93.0744 5.95881  15
  -4   5  -1 92.3078 7.12442  13
  -4   5  -1 101.317 8.62477   3
  -4   5  -1 92.9569 8.54163  12
  -4   5  -1 88.9931 6.36447   9
   4  -5   1 90.1445 8.00109   2
   4  -5   1 85.9051 8.04223  17
   4  -5   1 97.3700 6.22314  11
   4  -5   1 96.3086 6.92083  14
   4  -5   1 95.3238 7.98426  16
   4  -5   1 85.7476 6.57629  10
  -5   5  -1 917.630 50.4461  15
  -5   5  -1 862.988 51.5210  13
  -5   5  -1 952.694 52.2890  12
  -5   5  -1 907.070 50.6633   9
  -5   5  -1 916.043 50.1958   1
  -5   5  -1 976.054 52.3449   3
   5  -5   1 921.957 52.0640  16
   5  -5   1 898.049 52.1767  17
   5  -5   1 912.027 50.2196   1
   5  -5   1 892.876 51.0928  10
   5  -5   1 890.049 51.2728  14
   5  -5   1 889.180 50.6293  11
   5  -5   1 905.553 52.1108   2
  -6   5  -1 204.625 13.7412   3
  -6   5  -1 191.095 13.4037  13
  -6   5  -1 211.604 12.1601   9
  -6   5  -1 193.622 13.7088  12
  -6   5  -1 196.565 12.1222  15
   6  -5   1 185.510 12.5016  10
   6  -5   1 190.731 14.1322  17
   6  -5   1 191.437 12.3943  11
   6  -5   1 191.196 13.8405  16
   6  -5   1 187.221 12.8372  14
   6  -5   1 229.385 14.7824   2
  -7   5  -1 251.758 17.0823  13
  -7   5  -1 275.028 15.9331  15
  -7   5  -1 264.985 17.3026  12
  -7   5  -1 258.836 17.3527   3
   7  -5   1 236.425 17.7930  17
   7  -5   1 260.522 16.2315  11
   7  -5   1 255.527 16.2065  10
   7  -5   1 260.590 16.4381  14
   7  -5   1 271.098 18.4263   2
   7  -5   1 257.380 17.4111  16
  -8   5  -1 52.9349 6.96462  13
  -8   5  -1 52.5091 6.99493   3
  -8   5  -1 65.4851 7.44414  12
   8  -5   1 57.6514 6.18161  10
   8  -5   1 60.5943 7.59817  16
   8  -5   1 62.3979 6.52237  11
   8  -5   1 59.7009 8.22447  17
   8  -5   1 68.7497 6.79985  14
   8  -5   1 68.8656 8.85145   2
  -9   5  -1 641.539 37.7215  13
  -9   5  -1 645.449 37.5041  12
  -9   5  -1 636.749 37.4092   3
   9  -5   1 592.494 38.2706   2
   9  -5   1 633.181 36.6906  14
   9  -5   1 613.525 38.4861  17
   9  -5   1 592.903 36.4784  11
   9  -5   1 619.619 36.3986  10
   9  -5   1 627.272 37.4671  16
 -10   5  -1 7.39067 3.93193  13
 -10   5  -1 5.86228 4.48540  12
 -10   5  -1 6.93301 4.34830   3
  10  -5   1 5.35619 3.21320  10
  10  -5   1 -2.4804 4.77312  16
  10  -5   1 10.4063 3.72533  14
  10  -5   1 16.7134 6.43358   2
  10  -5   1 -5.3279 6.02115  17
  10  -5   1 8.43061 4.23039  11
 -11   5  -1 10.2749 5.15904   3
 -11   5  -1 13.5397 5.30702  13
 -11   5  -1 19.6923 5.87719  12
  11  -5   1 18.5248 7.44242  17
  11  -5   1 6.87606 7.35206   2
  11  -5   1 18.6051 4.74921  14
 -12   5  -1 2.10906 5.48355  12
 -12   5  -1 5.56905 5.27750   3
 -12   5  -1 0.73876 4.47247  13
  12  -5   1 11.8609 6.75514  17
  12  -5   1 4.71985 4.30634  14
  12  -5   1 4.56161 7.28656   2
 -13   5  -1 2.30863 5.43550   3
 -13   5  -1 -0.3958 4.75984  13
 -13   5  -1 5.76713 5.59410  12
  13  -5   1 -2.7056 6.81514   2
  13  -5   1 3.01293 7.79219  17
 -14   5  -1 98.8888 13.2939  12
 -14   5  -1 122.783 13.9188  13
 -14   5  -1 123.882 13.8674   3
  14  -5   1 94.8713 14.2740  17
  14  -5   1 123.968 15.9294   2
  14   4  -1 14.7532 6.96141   1
 -14  -4   1 6.28768 6.25065   3
 -14  -4   1 6.04390 6.27090  12
  13   4  -1 180.581 16.8509  11
  13   4  -1 198.270 17.1698   1
 -13  -4   1 165.060 15.2745  12
 -13  -4   1 190.481 12.8771   6
 -13  -4   1 191.116 15.7979   3
  12   4  -1 -1.9678 4.94379   1
  12   4  -1 2.49044 5.83669  11
 -12  -4   1 -2.3513 2.87560   6
 -12  -4   1 0.77475 4.55263  12
 -12  -4   1 -5.8019 3.87886  15
 -12  -4   1 3.81976 4.71108   3
  11   4  -1 143.230 13.3581   1
  11   4  -1 140.989 13.3580  11
 -11  -4   1 138.540 12.1087   3
 -11  -4   1 134.153 12.0692  15
 -11  -4   1 142.527 12.3433  12
  10   4  -1 326.314 22.6371   1
  10   4  -1 329.215 21.8293   9
  10   4  -1 333.795 22.7573  11
 -10  -4   1 353.539 22.2793  15
 -10  -4   1 318.297 22.0913  12
 -10  -4   1 340.465 22.1881   3
   9   4  -1 116.748 10.8303  11
   9   4  -1 105.522 8.83115  10
   9   4  -1 110.469 10.0777   9
   9   4  -1 125.061 10.0177  14
   9   4  -1 119.732 11.3476   1
  -9  -4   1 115.201 9.96840  14
  -9  -4   1 117.117 10.1137  15
  -9  -4   1 114.909 10.2819  12
  -9  -4   1 114.349 8.82673  13
  -9  -4   1 127.788 10.4140   3
   8   4  -1 235.983 15.8358   1
   8   4  -1 208.044 15.3534  11
   8   4  -1 210.586 14.7397   9
   8   4  -1 223.266 14.0504  10
   8   4  -1 208.918 14.5653  14
  -8  -4   1 217.565 14.7001  14
  -8  -4   1 228.162 15.2572  15
  -8  -4   1 214.080 13.7838  13
  -8  -4   1 215.346 14.9159   3
  -8  -4   1 222.140 15.0467  12
  -8  -4   1 203.105 13.8770  10
   7   4  -1 261.627 16.4879   9
   7   4  -1 282.815 16.4615  14
   7   4  -1 224.347 16.5833  11
   7   4  -1 251.402 17.0394   1
   7   4  -1 263.488 15.7266  10
  -7  -4   1 256.042 15.6646  10
  -7  -4   1 249.414 15.3918  13
  -7  -4   1 230.120 16.3599  12
  -7  -4   1 256.795 16.2645  14
  -7  -4   1 248.664 16.4384   3
  -7  -4   1 216.407 16.6253  16
  -7  -4   1 272.695 16.7250  15
   6   4  -1 12.7134 3.64677  11
   6   4  -1 18.6511 2.54188  17
   6   4  -1 15.8988 3.33143  14
   6   4  -1 14.4141 2.78107   2
   6   4  -1 13.0303 2.71825  10
   6   4  -1 14.1638 3.27705   9
   6   4  -1 19.1388 3.97825   1
  -6  -4   1 15.3420 3.42972  15
  -6  -4   1 16.0456 3.38078  14
  -6  -4   1 23.4589 3.88076  12
  -6  -4   1 16.3480 3.50167   3
  -6  -4   1 17.6794 2.59294  13
  -6  -4   1 21.9441 3.06369  10
  -6  -4   1 13.9406 2.98582   8
  -6  -4   1 12.0317 3.02304  16
   5   4  -1 309.052 19.9021  11
   5   4  -1 341.557 19.7404  14
   5   4  -1 346.309 20.4336   1
   5   4  -1 332.332 20.0271   9
   5   4  -1 326.097 18.7495  17
   5   4  -1 327.878 19.3926  10
  -5  -4   1 351.196 19.7882  14
  -5  -4   1 336.182 19.0218  13
  -5  -4   1 324.325 19.9248  12
  -5  -4   1 329.655 19.9446  15
  -5  -4   1 301.527 19.8157   3
  -5  -4   1 332.476 19.3165   8
  -5  -4   1 335.295 19.3898  16
  -5  -4   1 311.801 19.3013  10
   4   4  -1 375.613 22.6057   1
   4   4  -1 399.857 22.1034  14
   4   4  -1 363.070 21.8208  10
   4   4  -1 378.419 21.1459  17
   4   4  -1 382.867 22.2840  11
   4   4  -1 371.420 22.4075   9
  -4  -4   1 374.618 21.8467  10
  -4  -4   1 378.885 22.3626  12
  -4  -4   1 404.649 21.6987   8
  -4  -4   1 329.825 24.0169   4
  -4  -4   1 358.933 22.2444   3
  -4  -4   1 375.148 21.1227  17
  -4  -4   1 370.090 22.2395  15
  -4  -4   1 396.251 22.0882  14
  -4  -4   1 390.133 21.7953  16
   3   4  -1 327.352 19.7459   9
   3   4  -1 325.903 19.2566  10
   3   4  -1 334.821 19.3641  14
   3   4  -1 329.249 18.5759  17
   3   4  -1 314.941 19.3514  11
   3   4  -1 342.928 19.8374   1
  -3  -4   1 342.264 19.6947   3
  -3  -4   1 320.846 19.3061  14
  -3  -4   1 341.754 18.5781  17
  -3  -4   1 332.785 19.0756   8
  -3  -4   1 339.334 19.2499  16
  -3  -4   1 322.674 19.2148  10
  -3  -4   1 332.345 19.6235  12
  -3  -4   1 351.477 19.5590  15
   2   4  -1 161.892 9.59506  10
   2   4  -1 161.550 10.0059   9
   2   4  -1 158.625 9.57180  14
   2   4  -1 148.755 9.83070   1
   2   4  -1 156.165 9.91861  12
  -2  -4   1 130.230 9.15797  17
  -2  -4   1 160.269 9.56335  14
  -2  -4   1 157.120 9.82535  12
  -2  -4   1 159.566 9.60544  15
  -2  -4   1 158.653 9.72423  16
  -2  -4   1 146.023 9.44016   8
  -2  -4   1 160.199 9.57836  10
  -2  -4   1 156.797 9.80750   3
   1   4  -1 88.3323 5.54021  11
   1   4  -1 88.4019 5.97977   1
   1   4  -1 90.7867 6.27605   9
   1   4  -1 84.2535 6.10220   3
  -1  -4   1 79.3830 5.41133  17
  -1  -4   1 82.5322 6.06165   8
  -1  -4   1 90.3937 5.89588  10
  -1  -4   1 92.1281 6.07505   3
  -1  -4   1 82.1442 5.59058  15
  -1  -4   1 91.6758 6.44873  16
  -1  -4   1 84.2363 5.82877  14
   0   4  -1 182.360 11.5068   9
   0   4  -1 183.549 11.5504   3
   0   4  -1 191.178 10.7995  11
   0  -4   1 204.895 11.8916   8
   0  -4   1 186.634 11.3663  14
   0  -4   1 192.345 11.3865  10
   0  -4   1 180.525 10.8563  15
   0  -4   1 189.869 11.5227   3
   0  -4   1 189.948 11.2881  17
   0  -4   1 188.910 10.8189   7
   0  -4   1 198.467 12.0150  16
  -1   4  -1 6.21595 1.65481   9
  -1   4  -1 5.27443 0.83787   7
  -1   4  -1 5.75006 1.25722   1
  -1   4  -1 4.43069 0.78851  11
  -1   4  -1 4.88204 1.81823   3
   1  -4   1 6.88342 1.67942  10
   1  -4   1 8.37891 2.04424   3
   1  -4   1 8.25767 1.21370   7
   1  -4   1 5.78498 2.09747  17
   1  -4   1 3.80962 1.57113  14
   1  -4   1 9.87984 1.23855  15
   1  -4   1 4.68306 2.44575  16
  -2   4  -1 387.842 21.5976  15
  -2   4  -1 393.314 21.7449   1
  -2   4  -1 363.803 22.9504   3
  -2   4  -1 382.224 22.2707  13
   2  -4   1 394.167 22.9325  16
   2  -4   1 383.401 22.2687  10
   2  -4   1 394.764 21.5547  15
   2  -4   1 389.166 22.3580  14
   2  -4   1 408.011 22.7938  17
   2  -4   1 393.313 22.6456   2
  -3   4  -1 459.172 25.6002   1
  -3   4  -1 437.610 27.2611   3
  -3   4  -1 467.542 25.6667  15
  -3   4  -1 454.099 26.0339   9
  -3   4  -1 422.430 27.3470  12
  -3   4  -1 476.167 26.5239  13
   3  -4   1 479.728 25.8296  11
   3  -4   1 456.274 25.6105   1
   3  -4   1 458.627 26.8894  17
   3  -4   1 471.239 26.2890  10
   3  -4   1 459.792 26.3927  14
   3  -4   1 465.960 26.9332  16
   3  -4   1 477.482 26.8739   2
  -4   4  -1 1799.82 99.6433  12
  -4   4  -1 1881.99 98.5118   1
  -4   4  -1 1751.28 99.3574  13
  -4   4  -1 1798.31 98.5302  15
  -4   4  -1 1802.47 98.6746   9
  -4   4  -1 1803.22 99.6237   3
   4  -4   1 1755.99 99.1284  14
   4  -4   1 1831.26 99.8169   2
   4  -4   1 1825.99 99.8226  17
   4  -4   1 1760.14 98.9921  10
   4  -4   1 1716.65 98.6083  11
   4  -4   1 1795.00 99.6121  16
   4  -4   1 1853.56 98.5244   1
  -5   4  -1 239.281 13.0100  15
  -5   4  -1 229.451 13.9415   3
  -5   4  -1 222.467 12.7587   9
  -5   4  -1 174.011 12.9959   1
  -5   4  -1 228.734 13.9402  12
  -5   4  -1 229.469 13.9475  13
   5  -4   1 220.278 13.0961  11
   5  -4   1 213.017 13.3211  14
   5  -4   1 172.660 13.0608   1
   5  -4   1 213.315 14.3135  17
   5  -4   1 230.629 14.7099   2
   5  -4   1 219.759 13.1557  10
   5  -4   1 209.174 13.9746  16
  -6   4  -1 414.567 23.8446   9
  -6   4  -1 415.946 25.2137  13
  -6   4  -1 434.002 25.0769   3
  -6   4  -1 438.025 25.1180  12
  -6   4  -1 424.980 24.2270  15
   6  -4   1 439.912 25.9468  17
   6  -4   1 423.930 25.2182  16
   6  -4   1 417.156 24.5924  14
   6  -4   1 421.419 24.4670  11
   6  -4   1 398.321 25.6061   2
   6  -4   1 414.499 24.3687  10
   6  -4   1 388.821 24.4366   1
  -7   4  -1 60.0354 5.47859  15
  -7   4  -1 51.5864 4.50393   9
  -7   4  -1 59.2030 6.63720  13
  -7   4  -1 55.0541 6.06504  12
  -7   4  -1 52.6258 6.13094   3
   7  -4   1 50.6388 5.48760  14
   7  -4   1 57.4404 5.82831  11
   7  -4   1 43.9266 6.61258  17
   7  -4   1 54.7274 5.40863  10
   7  -4   1 57.5399 5.67840   1
   7  -4   1 54.7837 7.42927   2
   7  -4   1 60.7065 6.60506  16
  -8   4  -1 599.843 35.2304  13
  -8   4  -1 582.874 34.8104  12
  -8   4  -1 607.905 34.9123   3
  -8   4  -1 611.224 34.1614  15
   8  -4   1 594.828 34.4743  11
   8  -4   1 588.974 34.9400  16
   8  -4   1 556.959 34.2454  14
   8  -4   1 553.702 35.6590   2
   8  -4   1 600.720 35.9648  17
   8  -4   1 588.904 34.1500  10
  -9   4  -1 35.1229 5.77385  12
  -9   4  -1 38.7413 5.16616  15
  -9   4  -1 45.6334 6.56315  13
  -9   4  -1 40.6461 6.04907   3
   9  -4   1 43.5972 6.02925  11
   9  -4   1 48.3688 5.84563  14
   9  -4   1 39.0612 5.25569  10
   9  -4   1 45.3950 7.49542   2
   9  -4   1 50.8751 8.10545  17
 -10   4  -1 5.83197 4.06664  12
 -10   4  -1 2.36431 3.91650   3
 -10   4  -1 11.6576 4.52776  13
 -10   4  -1 1.32890 3.08184  15
  10  -4   1 9.27709 4.40598  11
  10  -4   1 14.4807 6.81187   2
  10  -4   1 6.62621 5.47274  17
  10  -4   1 9.93252 3.84819  14
  10  -4   1 12.4182 3.83093  10
 -11   4  -1 26.6850 5.99300  13
 -11   4  -1 16.4954 5.31102  12
 -11   4  -1 8.80593 4.78984   3
  11  -4   1 20.9227 5.44986  11
  11  -4   1 16.2641 6.58560   2
  11  -4   1 8.92343 6.77904  17
  11  -4   1 16.8380 4.58874  14
 -12   4  -1 24.2102 6.17948  13
 -12   4  -1 31.3403 6.75946   3
 -12   4  -1 35.4627 6.99055  12
  12  -4   1 12.5790 7.41256  17
  12  -4   1 13.8774 5.71708  11
  12  -4   1 14.8709 4.80904  14
  12  -4   1 28.5358 7.92326   2
 -13   4  -1 82.2226 10.9933   3
 -13   4  -1 102.788 11.5596  12
 -13   4  -1 80.6252 10.4254  13
  13  -4   1 81.5765 12.6787   2
  13  -4   1 75.0935 9.87113  11
  13  -4   1 77.1733 11.7805  17
 -14   4  -1 31.3200 8.19762   3
 -14   4  -1 37.4858 8.82332  12
 -14   4  -1 33.2568 7.70202  13
  14  -4   1 52.7471 10.5483  17
  14  -4   1 38.1425 11.1422   2
  14   3  -1 52.9099 10.1486   1
 -14  -3   1 90.5944 11.4214  12
 -14  -3   1 78.5756 10.8441   3
  13   3  -1 25.4569 7.37515   1
  13   3  -1 38.9587 8.40349  11
 -13  -3   1 35.9598 7.41991   3
 -13  -3   1 31.7182 7.23279  12
 -13  -3   1 14.3241 6.22330  15
  12   3  -1 32.7919 7.60689  11
  12   3  -1 25.9384 6.95936   1
 -12  -3   1 30.9054 6.60125   3
 -12  -3   1 31.9656 6.75287  15
 -12  -3   1 36.4211 7.00494  12
 -12  -3   1 23.3703 4.17822   6
  11   3  -1 281.502 21.1450  11
  11   3  -1 302.082 20.9027   1
 -11  -3   1 278.122 20.3091  12
 -11  -3   1 297.918 20.6509  15
 -11  -3   1 315.815 19.7274  13
 -11  -3   1 305.959 18.1724   6
 -11  -3   1 302.260 20.4211   3
  10   3  -1 134.604 11.8455  11
  10   3  -1 126.544 11.5795   1
  10   3  -1 119.126 10.2657   9
 -10  -3   1 128.238 10.9845  15
 -10  -3   1 109.209 10.3177   3
 -10  -3   1 121.336 10.6177  12
 -10  -3   1 116.661 9.59951  13
   9   3  -1 59.0936 8.24866  11
   9   3  -1 78.1285 8.58413   1
   9   3  -1 70.0094 7.61368   2
   9   3  -1 75.0190 7.73932   9
   9   3  -1 89.5629 7.16330  10
   9   3  -1 72.1446 8.05809  14
  -9  -3   1 80.9497 8.43354  15
  -9  -3   1 74.0469 8.02022   3
  -9  -3   1 68.4801 7.82131  12
  -9  -3   1 78.1129 6.96826  13
   8   3  -1 113.330 8.31044  10
   8   3  -1 119.749 9.24182   9
   8   3  -1 106.016 9.80459  11
   8   3  -1 97.3913 8.79060   2
   8   3  -1 111.342 9.73297   1
   8   3  -1 107.133 9.24450  14
  -8  -3   1 109.441 9.14673  12
  -8  -3   1 102.949 8.24319  13
  -8  -3   1 121.806 8.39882  10
  -8  -3   1 110.288 9.07974   3
  -8  -3   1 108.043 9.20640  15
   7   3  -1 89.7346 7.43606   2
   7   3  -1 85.6123 8.31021  11
   7   3  -1 82.9121 8.21213   1
   7   3  -1 94.8276 7.64650   9
   7   3  -1 92.0156 8.00563  14
   7   3  -1 97.4049 7.25219  10
   7   3  -1 88.3320 6.89287  17
  -7  -3   1 93.9156 7.09617  16
  -7  -3   1 93.0735 7.88654  12
  -7  -3   1 93.8327 7.18025  10
  -7  -3   1 98.4640 8.08101  15
  -7  -3   1 96.2929 7.18343  13
  -7  -3   1 102.098 6.59188   8
  -7  -3   1 90.1782 7.81750   3
   6   3  -1 41.7845 4.20019  10
   6   3  -1 37.7322 4.58611   9
   6   3  -1 46.0977 4.93818  14
   6   3  -1 37.9609 3.97535  17
   6   3  -1 41.0102 5.04330  11
   6   3  -1 44.3683 4.04866   5
   6   3  -1 53.1833 5.60465   1
   6   3  -1 46.6143 4.40045   2
  -6  -3   1 38.7460 4.16629  10
  -6  -3   1 39.5335 4.79203   3
  -6  -3   1 38.8589 4.80731  12
  -6  -3   1 37.3999 4.84057  15
  -6  -3   1 42.8278 3.92185   8
  -6  -3   1 30.8437 4.35859  16
  -6  -3   1 37.8822 4.07757  13
   5   3  -1 111.503 7.58115   2
   5   3  -1 116.070 8.57356   1
   5   3  -1 114.057 8.45591  11
   5   3  -1 108.690 7.89773  14
   5   3  -1 110.530 7.53602  10
   5   3  -1 114.816 8.05583   9
   5   3  -1 115.771 7.32664  17
   5   3  -1 116.905 7.36232   5
  -5  -3   1 122.140 8.33933  15
  -5  -3   1 97.2294 7.71926   8
  -5  -3   1 108.205 7.99485  14
  -5  -3   1 116.691 7.41208  13
  -5  -3   1 116.291 8.25206  12
  -5  -3   1 112.223 7.82004  16
  -5  -3   1 107.809 7.53941  10
  -5  -3   1 113.336 8.22066   3
   4   3  -1 2.55967 1.32147  10
   4   3  -1 2.73395 1.65722  14
   4   3  -1 2.11147 2.07152   1
   4   3  -1 2.75922 1.12354  17
   4   3  -1 4.17474 1.96525  11
   4   3  -1 0.88474 1.61027   9
  -4  -3   1 4.20424 1.91036  15
  -4  -3   1 5.04277 1.89434   3
  -4  -3   1 5.29698 1.56166  10
  -4  -3   1 3.46207 1.21097  13
  -4  -3   1 3.07753 1.82300  14
  -4  -3   1 3.22641 1.43363  16
  -4  -3   1 3.73872 1.43698   8
  -4  -3   1 3.28751 1.86178  12
   3   3  -1 708.676 40.4656  11
   3   3  -1 687.312 39.7366  17
   3   3  -1 717.819 40.2077  10
   3   3  -1 728.796 40.7392   1
   3   3  -1 757.697 40.3797  14
   3   3  -1 708.955 40.5940   9
  -3  -3   1 737.870 40.0728   8
  -3  -3   1 731.632 40.2238  10
  -3  -3   1 700.802 40.5141  12
  -3  -3   1 702.681 39.7319  17
  -3  -3   1 753.370 40.3839  14
  -3  -3   1 711.580 40.5134   3
  -3  -3   1 736.105 40.1900  16
  -3  -3   1 741.813 40.5654  15
   2   3  -1 96.5312 6.35303  14
   2   3  -1 104.180 6.77239   9
   2   3  -1 100.814 6.35213  10
   2   3  -1 97.5151 6.72173   1
   2   3  -1 98.9925 6.40681  11
  -2  -3   1 90.1118 6.25713   8
  -2  -3   1 95.2458 6.45118  16
  -2  -3   1 98.9242 6.05758  17
  -2  -3   1 98.3092 6.31320  10
  -2  -3   1 104.816 6.52892  15
  -2  -3   1 104.124 6.42363  14
  -2  -3   1 100.310 6.63825   3
   1   3  -1 56.4613 4.19692  14
   1   3  -1 68.7267 4.66172   9
   1   3  -1 61.1376 4.45137   1
   1   3  -1 60.7295 4.21386  11
   1   3  -1 54.2195 4.42663   3
  -1  -3   1 65.7976 4.22519  15
  -1  -3   1 61.2561 4.25569  14
  -1  -3   1 61.1590 4.28202  10
  -1  -3   1 63.8279 4.85132  16
  -1  -3   1 59.1063 3.99398  17
  -1  -3   1 57.6389 4.37741   3
  -1  -3   1 66.2472 4.60945   8
   0   3  -1 787.438 43.6683   3
   0   3  -1 791.660 43.1936  11
   0   3  -1 782.742 43.6842   9
   0  -3   1 793.227 43.7786   8
   0  -3   1 786.962 43.5727  10
   0  -3   1 786.566 43.4894  17
   0  -3   1 770.717 43.5572  14
   0  -3   1 791.575 43.2552  15
   0  -3   1 772.205 43.2114   7
   0  -3   1 821.565 43.9300  16
   0  -3   1 786.584 43.6506   3
  -1   3  -1 986.096 56.0492   9
  -1   3  -1 1058.03 56.4058   3
  -1   3  -1 1058.95 55.6668  11
  -1   3  -1 1066.78 55.6837   7
  -1   3  -1 1007.18 55.7921   1
   1  -3   1 856.232 55.7711  15
   1  -3   1 1023.40 56.2558  17
   1  -3   1 1045.86 56.4931  16
   1  -3   1 967.166 56.0718  14
   1  -3   1 1035.69 56.0973  10
   1  -3   1 1055.38 55.7068   7
   1  -3   1 1049.47 55.6613  11
  -2   3  -1 419.068 22.9542   1
  -2   3  -1 411.074 22.9267  15
  -2   3  -1 349.489 23.9442   3
   2  -3   1 435.525 23.0708  11
   2  -3   1 424.059 22.9722   1
   2  -3   1 433.466 23.8882  17
   2  -3   1 431.234 23.4142  10
   2  -3   1 392.485 23.4030  14
   2  -3   1 433.344 23.9113  16
   2  -3   1 402.235 22.8791  15
  -3   3  -1 1805.11 97.5509  13
  -3   3  -1 1804.28 97.0422   1
  -3   3  -1 1788.09 96.9034  15
  -3   3  -1 1777.34 97.5537   3
  -3   3  -1 1745.24 96.9836   9
   3  -3   1 1726.93 96.9668  11
   3  -3   1 1836.67 97.8394   2
   3  -3   1 1691.97 97.2873  14
   3  -3   1 1764.93 97.7834  17
   3  -3   1 1767.14 97.0347   1
   3  -3   1 1760.06 97.2190  10
   3  -3   1 1796.21 97.6644  16
  -4   3  -1 4.14715 1.63856  15
  -4   3  -1 11.3579 2.24751   3
  -4   3  -1 7.62752 2.15422  12
  -4   3  -1 4.88480 1.31385   9
  -4   3  -1 8.62060 2.32508  13
   4  -3   1 9.65365 1.92560  14
   4  -3   1 5.81477 1.55497  10
   4  -3   1 7.74183 2.98775  17
   4  -3   1 9.35113 2.41713  16
   4  -3   1 6.55836 1.89612  11
   4  -3   1 5.92000 1.79989   1
   4  -3   1 7.49402 2.60116   2
  -5   3  -1 1554.51 85.4808   3
  -5   3  -1 1558.61 85.1101  15
  -5   3  -1 1604.98 85.8407  13
  -5   3  -1 1494.64 84.7614   9
  -5   3  -1 1539.00 85.4649  12
   5  -3   1 1515.94 85.2209  11
   5  -3   1 1516.28 85.1191  10
   5  -3   1 1599.63 86.1494  17
   5  -3   1 1540.72 85.5991  16
   5  -3   1 1507.06 85.2673  14
   5  -3   1 1602.10 85.1739   1
   5  -3   1 1495.45 86.0284   2
  -6   3  -1 148.526 10.5435  12
  -6   3  -1 151.940 10.2472  15
  -6   3  -1 163.519 9.80970   9
  -6   3  -1 161.123 10.6698   3
  -6   3  -1 172.879 11.1576  13
   6  -3   1 162.933 10.8518  16
   6  -3   1 146.708 11.3105   2
   6  -3   1 145.484 10.1507  14
   6  -3   1 140.142 9.90860  10
   6  -3   1 174.159 10.2953   1
   6  -3   1 159.065 11.6770  17
   6  -3   1 162.216 10.6308  11
  -7   3  -1 239.629 14.9061  15
  -7   3  -1 225.083 13.8002   6
  -7   3  -1 247.170 14.3100   9
  -7   3  -1 239.207 15.2817  12
  -7   3  -1 235.874 15.4680  13
  -7   3  -1 255.025 15.3979   3
   7  -3   1 227.910 16.2070  17
   7  -3   1 239.665 14.7981   1
   7  -3   1 231.866 14.7984  14
   7  -3   1 234.397 14.6862  10
   7  -3   1 231.289 16.4214   2
   7  -3   1 230.567 15.2853  11
  -8   3  -1 42.1265 5.45278  12
  -8   3  -1 42.4438 3.74273   6
  -8   3  -1 29.7415 5.02355   3
  -8   3  -1 39.0959 4.92038  15
  -8   3  -1 45.3808 5.97551  13
   8  -3   1 39.7153 5.61861  16
   8  -3   1 34.3204 6.18191   2
   8  -3   1 33.1302 5.25250  11
   8  -3   1 34.0596 4.67747  14
   8  -3   1 46.6621 5.13168   1
   8  -3   1 45.7269 6.98488  17
   8  -3   1 44.1262 4.86971  10
  -9   3  -1 140.997 10.8280  15
  -9   3  -1 148.288 11.3361   3
  -9   3  -1 159.228 11.8736  13
  -9   3  -1 142.031 11.2772  12
  -9   3  -1 143.590 9.42370   6
   9  -3   1 148.202 11.7075  11
   9  -3   1 167.824 11.0960  10
   9  -3   1 148.704 10.9393  14
   9  -3   1 150.701 11.6137  16
   9  -3   1 156.518 11.2288   1
   9  -3   1 154.752 13.4154   2
   9  -3   1 126.294 12.6819  17
 -10   3  -1 4.57016 4.13766   3
 -10   3  -1 7.50667 3.63058  15
 -10   3  -1 6.37259 4.11702  12
 -10   3  -1 7.71291 4.01040  13
  10  -3   1 9.76182 6.07450  17
  10  -3   1 12.7382 3.71304  14
  10  -3   1 12.7557 5.40658   2
  10  -3   1 5.84369 4.42794  11
  10  -3   1 9.91367 3.65990  10
 -11   3  -1 54.2370 7.72774  13
 -11   3  -1 73.6619 8.30139   3
 -11   3  -1 45.7085 7.09418  12
 -11   3  -1 44.0094 6.39343  15
  11  -3   1 46.6337 6.61420  14
  11  -3   1 52.8951 8.74746  17
  11  -3   1 33.9049 7.74030   2
  11  -3   1 38.7007 7.05026  11
 -12   3  -1 8.15930 4.84698   3
 -12   3  -1 2.89649 4.39084  12
 -12   3  -1 -1.8361 3.85501  13
 -12   3  -1 2.85476 3.94349  15
  12  -3   1 4.63783 5.46371  11
  12  -3   1 -3.7521 3.29827  14
  12  -3   1 6.89286 6.66057  17
  12  -3   1 -5.3729 6.70385   2
 -13   3  -1 63.5309 8.91384   3
 -13   3  -1 69.0599 9.56990  13
 -13   3  -1 53.3809 8.70836  12
  13  -3   1 58.9729 8.84370  11
  13  -3   1 41.2201 9.45125  17
  13  -3   1 32.7104 10.0001   2
 -14   3  -1 24.9650 7.49584   3
 -14   3  -1 41.5837 8.60356  12
 -14   3  -1 15.4744 6.70735  13
  14  -3   1 20.1324 7.12204  11
  14  -3   1 13.6656 9.41168   2
  14  -3   1 8.92440 8.23759  17
 -15   3  -1 -2.9068 6.11628  12
 -15   3  -1 -1.1238 5.17423  13
 -15   3  -1 2.34174 6.16940   3
  15  -3   1 -10.248 8.94374   2
  14   2  -1 8.01085 6.41404   1
 -14  -2   1 -4.6875 4.64423  12
 -14  -2   1 10.4259 5.22919  13
 -14  -2   1 5.88528 5.56109   3
  13   2  -1 -3.6637 6.35427  11
  13   2  -1 -1.3742 5.17856   1
 -13  -2   1 2.31594 4.78497  12
 -13  -2   1 3.50753 4.89567   3
 -13  -2   1 3.65572 4.65851  15
 -13  -2   1 -0.2129 3.83406  13
  12   2  -1 202.604 15.3506   1
  12   2  -1 199.617 16.1857  11
 -12  -2   1 201.977 14.5638  13
 -12  -2   1 184.071 12.3959   6
 -12  -2   1 175.744 14.6584  12
 -12  -2   1 179.069 14.9270  15
 -12  -2   1 183.765 14.8422   3
  11   2  -1 41.6973 6.93778   1
  11   2  -1 46.9344 7.43597   2
  11   2  -1 44.9258 8.01677  11
 -11  -2   1 44.9632 7.02710  12
 -11  -2   1 41.2146 6.57173  15
 -11  -2   1 45.4052 6.37037  13
 -11  -2   1 41.6583 6.74742   3
 -11  -2   1 30.7685 4.18863   6
  10   2  -1 92.8598 9.54431   1
  10   2  -1 85.9907 9.51868   9
  10   2  -1 97.9383 10.1491  11
  10   2  -1 77.9358 9.87414  14
  10   2  -1 91.1703 9.50461   2
 -10  -2   1 89.4110 8.26382  13
 -10  -2   1 79.8974 8.82945  12
 -10  -2   1 94.4892 8.86119   3
 -10  -2   1 96.2514 7.04164   6
 -10  -2   1 98.1231 8.98960  15
   9   2  -1 14.0483 4.45996   1
   9   2  -1 6.05407 4.60761  14
   9   2  -1 24.2389 4.56707  17
   9   2  -1 29.5600 4.27725  10
   9   2  -1 14.5577 5.07149  11
   9   2  -1 24.6099 4.48556   9
  -9  -2   1 19.7691 4.69280   4
  -9  -2   1 27.2219 4.77613   3
  -9  -2   1 22.6636 4.66649  12
  -9  -2   1 22.1662 4.75003  15
  -9  -2   1 21.2192 4.05354  13
   8   2  -1 222.619 14.5258  17
   8   2  -1 237.131 15.6582  11
   8   2  -1 246.044 14.4674  10
   8   2  -1 219.557 14.5943   9
   8   2  -1 243.557 15.4671   1
   8   2  -1 184.161 15.3273  14
  -8  -2   1 209.172 14.7746   3
  -8  -2   1 229.594 14.5687  13
  -8  -2   1 231.525 15.2931  15
  -8  -2   1 206.041 14.7642  12
   7   2  -1 2.09769 1.93341  16
   7   2  -1 5.74904 3.12564   1
   7   2  -1 3.43362 2.12438  10
   7   2  -1 1.20391 2.87017   5
   7   2  -1 4.75048 2.53573   9
   7   2  -1 0.06430 2.80196  14
   7   2  -1 -0.9934 2.99327  11
   7   2  -1 3.99135 2.46069  17
  -7  -2   1 0.66909 1.47824   8
  -7  -2   1 3.42496 2.49722  15
  -7  -2   1 1.13207 2.51841   3
  -7  -2   1 0.40768 2.47836  12
  -7  -2   1 1.53462 1.73361  16
  -7  -2   1 2.18469 2.09200  13
   6   2  -1 359.036 20.9369   9
   6   2  -1 299.576 21.1079   5
   6   2  -1 365.221 21.4352  11
   6   2  -1 365.202 20.7105  10
   6   2  -1 352.847 20.6442  17
   6   2  -1 352.631 21.3845   1
   6   2  -1 288.136 21.2614  14
  -6  -2   1 362.766 20.7988  13
  -6  -2   1 361.387 21.1889   3
  -6  -2   1 368.914 20.6127  16
  -6  -2   1 365.561 20.2408   8
  -6  -2   1 358.856 21.2068  12
  -6  -2   1 375.007 21.3829  15
   5   2  -1 168.184 10.2829  17
   5   2  -1 175.846 11.0899  11
   5   2  -1 161.816 10.8129   5
   5   2  -1 144.652 10.8262  14
   5   2  -1 181.994 10.4608  10
   5   2  -1 157.972 10.5685   9
   5   2  -1 161.931 11.0254   1
   5   2  -1 146.309 10.3393   2
  -5  -2   1 178.578 10.4791  13
  -5  -2   1 184.977 10.2695   8
  -5  -2   1 171.666 10.8979  12
  -5  -2   1 177.160 10.4669  10
  -5  -2   1 170.520 10.9541  15
  -5  -2   1 153.550 10.5358  16
  -5  -2   1 163.022 10.7409   3
   4   2  -1 38.4734 3.97095  14
   4   2  -1 41.8027 3.65435   5
   4   2  -1 39.1021 4.01744  11
   4   2  -1 40.3617 3.26630  10
   4   2  -1 42.7487 4.23073   1
   4   2  -1 47.2107 3.36849  17
   4   2  -1 39.9018 3.62326   9
  -4  -2   1 37.8999 3.27045  13
  -4  -2   1 38.6954 3.88267  12
  -4  -2   1 30.4928 3.50321   8
  -4  -2   1 36.4100 3.75707   3
  -4  -2   1 35.5091 3.75403  16
  -4  -2   1 40.0454 3.31272  10
  -4  -2   1 36.1692 3.82616  15
   3   2  -1 403.816 23.1806  17
   3   2  -1 408.682 23.6396   9
   3   2  -1 409.516 23.5663  14
   3   2  -1 421.424 23.8796   1
   3   2  -1 398.796 23.7022  11
   3   2  -1 444.355 23.4967   5
   3   2  -1 410.352 23.3497  10
  -3  -2   1 431.695 23.4607   8
  -3  -2   1 430.256 23.4811  16
  -3  -2   1 427.232 23.7830  15
  -3  -2   1 412.559 23.3582  10
  -3  -2   1 400.337 23.6649   3
  -3  -2   1 408.747 23.1735  17
   2   2  -1 202.458 11.8411  17
   2   2  -1 210.288 12.1348  14
   2   2  -1 210.291 12.4376   1
   2   2  -1 201.028 12.3101   9
   2   2  -1 198.764 12.2402  11
   2   2  -1 199.474 12.0245  10
  -2  -2   1 196.883 11.9847   8
  -2  -2   1 195.823 11.8201  17
  -2  -2   1 205.297 12.1348  14
  -2  -2   1 204.665 12.0903  16
  -2  -2   1 207.320 12.0532  10
  -2  -2   1 200.019 12.2795   3
  -2  -2   1 208.169 12.3121  15
   1   2  -1 297.348 16.7932   8
   1   2  -1 295.054 16.9072   9
   1   2  -1 286.304 16.6867  14
   1   2  -1 299.780 16.8904   1
   1   2  -1 297.021 16.7155  10
  -1  -2   1 311.208 16.7788  15
  -1  -2   1 288.437 16.7954   3
  -1  -2   1 294.610 16.7245   8
  -1  -2   1 298.939 16.8133  16
  -1  -2   1 302.991 16.7166  10
  -1  -2   1 304.956 16.6300  17
  -1  -2   1 298.895 16.6952  14
   0   2  -1 55.0348 3.27418  11
   0   2  -1 56.4127 3.60540   9
   0  -2   1 57.8069 3.73233   8
   0  -2   1 51.4456 3.29626   7
   0  -2   1 54.9375 3.31870  15
   0  -2   1 53.3936 3.80175  16
   0  -2   1 49.9189 3.46687  14
   0  -2   1 58.4098 3.53818  17
   0  -2   1 57.7481 3.53877  10
  -1   2  -1 61.1213 3.55436  15
  -1   2  -1 61.4650 3.59444   7
  -1   2  -1 55.1370 3.42429   1
   1  -2   1 50.2174 3.63813  14
   1  -2   1 51.1306 3.99389  16
   1  -2   1 58.6461 3.57002  11
   1  -2   1 55.9207 3.98056  17
   1  -2   1 48.5816 3.40252   1
   1  -2   1 60.8651 3.50950  15
   1  -2   1 47.7573 3.58865  10
  -2   2  -1 1780.16 98.9988  15
  -2   2  -1 1841.26 99.3207   3
   2  -2   1 1774.14 99.0498  11
   2  -2   1 1852.91 99.5813  17
   2  -2   1 1805.68 99.4446  16
   2  -2   1 1820.76 99.2004  10
   2  -2   1 1809.95 99.2663  14
  -3   2  -1 219.610 12.5462   6
  -3   2  -1 227.925 13.0947   3
  -3   2  -1 236.712 12.9770  15
  -3   2  -1 229.427 12.8169   9
   3  -2   1 217.985 12.9087  10
   3  -2   1 215.564 12.9943  11
   3  -2   1 216.774 13.0121  14
   3  -2   1 222.840 13.6330  17
   3  -2   1 213.530 13.5226   2
   3  -2   1 220.773 13.2610  16
   3  -2   1 227.881 12.9649   1
  -4   2  -1 1058.57 59.1064   6
  -4   2  -1 1101.18 59.6509  15
  -4   2  -1 1045.14 59.6963   3
  -4   2  -1 1129.98 59.5018   9
  -4   2  -1 1111.53 60.0949  13
   4  -2   1 1091.01 59.5462   1
   4  -2   1 972.597 60.0937   2
   4  -2   1 1074.59 59.5558  10
   4  -2   1 1116.17 60.2586  17
   4  -2   1 1099.07 59.7542  11
   4  -2   1 1061.62 59.6620  14
  -5   2  -1 1010.69 56.7710  12
  -5   2  -1 1034.88 56.7437  15
  -5   2  -1 1033.00 57.1705  13
  -5   2  -1 1056.07 56.5970   9
  -5   2  -1 1009.93 56.0058   6
  -5   2  -1 1015.93 56.7850   3
   5  -2   1 1060.78 56.9070  11
   5  -2   1 970.492 56.6241  14
   5  -2   1 1011.04 56.5471   1
   5  -2   1 1030.19 56.5739  10
   5  -2   1 981.036 57.2063  17
   5  -2   1 1013.58 57.3979   2
  -6   2  -1 102.163 7.33659  15
  -6   2  -1 91.7364 7.56533  13
  -6   2  -1 93.2121 6.23913   6
  -6   2  -1 100.666 7.11855   9
  -6   2  -1 108.129 7.42814  12
  -6   2  -1 107.942 7.42946   3
   6  -2   1 90.1633 7.15383  16
   6  -2   1 85.8886 6.73240  10
   6  -2   1 99.9900 7.72561  11
   6  -2   1 96.5087 7.03580  14
   6  -2   1 98.8808 7.10254   1
   6  -2   1 107.906 8.51654   2
   6  -2   1 101.185 8.21553  17
  -7   2  -1 1.20711 2.42773   3
  -7   2  -1 0.32362 2.26575  15
  -7   2  -1 2.05831 2.43226  12
  -7   2  -1 2.86718 1.41582   6
  -7   2  -1 4.65644 2.26773   9
  -7   2  -1 -0.9174 2.38342  13
   7  -2   1 -0.5217 1.69144  14
   7  -2   1 7.79523 2.62398   1
   7  -2   1 4.27346 3.69307  17
   7  -2   1 3.42754 3.23004  11
   7  -2   1 11.0908 4.10165   2
   7  -2   1 3.84749 2.48210  16
   7  -2   1 1.44656 1.91251  10
  -8   2  -1 649.453 35.8899   6
  -8   2  -1 636.973 37.2536  12
  -8   2  -1 659.420 37.0971   9
  -8   2  -1 634.795 37.1802  15
  -8   2  -1 627.281 37.2495   3
  -8   2  -1 641.294 37.7214  13
   8  -2   1 643.262 36.9412  16
   8  -2   1 574.298 37.6555  17
   8  -2   1 665.696 38.4488   2
   8  -2   1 624.714 36.9892  14
   8  -2   1 656.582 37.0155   1
   8  -2   1 648.977 37.5175  11
   8  -2   1 667.126 37.0988  10
  -9   2  -1 15.3256 2.50466   6
  -9   2  -1 11.9567 3.80384  13
  -9   2  -1 16.6433 4.12101  12
  -9   2  -1 20.2111 4.00586  15
  -9   2  -1 14.7378 4.20099   3
   9  -2   1 19.3809 6.02278   2
   9  -2   1 14.3975 3.40183  14
   9  -2   1 4.65104 4.83128  17
   9  -2   1 11.0272 3.46181  10
   9  -2   1 4.87862 3.45196   1
   9  -2   1 17.1633 4.75017  11
 -10   2  -1 186.046 12.3681   6
 -10   2  -1 210.311 14.8577  13
 -10   2  -1 202.011 14.5543  12
 -10   2  -1 220.495 14.8374   3
 -10   2  -1 196.271 14.0853  15
  10  -2   1 202.118 14.1844  14
  10  -2   1 191.976 14.4739  10
  10  -2   1 213.839 16.4437   2
  10  -2   1 213.249 15.0792  11
  10  -2   1 195.543 15.6719  17
  10  -2   1 200.187 14.1166   1
 -11   2  -1 9.32519 4.59700   3
 -11   2  -1 17.0628 4.98971  13
 -11   2  -1 8.94982 4.00391  15
 -11   2  -1 12.0157 2.73395   6
 -11   2  -1 11.8139 5.02700  12
  11  -2   1 4.53358 6.13320  17
  11  -2   1 21.0202 6.01453  11
  11  -2   1 15.5758 4.47021  14
  11  -2   1 13.5183 6.78302   2
 -12   2  -1 147.274 12.1604   3
 -12   2  -1 124.477 12.0000  13
 -12   2  -1 134.700 12.2143  12
 -12   2  -1 120.699 11.3342  15
  12  -2   1 138.246 14.4069   2
  12  -2   1 142.432 13.0758  11
  12  -2   1 139.581 11.9876  14
  12  -2   1 142.656 13.9596  17
 -13   2  -1 -1.4511 4.18795  13
 -13   2  -1 -3.8064 3.76075  15
 -13   2  -1 -4.0924 4.52192  12
 -13   2  -1 2.47179 4.56070   3
  13  -2   1 -3.0254 4.95618  11
  13  -2   1 -2.2357 6.21263  17
  13  -2   1 -11.126 7.47439   2
 -14   2  -1 32.2160 6.94325  15
 -14   2  -1 13.1800 6.37719  13
 -14   2  -1 23.0681 7.03794   3
 -14   2  -1 34.0967 7.56596  12
  14  -2   1 25.4027 7.63803  11
  14  -2   1 24.4230 9.59414   2
 -15   2  -1 5.30897 6.08831  13
 -15   2  -1 11.6936 6.88931  12
 -15   2  -1 8.86207 6.99687   3
  15  -2   1 12.9933 10.0919   2
 -15  -1   1 -4.0650 4.23971  13
 -15  -1   1 -2.6197 6.10123   3
 -15  -1   1 6.12002 6.17869  12
 -14  -1   1 -3.6277 4.32088  13
 -14  -1   1 -1.1157 5.25560   3
 -14  -1   1 -0.2276 5.33950  12
 -14  -1   1 1.33428 4.99029  15
  13   1  -1 59.2289 8.82356   1
  13   1  -1 70.0631 10.0371  11
  13   1  -1 73.5982 10.5395   2
 -13  -1   1 80.5746 9.79589  15
 -13  -1   1 54.3483 8.58369   3
 -13  -1   1 67.5162 8.79704  13
 -13  -1   1 74.8325 9.59827  12
  12   1  -1 107.958 11.7373  11
  12   1  -1 108.774 11.9596   2
  12   1  -1 102.772 10.6292   1
 -12  -1   1 113.153 11.2105   3
 -12  -1   1 93.5478 7.82068   6
 -12  -1   1 111.675 10.0039  13
 -12  -1   1 96.1048 10.6680  12
 -12  -1   1 99.5354 10.7282  15
  11   1  -1 54.6525 8.49687   2
  11   1  -1 64.1168 8.78563  11
  11   1  -1 71.4033 8.33758   1
 -11  -1   1 59.7695 7.89539   3
 -11  -1   1 66.0934 8.11033  15
 -11  -1   1 77.4751 8.59880  12
 -11  -1   1 63.2247 5.72430   6
 -11  -1   1 65.7386 8.00081  13
  10   1  -1 109.365 11.3236  14
  10   1  -1 116.315 11.3644   2
  10   1  -1 124.568 11.3170  11
  10   1  -1 129.899 10.7578   1
 -10  -1   1 115.875 8.26302   6
 -10  -1   1 126.414 10.2686   3
 -10  -1   1 120.202 10.1876  12
 -10  -1   1 119.034 9.82383  13
 -10  -1   1 120.193 10.2184  15
   9   1  -1 250.893 18.8482  14
   9   1  -1 288.432 18.7382   1
   9   1  -1 314.916 19.5741  11
   9   1  -1 296.781 18.3639  10
   9   1  -1 264.358 18.8686   2
   9   1  -1 309.914 18.6762   9
  -9  -1   1 295.747 16.9837   6
  -9  -1   1 312.636 18.9981  15
  -9  -1   1 284.302 18.6590  12
  -9  -1   1 273.912 18.3557  13
  -9  -1   1 274.272 18.4927   3
   8   1  -1 7.00733 3.00902  10
   8   1  -1 11.8818 3.73655  14
   8   1  -1 5.88208 2.32131  16
   8   1  -1 6.49643 2.88885   9
   8   1  -1 8.77431 4.15195  11
   8   1  -1 9.87020 3.95268   2
   8   1  -1 6.21052 3.59275   1
  -8  -1   1 4.53961 2.89987  15
  -8  -1   1 5.18896 2.14608  16
  -8  -1   1 8.86247 2.04856   6
  -8  -1   1 12.0510 3.49615   3
  -8  -1   1 7.69177 2.81187  13
  -8  -1   1 8.53023 3.23394  12
   7   1  -1 597.919 34.2986   9
   7   1  -1 616.976 34.9397  14
   7   1  -1 611.720 34.8137   2
   7   1  -1 586.731 33.8494  16
   7   1  -1 603.899 35.0463  11
   7   1  -1 603.057 34.7605   1
   7   1  -1 619.432 34.5641  10
  -7  -1   1 584.508 34.5076  13
  -7  -1   1 579.043 33.6029   8
  -7  -1   1 581.101 34.7920   4
  -7  -1   1 594.566 34.7426  15
  -7  -1   1 608.873 33.8290  16
  -7  -1   1 605.583 34.7058   3
  -7  -1   1 582.879 34.6482  12
   6   1  -1 400.645 22.6213  10
   6   1  -1 354.904 22.7979  11
   6   1  -1 346.738 22.5384   2
   6   1  -1 401.290 22.8829   1
   6   1  -1 382.014 22.0576  16
   6   1  -1 362.200 22.2544   9
   6   1  -1 388.211 22.8311  14
  -6  -1   1 367.761 22.5610   3
  -6  -1   1 400.145 22.7144  12
  -6  -1   1 390.464 22.0141  16
  -6  -1   1 402.114 22.8494  15
  -6  -1   1 396.651 22.5879  13
  -6  -1   1 382.711 21.8103   8
   5   1  -1 134.117 8.40078  10
   5   1  -1 129.298 8.17487   9
   5   1  -1 121.237 8.47531  14
   5   1  -1 127.963 8.68486   1
   5   1  -1 120.261 8.66321  11
   5   1  -1 132.091 8.10019  16
   5   1  -1 120.576 8.42353   2
  -5  -1   1 124.811 8.44501  12
  -5  -1   1 116.105 8.33905   3
  -5  -1   1 118.639 7.74286   8
  -5  -1   1 133.937 8.09544  16
  -5  -1   1 126.752 8.30255  13
  -5  -1   1 124.295 8.54709  15
   4   1  -1 40.0137 3.51745  14
   4   1  -1 35.6378 3.14456  10
   4   1  -1 32.0452 3.04594   9
   4   1  -1 28.9945 3.39989   1
   4   1  -1 30.1870 3.41888  11
  -4  -1   1 29.9541 3.34237   3
  -4  -1   1 37.9091 3.24403  16
  -4  -1   1 32.0201 2.85919   8
  -4  -1   1 25.9592 3.20679  12
  -4  -1   1 34.6302 3.31769  13
  -4  -1   1 29.5012 3.37186  15
   3   1  -1 -0.2972 1.30149  14
   3   1  -1 -0.4754 1.40011  11
   3   1  -1 -1.1379 1.06100  17
   3   1  -1 0.63390 1.39334   1
   3   1  -1 -0.6461 0.92554  10
   3   1  -1 0.86858 1.65255   5
   3   1  -1 -0.7453 1.08909   9
  -3  -1   1 -0.0538 1.08664   8
  -3  -1   1 -0.6512 1.38500  16
  -3  -1   1 -2.0793 1.07809   3
  -3  -1   1 -0.3264 1.26510  15
   2   1  -1 337.897 22.4646   5
   2   1  -1 394.342 22.3685  11
   2   1  -1 377.613 22.3491  14
   2   1  -1 400.538 22.2570   9
   2   1  -1 385.747 22.1318  17
   2   1  -1 418.549 22.1143  10
   2   1  -1 419.611 22.4367   1
  -2  -1   1 404.627 22.1263  17
  -2  -1   1 419.086 22.4206  15
  -2  -1   1 432.756 22.1423  10
  -2  -1   1 416.559 22.3670  16
  -2  -1   1 380.793 22.3625   8
  -2  -1   1 395.581 22.3288   3
   1   1  -1 48.3174 3.21643  10
   1   1  -1 49.1579 3.29003   8
   1   1  -1 48.0301 3.36347  11
   1   1  -1 52.0416 3.24857  14
   1   1  -1 56.7575 3.44567   5
   1   1  -1 45.6442 3.39706   1
   1   1  -1 51.6080 3.40442   9
  -1  -1   1 52.6653 3.26080  14
  -1  -1   1 55.6631 3.43422  15
  -1  -1   1 53.6195 3.35680  16
  -1  -1   1 51.1498 3.23147  10
  -1  -1   1 55.0120 3.32028  17
  -1  -1   1 53.0496 3.30800   8
   0   1  -1 1303.20 70.8983   8
   0  -1   1 1302.01 70.8223  10
   0  -1   1 1293.69 70.8065   7
   0  -1   1 1283.31 70.7906  15
   0  -1   1 1313.77 70.8120  14
  -1   1  -1 8.98792 0.90610  15
   1  -1   1 9.81017 0.97864  14
   1  -1   1 7.63029 1.13516  17
   1  -1   1 8.56148 0.85867  15
   1  -1   1 8.44690 0.97450  10
   1  -1   1 10.4412 0.94726  11
  -2   1  -1 1.94143 0.52254   6
  -2   1  -1 2.37222 0.92375  15
   2  -1   1 4.77670 1.24567  17
   2  -1   1 2.16057 0.78785  14
   2  -1   1 3.88020 1.04015  11
   2  -1   1 2.55496 0.75583  10
   2  -1   1 3.93730 0.88547   1
  -3   1  -1 4363.23 231.205  15
  -3   1  -1 4241.97 230.738   6
  -3   1  -1 4165.03 231.104   3
  -3   1  -1 4107.73 231.339  13
   3  -1   1 4387.05 231.097  10
   3  -1   1 3914.60 231.324  17
   3  -1   1 4341.56 231.265  11
   3  -1   1 4245.24 231.133  14
   3  -1   1 4344.91 231.079  16
   3  -1   1 4285.72 231.095   1
  -4   1  -1 1510.04 80.3305   6
  -4   1  -1 1527.00 81.1846  13
  -4   1  -1 1480.33 80.8672   3
  -4   1  -1 1517.43 80.9844  15
   4  -1   1 1522.14 80.7963  10
   4  -1   1 1508.23 80.8544  14
   4  -1   1 1273.35 81.2679   9
   4  -1   1 1499.93 80.8296   1
   4  -1   1 1387.19 81.1724   2
   4  -1   1 1479.26 80.6933  16
   4  -1   1 1490.77 81.0464  11
   4  -1   1 1423.67 81.1369  17
  -5   1  -1 1143.15 61.2057  13
  -5   1  -1 1071.10 60.1076   6
  -5   1  -1 1137.82 61.0081  15
  -5   1  -1 1072.80 60.8146  12
  -5   1  -1 1083.16 60.8234   3
   5  -1   1 1052.82 60.5084  16
   5  -1   1 1113.32 61.2028  17
   5  -1   1 1140.08 61.1291  11
   5  -1   1 1069.92 60.7480   1
   5  -1   1 1115.05 61.3339   2
   5  -1   1 1103.69 60.7542  10
   5  -1   1 1112.52 60.7955  14
   5  -1   1 1025.45 61.3537   9
  -6   1  -1 188.625 11.1147   6
  -6   1  -1 189.803 12.1083  12
  -6   1  -1 195.320 12.2205  15
  -6   1  -1 193.822 12.3671  13
  -6   1  -1 177.370 12.0143   3
   6  -1   1 183.485 12.7909   9
   6  -1   1 172.948 12.6088   2
   6  -1   1 185.117 11.6348  16
   6  -1   1 203.213 12.6468  11
   6  -1   1 206.064 12.0487  10
   6  -1   1 189.061 12.5541  17
   6  -1   1 196.377 12.0703   1
   6  -1   1 178.135 11.8339  14
  -7   1  -1 1554.94 86.3786  12
  -7   1  -1 1525.80 86.3318   3
  -7   1  -1 1597.96 86.5290  15
  -7   1  -1 1527.74 85.2658   6
  -7   1  -1 1581.02 86.7289  13
   7  -1   1 1595.42 87.0428   2
   7  -1   1 1550.63 86.7307  17
   7  -1   1 1508.32 86.6150  11
   7  -1   1 1509.48 86.2150   1
   7  -1   1 1562.96 85.8406  16
   7  -1   1 1471.93 87.1101   9
   7  -1   1 1599.12 86.4737  10
   7  -1   1 1605.13 86.3204  14
  -8   1  -1 35.6309 3.50636   6
  -8   1  -1 37.2302 4.94569  12
  -8   1  -1 35.8001 5.04619  15
  -8   1  -1 36.1028 4.93146   3
  -8   1  -1 36.3529 5.22969  13
   8  -1   1 35.9938 4.27204  16
   8  -1   1 29.4831 4.58076   1
   8  -1   1 41.6117 5.84947  17
   8  -1   1 38.4614 6.07223   2
   8  -1   1 29.7540 5.59308   9
   8  -1   1 40.4812 4.98767  14
   8  -1   1 26.9494 5.34459  11
   8  -1   1 43.7189 5.63974  10
  -9   1  -1 490.224 28.8693  15
  -9   1  -1 465.173 28.5735   3
  -9   1  -1 463.594 28.5789  12
  -9   1  -1 445.066 27.0370   6
  -9   1  -1 509.276 29.1577  13
   9  -1   1 504.654 29.5082  11
   9  -1   1 475.317 29.2782  17
   9  -1   1 443.035 29.3281   2
   9  -1   1 475.378 28.5974   1
   9  -1   1 523.189 28.8046  14
   9  -1   1 454.186 29.0758  10
 -10   1  -1 99.9598 7.23365   6
 -10   1  -1 86.1000 9.06132   3
 -10   1  -1 95.6825 9.11265  13
 -10   1  -1 120.340 9.56526  15
 -10   1  -1 93.1609 8.97959  12
  10  -1   1 96.1998 10.7330   2
  10  -1   1 105.596 10.3248  11
  10  -1   1 102.674 9.09614  14
  10  -1   1 100.388 10.2356  17
  10  -1   1 102.560 9.13942   1
  10  -1   1 92.0062 10.1468  10
 -11   1  -1 36.4831 4.07600   6
 -11   1  -1 31.8364 6.17329  15
 -11   1  -1 33.5583 6.03791  13
 -11   1  -1 27.6180 6.06188   3
 -11   1  -1 31.4219 6.14626  12
  11  -1   1 39.8949 6.23147   1
  11  -1   1 21.8703 7.09018   2
  11  -1   1 29.6716 7.29963  17
  11  -1   1 37.4725 6.28297  14
  11  -1   1 39.2313 7.31477  11
 -12   1  -1 -0.6175 4.03463   3
 -12   1  -1 0.26718 4.04002  15
 -12   1  -1 -3.2929 3.96676  13
 -12   1  -1 3.14643 2.60946   6
 -12   1  -1 6.61317 4.49204  12
  12  -1   1 -9.7490 5.69536   2
  12  -1   1 4.83997 5.32506  11
  12  -1   1 -12.202 4.72398  17
 -13   1  -1 27.4635 6.66939  12
 -13   1  -1 48.5909 7.47926  15
 -13   1  -1 27.2999 6.50598  13
 -13   1  -1 38.7603 7.40557   3
  13  -1   1 35.8158 8.11157  11
  13  -1   1 28.6453 8.74288   2
 -14   1  -1 1.92795 4.86519  15
 -14   1  -1 1.28615 4.76158  13
 -14   1  -1 3.65815 6.12658   3
 -14   1  -1 0.48335 5.47245  12
  14  -1   1 -4.2141 8.14186   2
  14  -1   1 10.2922 6.83633  11
 -15   1  -1 4.50140 5.71553  13
 -15   1  -1 30.9698 7.72291   3
 -15   1  -1 9.85520 6.56581  12
  15  -1   1 22.1628 9.76538   2
 -15   0   1 61.4543 9.57706  13
 -15   0   1 60.8707 10.0475   3
 -15   0   1 62.8117 10.2566  12
  14   0  -1 46.8419 8.92659  11
  14   0  -1 30.6318 10.0172   2
 -14   0   1 23.9982 7.18868  12
 -14   0   1 53.2839 8.63029   3
 -14   0   1 28.8846 7.23339  13
 -14   0   1 37.6573 7.60192  15
  13   0  -1 94.8983 12.4765   2
  13   0  -1 86.6652 10.7953  11
 -13   0   1 101.820 11.0527   3
 -13   0   1 90.9691 10.3216  15
 -13   0   1 72.4323 10.0030  12
 -13   0   1 97.8847 10.7730  13
  12   0  -1 73.5592 9.54041  17
  12   0  -1 64.6311 8.34492   1
  12   0  -1 75.8506 10.4965   2
  12   0  -1 80.3340 10.0975  11
 -12   0   1 68.6806 8.93796  12
 -12   0   1 51.8548 8.23199   3
 -12   0   1 70.0009 8.87851  13
 -12   0   1 76.3698 8.97308  15
  11   0  -1 0.99495 4.85768  11
  11   0  -1 8.14047 5.58421   2
  11   0  -1 9.82999 5.26241  17
  11   0  -1 10.9900 4.34882   1
 -11   0   1 6.05516 3.90151  15
 -11   0   1 5.80658 2.48363   6
 -11   0   1 15.4114 4.65015  12
 -11   0   1 7.50728 3.93417  13
 -11   0   1 4.51453 4.03939   3
  10   0  -1 85.3316 9.19758  11
  10   0  -1 82.7853 8.29950   1
  10   0  -1 73.2193 8.75353  17
  10   0  -1 67.5016 8.10853  14
  10   0  -1 79.4171 9.32069   2
 -10   0   1 75.3413 8.26782  13
 -10   0   1 81.2345 8.33887   3
 -10   0   1 71.5084 5.96061   6
 -10   0   1 75.5907 8.24374  12
 -10   0   1 87.0923 8.71290  15
   9   0  -1 57.6451 6.32399   1
   9   0  -1 51.1179 7.07807   2
   9   0  -1 45.8268 6.44921  17
   9   0  -1 51.1628 7.03187  11
   9   0  -1 53.4354 6.44307  14
   9   0  -1 35.9354 6.00812  10
  -9   0   1 46.7812 6.09009  15
  -9   0   1 55.0253 6.62433  13
  -9   0   1 56.4095 6.51640   3
  -9   0   1 42.3066 5.93066  12
  -9   0   1 55.2677 4.58865   6
   8   0  -1 774.662 45.5021  17
   8   0  -1 753.590 44.5122  16
   8   0  -1 807.452 45.2572   9
   8   0  -1 811.733 45.8484  11
   8   0  -1 816.739 45.9115   2
   8   0  -1 841.429 45.3269  14
   8   0  -1 779.200 45.2112   1
  -8   0   1 766.964 45.3053   3
  -8   0   1 794.859 45.3661  15
  -8   0   1 772.104 43.8884   6
  -8   0   1 783.954 45.4659  13
  -8   0   1 774.243 44.4594  16
  -8   0   1 798.655 45.4153  12
   7   0  -1 3.50304 2.80104  10
   7   0  -1 3.54380 2.63383   1
   7   0  -1 8.75706 2.64355   9
   7   0  -1 5.53186 2.84776   2
   7   0  -1 7.14046 2.15476  16
   7   0  -1 7.35358 2.34397  14
   7   0  -1 4.61075 3.03561  11
   7   0  -1 2.98074 2.81785  17
  -7   0   1 3.40728 2.36776  15
  -7   0   1 2.69377 1.50108   6
  -7   0   1 1.71487 2.22267   3
  -7   0   1 3.41598 2.32344  12
  -7   0   1 5.77414 2.03964  16
  -7   0   1 8.11051 2.70710  13
   6   0  -1 327.896 22.5701  10
   6   0  -1 396.425 23.0075  11
   6   0  -1 383.310 22.2462  16
   6   0  -1 414.692 22.5101   9
   6   0  -1 389.462 23.0348   2
   6   0  -1 381.117 22.6217   1
   6   0  -1 396.469 22.4771  14
   6   0  -1 407.830 22.8755  17
  -6   0   1 362.426 21.6237   6
  -6   0   1 383.307 22.7481  15
  -6   0   1 396.765 22.7990  12
  -6   0   1 386.454 22.8067  13
  -6   0   1 380.680 22.6874   3
  -6   0   1 387.939 22.1996  16
   5   0  -1 130.082 8.93212  17
   5   0  -1 136.979 9.21399   2
   5   0  -1 136.338 8.53207  16
   5   0  -1 141.388 8.64211   9
   5   0  -1 140.853 9.17541  11
   5   0  -1 131.901 8.86154   1
   5   0  -1 127.651 8.77650  10
   5   0  -1 148.212 8.67734  14
  -5   0   1 132.232 8.45123  16
  -5   0   1 140.691 8.04964   6
  -5   0   1 131.411 8.36565   8
  -5   0   1 126.720 8.81747   3
  -5   0   1 141.848 9.00854  15
  -5   0   1 140.144 8.98681  13
  -5   0   1 120.685 8.78830  12
   4   0  -1 98.0362 7.09539   2
   4   0  -1 104.760 6.50874   9
   4   0  -1 102.245 6.84906   1
   4   0  -1 105.845 7.15769  11
   4   0  -1 99.0476 6.90291  17
   4   0  -1 97.5338 6.59759  10
   4   0  -1 107.326 6.63956  16
   4   0  -1 110.769 6.58226  14
  -4   0   1 94.3016 6.77606  12
  -4   0   1 105.164 6.60159  16
  -4   0   1 109.512 6.51190   8
  -4   0   1 100.911 6.86069  13
  -4   0   1 98.1369 6.12170   6
  -4   0   1 102.007 6.80882   3
  -4   0   1 95.3597 6.83918  15
   3   0  -1 750.600 42.5630  11
   3   0  -1 777.406 42.5676  17
   3   0  -1 771.440 42.2839  14
   3   0  -1 763.916 42.2226   9
   3   0  -1 761.510 42.2953  10
   3   0  -1 780.062 42.4734   1
  -3   0   1 767.744 42.0236   6
  -3   0   1 768.826 42.3169   8
  -3   0   1 787.531 42.4325  16
  -3   0   1 738.252 42.4916   3
  -3   0   1 767.174 42.5140  15
   2   0  -1 151.585 9.18846  17
   2   0  -1 158.657 8.96859  14
   2   0  -1 153.974 8.94328  10
   2   0  -1 159.305 9.17330   8
   2   0  -1 150.215 9.09548   1
   2   0  -1 156.370 9.20902  11
  -2   0   1 163.412 9.19318  15
  -2   0   1 162.944 9.23048  16
  -2   0   1 144.349 9.14057   3
  -2   0   1 151.969 9.08435   8
   1   0  -1 2620.49 136.228   8
   1   0  -1 2396.77 135.984  14
   1   0  -1 2471.57 136.281  16
  -1   0   1 2512.61 136.134  15
   0   0   1 -0.1346 0.18132   7
   1   0   1 79.6828 4.93200  10
   1   0   1 85.1589 4.88862  14
  -2   0  -1 4.81754 1.13514   4
  -2   0  -1 1.95911 0.94284  15
  -2   0  -1 3.03886 0.52391  16
  -2   0  -1 2.21389 0.77497   3
  -2   0  -1 3.60822 0.61483  16
   2   0   1 3.09940 0.79225  14
   2   0   1 4.71488 0.98705  10
   2   0   1 2.80711 0.54015   8
   2   0   1 1.35882 0.80965   1
   2   0   1 3.65151 0.56845  16
   2   0   1 3.21063 0.55135  16
   2   0   1 4.05294 0.98057   9
   2   0   1 3.12387 1.03716  11
  -3   0  -1 1543.56 85.8923  16
  -3   0  -1 1546.59 86.2636   3
  -3   0  -1 1557.63 86.6370   4
  -3   0  -1 1542.62 86.4117  15
   3   0   1 1517.02 86.3402   1
   3   0   1 1632.64 86.4978  11
   3   0   1 1636.37 86.5052  10
   3   0   1 1591.08 85.9321   8
   3   0   1 1488.13 85.8888  16
   3   0   1 1636.84 86.4051   9
   3   0   1 1616.95 86.3388  14
  -4   0  -1 926.462 51.8817  16
  -4   0  -1 949.382 52.5761  15
  -4   0  -1 986.727 52.5605  13
  -4   0  -1 940.704 52.8073   4
  -4   0  -1 916.467 52.3611   3
   4   0   1 964.838 52.6505  11
   4   0   1 965.288 52.6688  10
   4   0   1 859.618 52.4620   2
   4   0   1 1016.18 52.5533   9
   4   0   1 993.244 52.4682  14
   4   0   1 924.365 51.9032  16
   4   0   1 894.831 52.4243   1
  -5   0  -1 1369.26 76.9370  16
  -5   0  -1 1348.76 77.5327  12
  -5   0  -1 1340.50 77.9859   4
  -5   0  -1 1459.43 77.8310  15
  -5   0  -1 1433.18 77.7343  13
  -5   0  -1 1384.22 77.5493   3
   5   0   1 1383.16 77.9148  10
   5   0   1 1376.55 77.7732  17
   5   0   1 1400.82 77.6618   1
   5   0   1 1437.94 77.8503   2
   5   0   1 1387.19 77.8383  11
   5   0   1 1362.59 76.9653  16
   5   0   1 1466.16 77.6615  14
   5   0   1 1493.98 77.7558   9
  -6   0  -1 1657.90 95.4373   4
  -6   0  -1 1717.10 95.1925  15
  -6   0  -1 1707.36 94.9748   3
  -6   0  -1 1738.46 94.2416  16
  -6   0  -1 1712.58 94.9931  12
  -6   0  -1 1766.79 95.1800  13
   6   0   1 1648.57 95.4355  10
   6   0   1 1695.26 94.2642  16
   6   0   1 1729.89 95.0837   1
   6   0   1 1697.61 95.2442   2
   6   0   1 1633.16 94.9778  17
   6   0   1 1727.43 95.3246  11
   6   0   1 1826.10 95.2227   9
   6   0   1 1784.81 95.1137  14
  -7   0  -1 18.2063 3.27875   3
  -7   0  -1 20.1509 2.37120   6
  -7   0  -1 16.2519 3.64011   4
  -7   0  -1 20.6096 3.47755  12
  -7   0  -1 17.4881 2.54680  16
  -7   0  -1 13.6777 3.33292  15
  -7   0  -1 16.0088 3.40317  13
   7   0   1 17.9488 2.62552  16
   7   0   1 20.0840 4.10183  11
   7   0   1 18.9931 3.53146   1
   7   0   1 25.5529 3.87183   9
   7   0   1 17.9607 4.05525   2
   7   0   1 14.2615 3.58980  17
   7   0   1 24.0585 3.58707  14
   7   0   1 17.2493 3.88127  10
  -8   0  -1 43.3410 5.74080  12
  -8   0  -1 61.8004 6.44452  13
  -8   0  -1 57.4740 4.66992   6
  -8   0  -1 72.6940 6.85159  15
  -8   0  -1 43.2265 5.75425   3
   8   0   1 67.0914 6.57009  14
   8   0   1 70.7561 7.05266   9
   8   0   1 47.2468 6.82224  10
   8   0   1 54.6582 6.31006   1
   8   0   1 56.8554 6.77144  11
   8   0   1 59.6249 6.72428  17
   8   0   1 45.1919 6.73624   2
  -9   0  -1 58.9254 7.10590  13
  -9   0  -1 74.7252 5.62449   6
  -9   0  -1 60.8921 7.16038  15
  -9   0  -1 72.7388 7.46061   3
  -9   0  -1 62.6996 7.18310  12
   9   0   1 85.0750 8.61210   2
   9   0   1 80.5205 8.34614  11
   9   0   1 86.1041 8.49098   9
   9   0   1 50.2687 7.32589  10
   9   0   1 70.1744 7.50557   1
   9   0   1 68.5204 7.87196  17
   9   0   1 73.5367 7.61716  14
 -10   0  -1 139.106 11.0111  15
 -10   0  -1 133.956 10.6827  13
 -10   0  -1 123.459 8.93092   6
 -10   0  -1 146.095 11.1580  12
 -10   0  -1 122.740 10.7655   3
  10   0   1 140.045 12.1717   2
  10   0   1 154.952 11.7417  14
  10   0   1 132.469 11.8023  11
  10   0   1 132.242 11.7326  17
  10   0   1 94.7581 11.0856  10
  10   0   1 142.717 11.2819   1
 -11   0  -1 10.7949 4.54339  15
 -11   0  -1 12.5874 4.77728  12
 -11   0  -1 12.3814 3.02810   6
 -11   0  -1 15.5094 4.95750   3
 -11   0  -1 7.13101 4.08548  13
  11   0   1 17.1305 5.18225   1
  11   0   1 16.1886 5.70457  17
  11   0   1 16.6748 5.97139  11
  11   0   1 8.98382 6.15878   2
  11   0   1 16.3496 5.32492  14
 -12   0  -1 38.2930 6.67676   3
 -12   0  -1 27.2220 6.05973  15
 -12   0  -1 29.2077 5.91459  13
 -12   0  -1 29.4123 4.07800   6
 -12   0  -1 14.3000 5.26744  12
  12   0   1 27.8743 7.94432   2
  12   0   1 34.0488 7.51763  11
  12   0   1 28.2987 6.12821   1
 -13   0  -1 23.7372 6.33165  15
 -13   0  -1 31.2979 6.39041  13
 -13   0  -1 11.5707 6.12305   3
 -13   0  -1 23.6642 6.57214  12
  13   0   1 30.1103 7.38087  11
  13   0   1 18.6119 7.58703   2
 -14   0  -1 129.826 12.8047  13
 -14   0  -1 95.0749 11.5214  15
 -14   0  -1 111.535 11.9929   3
 -14   0  -1 96.5006 11.8405  12
  14   0   1 90.5075 12.2550  11
  14   0   1 93.7789 12.9701   2
 -15   0  -1 4.46594 5.19593  13
 -15   0  -1 -0.3259 6.09938   3
 -15   0  -1 0.03147 6.16699  12
  15  -1  -1 9.65384 9.16935   2
 -15   1   1 -4.3000 5.01272  13
 -15   1   1 2.71872 6.16559   3
 -15   1   1 4.27890 6.32215  12
  14  -1  -1 -3.3831 7.66853   2
  14  -1  -1 0.64352 5.84789  11
 -14   1   1 0.96829 4.87270  13
 -14   1   1 -2.6691 4.50432  15
 -14   1   1 3.80869 6.08637  12
 -14   1   1 8.07104 6.06888   3
  13  -1  -1 50.7484 9.03119  11
  13  -1  -1 57.4155 10.0632  17
  13  -1  -1 54.2429 10.3792   2
 -13   1   1 50.7458 8.17105  13
 -13   1   1 57.3949 8.62042  12
 -13   1   1 53.1228 8.63313   3
 -13   1   1 60.4591 8.32012  15
  12  -1  -1 10.7517 6.85917  17
  12  -1  -1 9.59021 7.19451   2
  12  -1  -1 10.5892 5.62849  11
 -12   1   1 1.41654 4.21580   3
 -12   1   1 13.2591 5.11863  15
 -12   1   1 17.1729 5.27598  12
 -12   1   1 15.4742 5.05095  13
  11  -1  -1 97.9812 11.5951   2
  11  -1  -1 100.521 11.0068  14
  11  -1  -1 107.287 11.1060  11
  11  -1  -1 104.058 11.4636  17
 -11   1   1 117.449 10.2933  13
 -11   1   1 115.272 10.0560  15
 -11   1   1 107.924 10.0504   3
 -11   1   1 132.894 10.8067  12
  10  -1  -1 247.078 17.0108  11
  10  -1  -1 235.492 16.0323  14
  10  -1  -1 225.190 16.0414   1
  10  -1  -1 246.651 17.4759  17
  10  -1  -1 234.009 17.7844   2
 -10   1   1 228.199 16.4163  12
 -10   1   1 234.431 16.4319   3
 -10   1   1 229.657 16.0342  15
 -10   1   1 264.785 16.9319  13
   9  -1  -1 245.614 16.3962   2
   9  -1  -1 216.201 14.4163  16
   9  -1  -1 214.073 15.6844  17
   9  -1  -1 225.306 15.7747  11
   9  -1  -1 227.890 14.7158   1
   9  -1  -1 238.620 14.7510  14
   9  -1  -1 200.280 14.9091  10
  -9   1   1 207.908 15.0360  13
  -9   1   1 226.523 14.2796  16
  -9   1   1 216.409 15.1264  12
  -9   1   1 219.849 15.0882   3
  -9   1   1 214.550 14.8388  15
  -9   1   1 214.385 13.2012   6
   8  -1  -1 3.54031 3.77945  17
   8  -1  -1 -0.7735 2.56809   1
   8  -1  -1 4.19513 2.53800  14
   8  -1  -1 4.51210 3.65125  11
   8  -1  -1 2.79993 4.04470   2
   8  -1  -1 5.25346 2.80982  10
   8  -1  -1 0.27447 3.21977   9
   8  -1  -1 7.61470 2.73465  16
  -8   1   1 1.83661 2.67610  13
  -8   1   1 5.10527 2.35150  16
  -8   1   1 5.92593 1.79547   6
  -8   1   1 3.48961 3.04986  12
  -8   1   1 4.01679 3.05790   3
  -8   1   1 2.64907 2.49883  15
   7  -1  -1 1016.79 57.5901   2
   7  -1  -1 998.819 56.6708   1
   7  -1  -1 1008.84 57.3493  17
   7  -1  -1 1018.59 56.7146  10
   7  -1  -1 966.834 56.5421  16
   7  -1  -1 1059.82 57.2889  11
   7  -1  -1 860.031 56.9030   9
   7  -1  -1 1047.13 56.6947  14
  -7   1   1 1018.41 56.5348  16
  -7   1   1 1039.79 57.1215  12
  -7   1   1 1058.65 57.3660  13
  -7   1   1 1004.87 57.0101   3
  -7   1   1 1045.42 56.9769  15
  -7   1   1 1023.56 55.7746   6
   6  -1  -1 -2.4634 2.45020  11
   6  -1  -1 -4.4466 1.71961  17
   6  -1  -1 4.06629 2.58362   2
   6  -1  -1 1.79119 1.86971  16
   6  -1  -1 -0.0673 1.41060  14
   6  -1  -1 -1.1988 1.22293  10
   6  -1  -1 -0.5609 1.76995   1
   6  -1  -1 1.46071 2.02157   9
  -6   1   1 -0.1730 1.04415   6
  -6   1   1 -1.3906 1.71285   3
  -6   1   1 2.22562 1.93639  13
  -6   1   1 -0.2893 1.73151  12
  -6   1   1 -0.0299 1.69151  15
  -6   1   1 0.74262 1.60093  16
   5  -1  -1 349.557 20.3741  17
   5  -1  -1 355.908 19.8102   1
   5  -1  -1 299.388 19.8953   9
   5  -1  -1 361.852 20.2532  11
   5  -1  -1 371.749 20.6239   2
   5  -1  -1 336.963 19.7068  14
   5  -1  -1 349.352 19.6371  10
  -5   1   1 321.216 19.9998  12
  -5   1   1 334.872 19.1753   6
  -5   1   1 367.556 20.3678  13
  -5   1   1 338.862 19.9223  15
  -5   1   1 329.298 20.0160   3
  -5   1   1 342.558 19.8408  16
   4  -1  -1 278.751 16.2827  17
   4  -1  -1 294.914 16.4591   2
   4  -1  -1 275.565 16.0511  11
   4  -1  -1 264.908 15.6830   1
   4  -1  -1 276.209 15.5944  10
   4  -1  -1 264.907 15.6662  14
  -4   1   1 253.180 15.7952  16
  -4   1   1 266.346 16.0213  12
  -4   1   1 280.918 16.2010  13
  -4   1   1 275.421 16.0258   3
  -4   1   1 271.001 15.8445  15
   3  -1  -1 77.6816 4.73116  10
   3  -1  -1 76.7753 5.46827   2
   3  -1  -1 79.2639 4.85898  14
   3  -1  -1 73.4777 5.08831  16
   3  -1  -1 76.3431 4.84689   1
   3  -1  -1 85.6053 5.24793  11
   3  -1  -1 85.5686 5.55208  17
  -3   1   1 70.8083 5.09225   3
  -3   1   1 67.0412 4.88570  15
  -3   1   1 69.7762 4.81855   9
  -3   1   1 75.8245 5.19677  13
  -3   1   1 72.8987 5.10175  16
   2  -1  -1 1029.80 54.9361  17
   2  -1  -1 977.239 54.5310  10
   2  -1  -1 1020.27 54.6423  14
   2  -1  -1 971.978 54.8237  16
   2  -1  -1 1015.48 54.6541  11
  -2   1   1 972.643 54.8046  16
  -2   1   1 1017.29 54.5787  15
  -2   1   1 967.543 54.8043   3
   1  -1  -1 1200.22 64.6615  14
   1  -1  -1 1207.93 64.5091  11
   1  -1  -1 1157.20 64.7803  17
   1  -1  -1 1134.09 64.7944  16
   1  -1  -1 1199.08 64.6105  10
  -1   1   1 1212.77 64.4586  15
  -1   1   1 1156.64 64.7877  16
   0  -1  -1 540.745 29.1184  10
   0  -1  -1 548.582 29.1493  14
   0  -1  -1 549.506 28.9687  15
   0  -1  -1 495.590 28.9987  17
   0   1   1 536.395 29.1498  14
   0   1   1 545.096 29.1254  10
   0   1   1 511.473 28.9351  11
   0   1   1 514.630 29.1610  16
  -1  -1  -1 42.3429 2.90152  14
  -1  -1  -1 41.8711 2.74957  15
  -1  -1  -1 39.1067 2.75880  10
  -1  -1  -1 40.8339 2.54774  16
   1   1   1 40.0537 2.76728   9
   1   1   1 38.9645 2.53723  16
   1   1   1 39.8957 2.79510   1
   1   1   1 40.6837 2.83525  14
   1   1   1 41.9564 2.76766  10
  -2  -1  -1 2.15765 1.18359  15
  -2  -1  -1 4.08810 1.49837   4
  -2  -1  -1 2.31739 0.63475   8
  -2  -1  -1 2.30155 1.00365   3
  -2  -1  -1 2.32418 0.61236  16
   2   1   1 3.76416 1.09858  10
   2   1   1 3.04975 1.43406  14
   2   1   1 2.83308 0.53433   8
   2   1   1 3.36734 0.85425  17
   2   1   1 4.13565 0.65277   5
   2   1   1 2.50409 1.20404   1
   2   1   1 1.72271 0.62233  16
   2   1   1 2.89025 1.21498  11
   2   1   1 3.29242 1.02391   9
  -3  -1  -1 417.091 22.5509  15
  -3  -1  -1 412.203 22.9172   4
  -3  -1  -1 379.786 22.3115   3
  -3  -1  -1 403.342 21.6990   8
  -3  -1  -1 404.453 21.8909  16
   3   1   1 394.605 22.0332  17
   3   1   1 387.328 22.7861  14
   3   1   1 374.841 21.7049  16
   3   1   1 405.444 22.5496   1
   3   1   1 383.345 22.5191  10
   3   1   1 389.998 22.4829  11
   3   1   1 359.380 22.2822   9
   3   1   1 401.262 21.7231   8
  -4  -1  -1 1961.56 110.538  12
  -4  -1  -1 1960.77 109.766   8
  -4  -1  -1 2108.66 109.917  16
  -4  -1  -1 2012.17 110.729  15
  -4  -1  -1 2002.57 111.062   4
  -4  -1  -1 1982.32 110.533   3
  -4  -1  -1 2108.55 110.475  13
   4   1   1 2032.89 110.757   1
   4   1   1 2050.19 110.765  11
   4   1   1 2028.09 110.005   8
   4   1   1 1881.08 110.778  10
   4   1   1 2033.64 110.586   9
   4   1   1 2087.78 111.074  14
   4   1   1 2094.90 109.934  16
   4   1   1 1847.93 110.186  17
  -5  -1  -1 333.134 19.0838   8
  -5  -1  -1 356.761 20.6460   4
  -5  -1  -1 360.780 20.0177  13
  -5  -1  -1 343.633 20.0423   3
  -5  -1  -1 340.201 19.1864  16
  -5  -1  -1 382.629 20.5100  15
  -5  -1  -1 331.531 20.0102  12
   5   1   1 353.831 20.3748   1
   5   1   1 350.025 20.3846  11
   5   1   1 345.841 19.2230  16
   5   1   1 350.405 20.5464  14
   5   1   1 300.764 19.6468  17
   5   1   1 333.218 19.9737   9
   5   1   1 301.585 20.2263  10
  -6  -1  -1 8.47406 2.80210  15
  -6  -1  -1 6.25714 1.44701  16
  -6  -1  -1 5.73557 2.32687  12
  -6  -1  -1 5.40948 2.24582   3
  -6  -1  -1 8.55409 2.71843   4
  -6  -1  -1 6.30171 2.27020  13
   6   1   1 6.61841 2.61243  10
   6   1   1 4.86258 2.62390   1
   6   1   1 4.88511 2.41679  14
   6   1   1 6.18419 2.86063  11
   6   1   1 5.35505 2.42440  17
   6   1   1 8.27289 1.55111  16
   6   1   1 8.46243 2.44374   9
  -7  -1  -1 42.6260 5.37768  15
  -7  -1  -1 48.3701 5.49172  12
  -7  -1  -1 44.0611 5.21039   3
  -7  -1  -1 47.3243 3.95727  16
  -7  -1  -1 55.6485 5.73981   4
  -7  -1  -1 57.1047 5.57276  13
   7   1   1 56.5899 5.95738   1
   7   1   1 57.8123 6.25381  14
   7   1   1 51.7225 5.41348  17
   7   1   1 50.3154 5.34893   9
   7   1   1 43.9891 5.56808  10
   7   1   1 48.1978 5.50909   2
   7   1   1 52.7684 5.96592  11
   7   1   1 49.0546 4.06640  16
  -8  -1  -1 299.737 18.9257  12
  -8  -1  -1 326.979 19.2613  15
  -8  -1  -1 304.751 18.7853  13
  -8  -1  -1 298.704 18.9116   3
  -8  -1  -1 293.874 19.3692   4
   8   1   1 315.028 19.6157  11
   8   1   1 280.461 18.9896   1
   8   1   1 288.338 19.0723  10
   8   1   1 316.377 19.0419   9
   8   1   1 299.421 18.7680  17
   8   1   1 303.304 19.7409  14
   8   1   1 266.387 18.8814   2
  -9  -1  -1 273.675 17.6678   3
  -9  -1  -1 261.851 17.6229  12
  -9  -1  -1 269.662 17.2905  13
  -9  -1  -1 256.278 17.6328  15
  -9  -1  -1 259.897 17.9791   4
   9   1   1 275.624 18.5951  14
   9   1   1 276.184 18.3698  11
   9   1   1 256.725 17.4878  17
   9   1   1 284.878 18.3601   2
   9   1   1 294.790 17.9611   9
   9   1   1 243.791 17.5917   1
   9   1   1 250.931 17.6537  10
 -10  -1  -1 140.827 11.3269  13
 -10  -1  -1 135.308 9.76768   6
 -10  -1  -1 136.541 11.6815  15
 -10  -1  -1 146.300 11.4827   3
 -10  -1  -1 149.665 11.6053  12
  10   1   1 155.996 12.3527  17
  10   1   1 141.493 12.1755   9
  10   1   1 148.476 11.8207  10
  10   1   1 163.866 13.0151  14
  10   1   1 145.916 12.6957   2
  10   1   1 151.842 12.7303  11
  10   1   1 161.514 12.3879   1
 -11  -1  -1 45.9344 6.60368  13
 -11  -1  -1 53.2108 7.32565  12
 -11  -1  -1 48.9161 4.85776   6
 -11  -1  -1 43.9354 6.92725  15
 -11  -1  -1 43.0594 6.64335   3
  11   1   1 37.5912 6.82241   1
  11   1   1 39.0164 7.45310  14
  11   1   1 48.0703 8.03133   2
  11   1   1 49.7546 7.95993  11
 -12  -1  -1 134.124 12.4538  15
 -12  -1  -1 142.528 12.5670   3
 -12  -1  -1 125.762 9.73920   6
 -12  -1  -1 140.498 11.8598  13
 -12  -1  -1 136.635 12.4578  12
  12   1   1 137.254 13.6555  11
  12   1   1 143.290 12.4076   1
  12   1   1 136.818 13.4003   2
 -13  -1  -1 138.007 12.3549  13
 -13  -1  -1 137.479 10.3180   6
 -13  -1  -1 144.906 12.9547  15
 -13  -1  -1 151.791 13.4027   3
 -13  -1  -1 142.285 13.3816  12
  13   1   1 148.726 13.5438   1
  13   1   1 133.959 14.3287  11
 -14  -1  -1 26.7327 7.38137   3
 -14  -1  -1 24.8317 6.38389  13
 -14  -1  -1 15.6052 6.78354  12
  15  -2  -1 34.0335 11.1384   2
 -15   2   1 39.2360 9.06758   3
 -15   2   1 39.4570 8.35592  13
 -15   2   1 36.3961 8.77453  12
  14  -2  -1 0.85135 7.78277  17
  14  -2  -1 19.4377 9.26358   2
  14  -2  -1 1.87526 6.27200  11
 -14   2   1 25.4857 7.40652  12
 -14   2   1 12.5850 6.41846   3
 -14   2   1 19.0537 6.46040  13
  13  -2  -1 40.3817 7.67281  11
  13  -2  -1 23.8118 8.44790  17
  13  -2  -1 37.7289 9.27698   2
 -13   2   1 23.0728 6.88773  12
 -13   2   1 31.6283 6.24182  15
 -13   2   1 36.0702 7.49624   3
 -13   2   1 39.4931 7.34077  13
  12  -2  -1 11.7106 6.85520  17
  12  -2  -1 13.5678 7.54658   2
  12  -2  -1 26.8180 6.24672  11
 -12   2   1 16.5700 5.18401  13
 -12   2   1 21.5506 5.52710   3
 -12   2   1 20.8170 5.82395  12
 -12   2   1 14.6334 4.62215  15
  11  -2  -1 103.122 10.6687  11
  11  -2  -1 104.087 12.0683   2
  11  -2  -1 111.533 9.56931  14
  11  -2  -1 88.8150 11.4402  17
 -11   2   1 112.538 10.1243   3
 -11   2   1 108.554 10.1389  12
 -11   2   1 117.393 10.3134  13
 -11   2   1 103.605 9.49212  15
  10  -2  -1 1.11622 3.97941  11
  10  -2  -1 7.00034 5.31627  17
  10  -2  -1 -1.9750 4.22233   2
  10  -2  -1 -0.0937 2.81791  14
 -10   2   1 3.05497 3.87226  12
 -10   2   1 -0.5876 3.31233   3
 -10   2   1 -2.2030 2.83276  15
 -10   2   1 -0.3474 2.96229  13
   9  -2  -1 -0.5099 3.17241  16
   9  -2  -1 -3.6024 3.81553  11
   9  -2  -1 -0.9092 4.66532  17
   9  -2  -1 -0.3092 2.71717   1
   9  -2  -1 0.05557 2.57348  10
   9  -2  -1 -3.6568 3.87600   2
   9  -2  -1 -2.8819 2.33513  14
  -9   2   1 4.18879 3.42581  12
  -9   2   1 -0.2204 3.00798  13
  -9   2   1 -0.1843 2.57116  15
  -9   2   1 3.79926 3.46351   3
   8  -2  -1 805.699 45.1856  14
   8  -2  -1 736.075 46.1676   2
   8  -2  -1 759.906 44.9267   1
   8  -2  -1 849.148 45.8852  11
   8  -2  -1 840.375 45.1853  10
   8  -2  -1 797.543 46.2587  17
  -8   2   1 786.944 45.6553  12
  -8   2   1 780.370 45.2150  15
  -8   2   1 781.028 45.8785  13
  -8   2   1 795.312 45.6573   3
   7  -2  -1 1.63019 2.81921  11
   7  -2  -1 2.27474 3.24482   2
   7  -2  -1 -1.2321 3.13746  17
   7  -2  -1 -0.5749 2.05497   1
   7  -2  -1 0.25163 1.62846  10
   7  -2  -1 0.92901 1.83279  14
  -7   2   1 1.57868 1.56493   9
  -7   2   1 -1.0099 2.12046   3
  -7   2   1 0.67909 2.27471  13
  -7   2   1 0.81312 2.06465  15
  -7   2   1 -3.0570 1.99279  12
   6  -2  -1 171.486 11.6141  16
   6  -2  -1 181.260 11.1814   1
   6  -2  -1 190.294 12.6263   2
   6  -2  -1 172.056 12.1189  17
   6  -2  -1 176.591 11.1224  10
   6  -2  -1 184.537 11.8808  11
   6  -2  -1 181.296 11.3365  14
  -6   2   1 180.311 11.8637  12
  -6   2   1 193.647 10.8854   9
  -6   2   1 184.853 11.4231  15
  -6   2   1 186.590 11.8732   3
  -6   2   1 169.249 11.7826  13
  -6   2   1 172.096 11.5722  16
   5  -2  -1 709.471 39.0988  17
   5  -2  -1 683.611 38.2846  14
   5  -2  -1 705.318 38.5402  11
   5  -2  -1 649.397 38.5358  16
   5  -2  -1 664.518 39.0154   2
   5  -2  -1 673.428 38.0186   1
   5  -2  -1 684.270 38.1102  10
  -5   2   1 696.418 38.8621  13
  -5   2   1 716.084 37.7829   9
  -5   2   1 669.602 38.5019  16
  -5   2   1 680.671 38.6492   3
  -5   2   1 665.687 38.2071  15
  -5   2   1 670.506 38.6385  12
   4  -2  -1 115.687 7.14591  10
   4  -2  -1 113.409 7.00468   1
   4  -2  -1 113.368 7.27494  14
   4  -2  -1 118.484 8.20841   2
   4  -2  -1 119.955 7.54599  11
   4  -2  -1 114.621 8.12065  17
   4  -2  -1 117.189 7.83291  16
  -4   2   1 114.840 6.75043   9
  -4   2   1 107.869 7.60072  12
  -4   2   1 111.690 7.74437  13
  -4   2   1 112.363 7.18656  15
  -4   2   1 109.902 7.60795   3
  -4   2   1 124.064 7.76922  16
   3  -2  -1 470.537 25.7098  11
   3  -2  -1 465.227 25.6512  10
   3  -2  -1 468.601 26.2992   2
   3  -2  -1 464.821 26.2561  17
   3  -2  -1 471.435 26.1360  16
   3  -2  -1 465.234 25.3612   1
   3  -2  -1 464.432 25.7967  14
  -3   2   1 429.230 25.4771  15
  -3   2   1 451.041 26.0402  13
  -3   2   1 446.842 25.2927   9
  -3   2   1 450.171 26.0641   3
   2  -2  -1 2540.69 144.917  16
   2  -2  -1 2626.55 144.681  14
   2  -2  -1 2607.48 144.925  17
   2  -2  -1 2661.68 144.595  10
   2  -2  -1 2719.41 144.399  11
  -2   2   1 2685.18 144.282  15
  -2   2   1 2714.35 145.067   3
  -2   2   1 2645.15 144.347   9
   1  -2  -1 1751.91 96.9043  14
   1  -2  -1 1761.49 97.1280  16
   1  -2  -1 1781.07 96.8655  10
   1  -2  -1 1788.75 96.9830  17
   0  -2  -1 94.0412 6.01513  14
   0  -2  -1 105.202 6.37081   3
   0  -2  -1 107.805 5.73069  15
   0  -2  -1 100.556 5.86891  17
   0  -2  -1 92.9843 6.15737  16
   0  -2  -1 103.491 6.03110  10
   0   2   1 97.0948 6.02693   9
   0   2   1 99.0656 6.30418   3
   0   2   1 100.775 5.65391  11
   0   2   1 95.9943 6.03653  14
   0   2   1 94.3107 5.98522  10
  -1  -2  -1 145.261 8.63493  14
  -1  -2  -1 147.896 8.49200  15
  -1  -2  -1 140.339 8.53197  16
  -1  -2  -1 145.840 8.70469   3
  -1  -2  -1 137.065 8.52276  10
   1   2   1 136.997 8.64258   9
   1   2   1 140.784 8.60916   1
   1   2   1 143.741 8.53586  10
   1   2   1 136.516 8.67839   3
   1   2   1 141.407 8.59882  14
  -2  -2  -1 275.237 16.1491  16
  -2  -2  -1 287.193 16.6025   3
  -2  -2  -1 300.268 16.7399  14
  -2  -2  -1 257.266 17.6714   4
  -2  -2  -1 296.954 16.5445  10
  -2  -2  -1 284.002 16.0413   8
  -2  -2  -1 300.238 16.5937  15
   2   2   1 293.767 16.5155  10
   2   2   1 300.401 16.7112  14
   2   2   1 288.670 16.6381   9
   2   2   1 283.399 16.5203  11
   2   2   1 286.557 16.6948   1
  -3  -2  -1 3541.06 200.172   3
  -3  -2  -1 3780.18 200.208  10
  -3  -2  -1 3774.82 200.314  15
  -3  -2  -1 3574.12 201.127   4
  -3  -2  -1 3783.14 199.627  16
  -3  -2  -1 3818.88 199.566   8
   3   2   1 3478.19 200.413  14
   3   2   1 3752.07 200.184  10
   3   2   1 3634.95 200.226  11
   3   2   1 3779.52 199.498   8
   3   2   1 3566.60 200.369   1
   3   2   1 3623.11 200.261   9
   3   2   1 3524.85 199.500  17
  -4  -2  -1 58.8918 4.89152   3
  -4  -2  -1 61.6919 5.06059  15
  -4  -2  -1 63.1717 5.59190   4
  -4  -2  -1 62.4595 4.48548  13
  -4  -2  -1 50.4173 4.22312  16
  -4  -2  -1 59.4520 4.09358   8
  -4  -2  -1 59.9149 4.89712  12
  -4  -2  -1 64.6108 4.90643  10
   4   2   1 56.0812 3.81387   8
   4   2   1 58.4117 4.20967  17
   4   2   1 64.4713 5.03751   9
   4   2   1 67.7637 4.85996  10
   4   2   1 73.7774 5.29545  11
   4   2   1 66.1446 3.94868   5
   4   2   1 48.5975 5.31281  14
   4   2   1 66.2733 5.31987   1
  -5  -2  -1 16.5747 1.79194   8
  -5  -2  -1 15.9256 2.89633  12
  -5  -2  -1 15.2443 2.98897  15
  -5  -2  -1 17.8415 2.89505   3
  -5  -2  -1 17.9438 3.40072   4
  -5  -2  -1 18.7790 2.18626  16
  -5  -2  -1 18.2555 2.54640  13
   5   2   1 14.9541 3.12188   1
   5   2   1 17.7019 1.74755   8
   5   2   1 13.7721 3.13852  14
   5   2   1 17.0693 3.34776  11
   5   2   1 17.4811 2.91426   9
   5   2   1 15.6075 2.32203  17
   5   2   1 16.3556 2.67944   2
   5   2   1 18.4303 2.28006   5
   5   2   1 21.9335 3.08220  10
  -6  -2  -1 508.745 30.2481   3
  -6  -2  -1 525.176 30.3287  12
  -6  -2  -1 506.925 28.9084   8
  -6  -2  -1 553.669 29.9798  13
  -6  -2  -1 518.911 30.9399   4
  -6  -2  -1 537.895 29.1651  16
  -6  -2  -1 526.568 30.4906  15
   6   2   1 518.408 29.9584   2
   6   2   1 528.425 29.1774  16
   6   2   1 537.450 30.6903   1
   6   2   1 457.710 30.9219  14
   6   2   1 497.161 29.6100  17
   6   2   1 512.007 29.6649   5
   6   2   1 534.140 30.6027  11
   6   2   1 533.534 30.3062  10
   6   2   1 532.550 30.3406   9
  -7  -2  -1 42.3695 5.17407  15
  -7  -2  -1 25.4110 4.43835   3
  -7  -2  -1 34.0455 5.22161   4
  -7  -2  -1 38.4461 4.39967  13
  -7  -2  -1 34.2956 3.19723  16
  -7  -2  -1 27.2782 4.33626  12
   7   2   1 23.1827 5.00956  14
   7   2   1 33.8972 5.10823   1
   7   2   1 41.8425 4.78936   9
   7   2   1 39.0548 5.41656  11
   7   2   1 32.7739 4.59952   2
   7   2   1 41.6333 4.91309  10
   7   2   1 32.7445 4.12470  17
  -8  -2  -1 204.326 14.1508  12
  -8  -2  -1 213.909 14.1929   3
  -8  -2  -1 238.030 14.6809  15
  -8  -2  -1 217.755 14.9893   4
  -8  -2  -1 202.168 13.6705  13
   8   2   1 207.860 14.2583   9
   8   2   1 189.558 15.2336  14
   8   2   1 222.857 15.0357  11
   8   2   1 218.615 14.1946  10
   8   2   1 193.632 14.4771   1
   8   2   1 197.031 13.6131  17
  -9  -2  -1 82.7285 8.75606  15
  -9  -2  -1 77.0164 7.41287  13
  -9  -2  -1 85.8257 8.92138   4
  -9  -2  -1 85.4204 8.06678   3
  -9  -2  -1 73.8689 8.27482  12
   9   2   1 85.9980 8.29376   9
   9   2   1 87.0411 9.90892  14
   9   2   1 93.1323 8.81844   1
   9   2   1 93.1370 8.17870  10
   9   2   1 85.3824 8.97931  11
 -10  -2  -1 144.976 12.2281   3
 -10  -2  -1 158.926 12.8880   4
 -10  -2  -1 156.041 12.4573  12
 -10  -2  -1 157.568 12.4567  15
 -10  -2  -1 173.397 11.8846  13
  10   2   1 116.237 13.2482  14
  10   2   1 169.893 12.1059  10
  10   2   1 164.644 12.5740   9
  10   2   1 167.009 13.2666   1
  10   2   1 138.901 12.8248  11
 -11  -2  -1 230.850 17.5454   4
 -11  -2  -1 245.645 17.1671   3
 -11  -2  -1 235.345 16.2016  13
 -11  -2  -1 253.700 17.3823  15
 -11  -2  -1 202.786 16.7795  12
 -11  -2  -1 241.010 14.8480   6
  11   2   1 182.965 17.3154  14
  11   2   1 273.472 18.0655   1
  11   2   1 263.453 18.1958  11
 -12  -2  -1 95.5867 7.69184   6
 -12  -2  -1 71.1675 9.51381  12
 -12  -2  -1 85.9946 10.1062  15
 -12  -2  -1 90.7977 10.1993   3
 -12  -2  -1 82.2421 9.38415  13
  12   2   1 101.684 11.0356  11
  12   2   1 96.7057 10.7387   1
 -13  -2  -1 2.18047 5.09378   3
 -13  -2  -1 1.11607 4.30766  13
 -13  -2  -1 -3.8624 4.01158  15
 -13  -2  -1 0.42282 4.74714  12
 -13  -2  -1 -1.3944 3.02607   6
  13   2   1 -0.6896 6.45877  11
  13   2   1 3.45673 5.23099   1
 -14  -2  -1 3.13639 5.41179   3
 -14  -2  -1 14.7714 6.56884  12
  14   2   1 9.64743 6.26904   1
 -15   3   1 12.0198 7.09063   3
 -15   3   1 2.14030 5.75619  13
  14  -3  -1 3.10886 6.39532  11
  14  -3  -1 8.06656 8.14684  17
  14  -3  -1 11.2925 9.18052   2
 -14   3   1 14.9622 6.89925  12
 -14   3   1 5.34886 6.01959   3
 -14   3   1 3.34605 5.49844  13
  13  -3  -1 4.34822 5.68435  11
  13  -3  -1 -5.0271 7.14602  17
  13  -3  -1 -10.593 6.81746   2
 -13   3   1 0.01581 5.25643  12
 -13   3   1 -6.1435 3.80996  13
 -13   3   1 4.44072 5.46252   3
  12  -3  -1 96.3148 12.0625  17
  12  -3  -1 97.5120 12.5460   2
  12  -3  -1 91.0349 10.3676  11
 -12   3   1 93.4577 10.4874   3
 -12   3   1 73.3102 9.83625  12
 -12   3   1 106.358 11.3361  13
  11  -3  -1 38.2764 8.19862  17
  11  -3  -1 13.3841 7.18141   2
  11  -3  -1 31.0145 6.31663  11
  11  -3  -1 25.6653 5.05206  14
 -11   3   1 24.5007 4.69687  15
 -11   3   1 26.4357 5.81741  13
 -11   3   1 22.4847 5.58930  12
 -11   3   1 13.6970 5.26013   3
  10  -3  -1 15.3376 4.81895  11
  10  -3  -1 15.7627 6.50986   2
  10  -3  -1 0.75741 2.76712  14
  10  -3  -1 -0.6869 5.54392  17
 -10   3   1 2.60369 3.06651  15
 -10   3   1 2.61810 3.69884   3
 -10   3   1 9.39189 4.06377  13
 -10   3   1 2.80327 3.72498  12
   9  -3  -1 295.202 20.0302   2
   9  -3  -1 269.887 17.4833  10
   9  -3  -1 294.918 18.5251  11
   9  -3  -1 276.376 19.2508  17
   9  -3  -1 281.554 17.7354  14
  -9   3   1 267.007 18.2396   3
  -9   3   1 281.172 18.3773  12
  -9   3   1 270.696 18.5189  13
  -9   3   1 272.062 17.5533  15
   8  -3  -1 17.8371 3.25695  10
   8  -3  -1 19.1286 5.27316  17
   8  -3  -1 16.1459 4.18931  11
   8  -3  -1 17.2898 5.30903   2
   8  -3  -1 12.7253 3.22870  14
   8  -3  -1 23.0521 4.46842  16
   8  -3  -1 17.9909 3.38799   1
  -8   3   1 17.0955 4.11381   3
  -8   3   1 22.3224 4.05234  13
  -8   3   1 12.0358 3.89414  12
  -8   3   1 16.5495 3.40338  15
   7  -3  -1 130.080 8.98116  14
   7  -3  -1 139.980 10.9365   2
   7  -3  -1 137.924 9.91760  16
   7  -3  -1 131.091 10.7170  17
   7  -3  -1 121.185 8.65495   1
   7  -3  -1 125.315 9.52004  11
   7  -3  -1 129.437 8.74780  10
  -7   3   1 121.472 8.84666  15
  -7   3   1 129.516 9.77890  13
  -7   3   1 133.654 9.62741   3
  -7   3   1 122.157 9.47818  12
   6  -3  -1 610.671 32.5845   1
   6  -3  -1 602.705 34.0933  17
   6  -3  -1 576.674 33.4801  16
   6  -3  -1 569.638 32.9270  14
   6  -3  -1 575.070 33.0420  11
   6  -3  -1 573.117 32.7169  10
  -6   3   1 549.848 32.6241  15
  -6   3   1 562.348 33.5176  13
  -6   3   1 568.037 32.0610   9
  -6   3   1 596.310 33.5109  12
  -6   3   1 568.559 33.4230   3
   5  -3  -1 764.236 43.0905  16
   5  -3  -1 774.556 42.5490  11
   5  -3  -1 753.646 42.3954  10
   5  -3  -1 786.410 42.1484   1
   5  -3  -1 783.750 43.5359   2
   5  -3  -1 745.072 42.5807  14
   5  -3  -1 714.529 43.2663  17
  -5   3   1 747.231 42.2196  15
  -5   3   1 728.774 43.0155  13
  -5   3   1 789.050 43.1331  12
  -5   3   1 760.421 43.0595   3
  -5   3   1 755.009 41.8371   9
   4  -3  -1 28.3705 3.51212  16
   4  -3  -1 25.0397 2.69710  10
   4  -3  -1 19.8731 3.47854  17
   4  -3  -1 19.9826 2.62803  14
   4  -3  -1 22.0113 3.35863   2
   4  -3  -1 24.2293 2.71958  11
   4  -3  -1 25.0827 2.32148   1
  -4   3   1 18.4410 2.99044   3
  -4   3   1 23.4769 3.13304  13
  -4   3   1 20.0630 2.01822   9
  -4   3   1 25.7362 3.31489  12
  -4   3   1 20.7578 2.17754  15
   3  -3  -1 993.950 54.6361  16
   3  -3  -1 966.974 54.1609  14
   3  -3  -1 1010.52 54.6686  17
   3  -3  -1 952.821 54.5305   2
   3  -3  -1 948.401 54.0125  10
   3  -3  -1 969.762 53.7301  11
  -3   3   1 974.873 53.6839   9
  -3   3   1 1011.83 54.9425  12
  -3   3   1 1009.59 54.7727   3
  -3   3   1 949.464 53.5334  15
  -3   3   1 978.427 54.3119  13
   2  -3  -1 2336.09 123.154  17
   2  -3  -1 2233.26 122.209  11
   2  -3  -1 2248.98 123.240  16
   2  -3  -1 2230.58 122.856  14
   2  -3  -1 2261.09 122.771  10
  -2   3   1 2252.19 122.547   9
  -2   3   1 2141.94 123.837   3
   1  -3  -1 126.618 7.80298  14
   1  -3  -1 134.855 7.77547  10
   1  -3  -1 131.833 7.94491  17
   1  -3  -1 122.788 8.27642  16
  -1   3   1 120.898 8.39618   3
  -1   3   1 118.660 7.26638   1
   0  -3  -1 1509.00 84.8440  10
   0  -3  -1 1508.72 84.8874  14
   0  -3  -1 1516.06 84.6667  17
   0  -3  -1 1501.70 85.0707  16
   0  -3  -1 1593.70 84.4271  15
   0  -3  -1 1627.94 85.2915   3
   0   3   1 1623.00 85.2679   3
   0   3   1 1535.87 84.6999   1
   0   3   1 1528.11 84.3218  11
   0   3   1 1505.50 84.8948   9
  -1  -3  -1 91.3705 5.35264  17
  -1  -3  -1 88.2897 5.88528  10
  -1  -3  -1 94.5725 6.17703  16
  -1  -3  -1 97.5692 5.77977  15
  -1  -3  -1 95.4892 6.20366   3
  -1  -3  -1 87.5695 5.94851  14
   1   3   1 95.9174 6.17121   9
   1   3   1 84.5379 5.62053  11
   1   3   1 84.6275 5.99948   1
   1   3   1 82.9947 6.11590   3
   1   3   1 87.9898 5.94140  14
   1   3   1 88.9886 5.88973  10
  -2  -3  -1 1547.12 84.3602  16
  -2  -3  -1 1494.36 84.7206  12
  -2  -3  -1 1467.56 84.6656   3
  -2  -3  -1 1554.14 84.5691  10
  -2  -3  -1 1542.95 84.2052   8
  -2  -3  -1 1579.48 84.7113  14
  -2  -3  -1 1626.55 84.5618  15
   2   3   1 1543.74 84.7481   1
   2   3   1 1549.82 84.6904  14
   2   3   1 1512.98 84.7631   9
   2   3   1 1555.63 84.5657  10
   2   3   1 1466.10 84.7238  12
  -3  -3  -1 21.5787 2.90970   3
  -3  -3  -1 16.9905 2.54387  10
  -3  -3  -1 22.1629 2.06900   8
  -3  -3  -1 21.0086 2.24531  16
  -3  -3  -1 18.9555 3.97750   4
  -3  -3  -1 20.2161 2.89624  14
  -3  -3  -1 21.1350 2.94311  12
  -3  -3  -1 21.1363 2.78276  15
   3   3   1 22.3297 3.01117   1
   3   3   1 19.6802 2.83505  14
   3   3   1 27.3720 2.91277  10
   3   3   1 19.6072 2.76859  11
   3   3   1 18.8197 2.92011   9
  -4  -3  -1 29.3745 3.80517  14
  -4  -3  -1 34.2620 3.75630  15
  -4  -3  -1 28.9891 3.57071   3
  -4  -3  -1 28.8594 2.74002  16
  -4  -3  -1 32.2051 2.65629   8
  -4  -3  -1 30.6652 4.77806   4
  -4  -3  -1 24.8952 3.45199  12
  -4  -3  -1 31.2307 3.51870  10
   4   3   1 37.6217 3.63043  10
   4   3   1 23.8101 2.40419  17
   4   3   1 25.6792 3.50583   9
   4   3   1 29.0006 3.80455   1
   4   3   1 36.2888 3.96361  14
   4   3   1 33.1330 3.76697  11
  -5  -3  -1 646.102 36.2483   3
  -5  -3  -1 636.187 37.2906   4
  -5  -3  -1 633.649 36.2053  12
  -5  -3  -1 646.912 35.4614  13
  -5  -3  -1 656.704 36.0894  10
  -5  -3  -1 577.783 35.2535   8
  -5  -3  -1 646.330 36.3053  15
  -5  -3  -1 596.935 35.3760  16
   5   3   1 667.105 36.1153  10
   5   3   1 633.399 36.4459  14
   5   3   1 649.628 36.2932   9
   5   3   1 595.879 35.0673  17
   5   3   1 623.598 36.2355  11
   5   3   1 655.881 36.5910   1
  -6  -3  -1 140.346 10.5568   4
  -6  -3  -1 133.242 9.81048   3
  -6  -3  -1 141.897 9.83646  15
  -6  -3  -1 134.174 9.46323  10
  -6  -3  -1 146.102 9.94414  12
  -6  -3  -1 131.552 8.09016   8
  -6  -3  -1 133.078 8.76012  16
  -6  -3  -1 135.622 8.80331  13
   6   3   1 132.043 9.86978  11
   6   3   1 127.078 8.97124   2
   6   3   1 124.709 9.85033  14
   6   3   1 137.700 9.69492   9
   6   3   1 132.003 10.1078   1
   6   3   1 126.904 8.58706  17
   6   3   1 145.364 9.51546  10
  -7  -3  -1 159.904 11.5001  10
  -7  -3  -1 171.343 12.0152  15
  -7  -3  -1 161.765 11.8058   3
  -7  -3  -1 172.733 11.9987  12
  -7  -3  -1 178.988 11.1160  13
  -7  -3  -1 175.622 12.7049   4
   7   3   1 153.991 10.7824  17
   7   3   1 174.815 12.4090  11
   7   3   1 178.540 11.6840  10
   7   3   1 177.161 12.5386   1
   7   3   1 169.229 11.4075   2
   7   3   1 154.008 12.1817  14
   7   3   1 168.837 11.8897   9
  -8  -3  -1 260.141 17.6791   4
  -8  -3  -1 254.132 16.5413  10
  -8  -3  -1 261.740 17.2130  15
  -8  -3  -1 262.200 17.0963   3
  -8  -3  -1 263.961 16.2013  13
  -8  -3  -1 254.978 17.0608  12
   8   3   1 258.796 17.5048  11
   8   3   1 259.328 17.0382   9
   8   3   1 261.337 17.7110   1
   8   3   1 237.332 16.3632   2
   8   3   1 235.377 17.2857  14
   8   3   1 272.865 16.6836  10
  -9  -3  -1 231.908 15.3364  13
  -9  -3  -1 226.750 16.1323   3
  -9  -3  -1 244.837 16.6639  15
  -9  -3  -1 222.804 16.1116  12
  -9  -3  -1 239.122 16.9493   4
  -9  -3  -1 252.169 15.8921  10
   9   3   1 208.923 16.6341  14
   9   3   1 246.752 15.8971  10
   9   3   1 251.961 17.0091   1
   9   3   1 236.274 16.0826   9
   9   3   1 236.781 16.9276  11
 -10  -3  -1 19.6367 5.06916  12
 -10  -3  -1 9.64453 4.24109  15
 -10  -3  -1 6.98984 3.42043  13
 -10  -3  -1 6.27608 4.05754   3
 -10  -3  -1 19.1839 5.08862   4
  10   3   1 9.14358 4.41882  10
  10   3   1 15.4773 4.91571  14
  10   3   1 11.2387 5.73045  11
  10   3   1 10.0406 4.31457   9
  10   3   1 5.83526 4.78456   1
 -11  -3  -1 38.8695 7.10715   4
 -11  -3  -1 38.3632 6.66063   3
 -11  -3  -1 50.3531 7.43249  15
 -11  -3  -1 30.4919 6.17875  12
  11   3   1 28.4952 6.24715   9
  11   3   1 24.6313 7.02313  11
  11   3   1 40.0288 7.23810   1
 -12  -3  -1 55.6943 5.83208   6
 -12  -3  -1 50.5392 8.05828   3
 -12  -3  -1 47.2203 7.70336  15
 -12  -3  -1 48.5774 8.16545  12
  12   3   1 38.7481 8.21024  11
  12   3   1 62.3586 8.91979   1
 -13  -3  -1 7.38106 5.42408  12
 -13  -3  -1 2.23563 3.29195   6
 -13  -3  -1 -1.2943 4.61496   3
 -13  -3  -1 -4.4310 4.26395  15
  13   3   1 -5.2420 6.06170  11
  13   3   1 -14.777 5.31974   1
 -14  -3  -1 59.2602 9.69110  12
 -14  -3  -1 83.1507 7.61640   6
 -14  -3  -1 64.4003 9.59597   3
  14   3   1 53.5639 9.91902   1
  14  -4  -1 -10.322 7.41586  17
  14  -4  -1 -4.1675 8.72511   2
 -14   4   1 -6.2748 4.50915  13
 -14   4   1 -1.0723 6.12623   3
 -14   4   1 8.01237 6.56885  12
  13  -4  -1 53.9801 10.4863  17
  13  -4  -1 39.1163 9.68178   2
 -13   4   1 48.5529 8.28344  13
 -13   4   1 45.1800 8.50386   3
 -13   4   1 59.3763 9.05654  12
  12  -4  -1 -1.2165 4.70435  11
  12  -4  -1 1.89689 6.71625  17
  12  -4  -1 -5.0567 6.64581   2
 -12   4   1 4.95140 5.26287   3
 -12   4   1 -3.8669 4.57471  12
 -12   4   1 8.58931 4.85631  13
  11  -4  -1 5.71358 6.55898  17
  11  -4  -1 11.3719 7.06347   2
  11  -4  -1 2.20654 3.46840  14
  11  -4  -1 8.36862 4.90632  11
 -11   4   1 6.90444 4.41200   3
 -11   4   1 2.14054 4.06352  12
 -11   4   1 1.63080 3.82068  13
  10  -4  -1 6.30778 3.24257  14
  10  -4  -1 1.78770 4.49186  16
  10  -4  -1 3.54410 6.26863  17
  10  -4  -1 3.59452 6.17237   2
  10  -4  -1 8.17341 4.40290  11
 -10   4   1 1.31448 3.56429  13
 -10   4   1 9.51933 4.50243  12
 -10   4   1 4.97466 4.24293   3
   9  -4  -1 0.09799 3.73747  11
   9  -4  -1 -5.5080 4.97108  17
   9  -4  -1 2.66428 2.85626  14
   9  -4  -1 1.32569 2.49674  10
   9  -4  -1 -2.2904 5.22404   2
   9  -4  -1 1.25652 4.29369  16
  -9   4   1 1.03191 3.41625  12
  -9   4   1 2.46871 2.58970  15
  -9   4   1 2.98182 3.39061  13
  -9   4   1 -1.6802 3.23937   3
   8  -4  -1 8.57563 3.11098  14
   8  -4  -1 9.78054 5.35787  17
   8  -4  -1 3.55837 5.23779   2
   8  -4  -1 5.55200 3.51134  11
   8  -4  -1 4.78873 2.42477  10
   8  -4  -1 4.98342 4.10712  16
  -8   4   1 11.6371 3.87687  13
  -8   4   1 5.73058 3.38753   3
  -8   4   1 9.66107 2.66126  15
  -8   4   1 8.54508 3.58236  12
   7  -4  -1 39.5001 4.66271  14
   7  -4  -1 33.6530 6.22616   2
   7  -4  -1 38.2858 6.03134  17
   7  -4  -1 49.2804 5.10561  11
   7  -4  -1 43.5368 4.49018  10
   7  -4  -1 34.1570 5.37155  16
  -7   4   1 37.6155 5.42879  12
  -7   4   1 40.0013 5.29842  13
  -7   4   1 40.5873 5.42350   3
  -7   4   1 37.1282 4.11955  15
   6  -4  -1 740.370 41.6991  16
   6  -4  -1 749.127 42.1921   2
   6  -4  -1 705.848 41.9321  17
   6  -4  -1 712.768 40.6797  10
   6  -4  -1 728.202 40.7333  11
   6  -4  -1 644.249 40.2708   1
   6  -4  -1 728.274 40.9839  14
  -6   4   1 725.458 41.5101  13
  -6   4   1 745.546 41.7035  12
  -6   4   1 703.006 40.3078  15
  -6   4   1 729.883 39.9823   9
  -6   4   1 759.327 41.7378   3
   5  -4  -1 1006.41 55.2437  17
   5  -4  -1 960.380 54.2848  14
   5  -4  -1 946.839 53.8557  11
   5  -4  -1 970.061 54.9340  16
   5  -4  -1 967.802 53.4826   1
   5  -4  -1 973.602 54.1060  10
   5  -4  -1 937.387 55.0198   2
  -5   4   1 941.064 53.5338  15
  -5   4   1 977.349 53.4755   1
  -5   4   1 977.152 54.6822  13
  -5   4   1 988.906 53.4966   9
  -5   4   1 971.244 54.9796  12
  -5   4   1 998.522 55.0244   3
   4  -4  -1 1305.80 72.8425  10
   4  -4  -1 1331.99 73.0399  14
   4  -4  -1 1380.50 73.7645  17
   4  -4  -1 1277.09 72.3973  11
   4  -4  -1 1338.31 73.6469   2
   4  -4  -1 1293.79 73.5711  16
  -4   4   1 1266.07 72.1409  15
  -4   4   1 1299.20 73.1758  13
  -4   4   1 1344.21 73.8937   3
  -4   4   1 1362.39 73.9483  12
  -4   4   1 1315.55 72.3643   9
   3  -4  -1 2114.32 115.049  10
   3  -4  -1 2075.26 115.162  14
   3  -4  -1 2081.45 115.683  16
   3  -4  -1 2121.94 115.532   2
   3  -4  -1 2108.96 114.366  11
   3  -4  -1 2172.90 115.666  17
  -3   4   1 2093.31 116.500  12
  -3   4   1 2050.53 114.141  15
  -3   4   1 2083.02 114.680   9
  -3   4   1 2035.01 115.112  13
  -3   4   1 2123.28 116.558   3
   2  -4  -1 7.53899 2.36835  17
   2  -4  -1 6.28925 2.66442  16
   2  -4  -1 9.16955 2.36247   2
   2  -4  -1 5.19943 1.68378  10
   2  -4  -1 9.04456 1.93851  14
  -2   4   1 7.58915 1.57655   9
  -2   4   1 8.35070 2.76256   3
  -2   4   1 6.94868 1.04793   1
  -2   4   1 4.79236 2.68352  12
  -2   4   1 6.40440 1.72739  13
   1  -4  -1 635.786 34.9000  10
   1  -4  -1 607.081 34.9253  14
   1  -4  -1 637.650 35.4195  16
   1  -4  -1 636.209 35.0046  17
  -1   4   1 607.030 34.3638   1
  -1   4   1 642.314 35.6280  12
  -1   4   1 625.907 35.5754   3
  -1   4   1 585.888 34.7905   9
   0  -4  -1 27.2920 2.18656  15
   0  -4  -1 23.8606 3.42621  16
   0  -4  -1 26.6346 2.77154  17
   0  -4  -1 23.7981 2.86572  14
   0  -4  -1 32.2654 3.51540   3
   0  -4  -1 28.8995 3.55577  12
   0  -4  -1 20.3843 2.67957  10
   0   4   1 24.7184 2.59650   1
   0   4   1 26.9696 2.93649   9
   0   4   1 26.5528 3.37754   3
   0   4   1 29.0563 3.56282  12
   0   4   1 26.8267 2.14311  11
  -1  -4  -1 121.312 7.28261  17
  -1  -4  -1 116.056 8.21238  12
  -1  -4  -1 130.412 8.00462  14
  -1  -4  -1 109.782 8.14756  16
  -1  -4  -1 124.101 7.56210  15
  -1  -4  -1 134.807 8.34067   3
  -1  -4  -1 113.215 7.84147  10
   1   4   1 118.323 8.18760   3
   1   4   1 120.845 8.25348  12
   1   4   1 120.759 7.87828  10
   1   4   1 125.161 8.17788   9
   1   4   1 119.466 7.90826  14
   1   4   1 128.248 7.97206   1
   1   4   1 116.449 7.42721  11
  -2  -4  -1 129.788 8.24267  15
  -2  -4  -1 134.840 8.48621  14
  -2  -4  -1 128.330 8.66054  12
  -2  -4  -1 129.788 8.16905   8
  -2  -4  -1 133.936 8.43027  16
  -2  -4  -1 128.210 8.62437   3
  -2  -4  -1 130.940 8.33322  10
   2   4   1 127.621 8.53236   1
   2   4   1 117.777 8.13324  11
   2   4   1 127.978 8.59844   9
   2   4   1 134.147 8.80035  12
   2   4   1 136.633 8.48546  14
   2   4   1 118.276 8.62285   3
   2   4   1 121.978 8.25975  10
  -3  -4  -1 145.367 9.81762   3
  -3  -4  -1 142.688 8.92551   8
  -3  -4  -1 150.043 9.19013  16
  -3  -4  -1 145.758 9.83472  12
  -3  -4  -1 145.069 9.43185  10
  -3  -4  -1 162.576 9.68532  15
  -3  -4  -1 140.348 9.56304  14
   3   4   1 149.548 9.61134  14
   3   4   1 143.446 9.87290   9
   3   4   1 140.941 9.42144  11
   3   4   1 146.648 9.41067  10
   3   4   1 144.190 9.81980   1
   3   4   1 149.962 9.90692  12
  -4  -4  -1 409.628 23.5252  16
  -4  -4  -1 442.687 24.4981  14
  -4  -4  -1 430.616 23.3896   8
  -4  -4  -1 407.897 24.3891  12
  -4  -4  -1 335.359 25.6432   4
  -4  -4  -1 402.938 24.0389  10
  -4  -4  -1 404.000 24.3408   3
  -4  -4  -1 442.160 24.3645  15
   4   4   1 416.190 24.0913  10
   4   4   1 408.395 24.3275  14
   4   4   1 420.690 24.2449  11
   4   4   1 422.398 24.6418   1
   4   4   1 430.633 24.6104   9
  -5  -4  -1 1113.92 64.1860   3
  -5  -4  -1 1153.65 63.1895   8
  -5  -4  -1 1088.60 65.6316   4
  -5  -4  -1 1166.06 63.9851  10
  -5  -4  -1 1172.21 64.2856  15
  -5  -4  -1 1205.22 63.3697  16
  -5  -4  -1 1180.38 64.4425  14
  -5  -4  -1 1116.35 63.1018  13
  -5  -4  -1 1125.00 64.2422  12
   5   4   1 1108.98 64.0902  11
   5   4   1 1147.35 64.3937   9
   5   4   1 1174.14 64.0148  10
   5   4   1 1050.81 62.6420  17
   5   4   1 1166.87 64.6197   1
   5   4   1 1211.09 64.4703  14
  -6  -4  -1 7.49985 2.20777  16
  -6  -4  -1 12.0435 3.52388  14
  -6  -4  -1 7.81011 2.79935  10
  -6  -4  -1 7.46432 2.11380   8
  -6  -4  -1 5.26807 1.85377  13
  -6  -4  -1 7.36498 2.89140   3
  -6  -4  -1 6.27354 3.00943  15
  -6  -4  -1 4.63745 3.37409   4
  -6  -4  -1 6.77852 2.92449  12
   6   4   1 12.1728 3.56367  11
   6   4   1 11.7398 3.32491   9
   6   4   1 7.30006 2.59020  10
   6   4   1 7.66504 3.13688  14
   6   4   1 7.93943 3.44326   1
  -7  -4  -1 15.6434 4.22587  14
  -7  -4  -1 22.9734 4.37699   3
  -7  -4  -1 19.6602 3.86933  10
  -7  -4  -1 28.3797 5.28861   4
  -7  -4  -1 14.5615 3.87191  15
  -7  -4  -1 26.1309 4.58024  12
  -7  -4  -1 20.4155 3.13990  13
   7   4   1 28.1777 4.14302  10
   7   4   1 18.9926 4.13002   9
   7   4   1 24.0093 4.39014  14
   7   4   1 11.7218 4.45370   1
   7   4   1 15.2216 4.48166  11
  -8  -4  -1 100.049 8.78467   3
  -8  -4  -1 95.5512 8.12138  10
  -8  -4  -1 98.3745 9.85911   4
  -8  -4  -1 69.9315 8.64221  14
  -8  -4  -1 103.733 8.87687  15
  -8  -4  -1 88.5776 9.03278  12
   8   4   1 98.6666 9.46930   1
   8   4   1 93.2278 8.11395  10
   8   4   1 89.9357 9.34452  11
   8   4   1 96.2761 8.71922   9
   8   4   1 107.494 9.11487  14
  -9  -4  -1 1.24162 3.61878  15
  -9  -4  -1 9.39200 4.31886  12
  -9  -4  -1 0.15894 3.25484  10
  -9  -4  -1 3.42548 3.74734   3
  -9  -4  -1 8.12318 4.47146   4
  -9  -4  -1 0.40229 4.13132  14
   9   4   1 6.12164 4.71777  11
   9   4   1 3.48357 3.57162   9
   9   4   1 5.49444 3.87550  14
   9   4   1 4.90097 4.44405   1
   9   4   1 7.08108 3.54036  10
 -10  -4  -1 9.12442 4.73522  14
 -10  -4  -1 17.0089 5.65841   4
 -10  -4  -1 15.2388 4.74117   3
 -10  -4  -1 15.5927 5.17351  15
 -10  -4  -1 18.9685 5.00008  12
  10   4   1 13.6844 4.62247  14
  10   4   1 17.0099 4.61445   9
  10   4   1 8.23647 5.57885  11
  10   4   1 19.8957 5.76519   1
 -11  -4  -1 89.5432 10.0585  12
 -11  -4  -1 81.6090 9.67649  15
 -11  -4  -1 88.6320 10.5123   4
 -11  -4  -1 79.1843 9.76493   3
  11   4   1 76.7991 10.1548   1
  11   4   1 74.7087 10.0007  11
  11   4   1 82.9861 9.47578   9
 -12  -4  -1 1.79806 4.28229  15
 -12  -4  -1 1.67020 4.89048   3
 -12  -4  -1 4.85060 5.23800  12
  12   4   1 5.87828 5.75719   1
  12   4   1 1.73252 6.02578  11
 -13  -4  -1 58.6857 6.46089   6
 -13  -4  -1 59.3693 9.34504   3
 -13  -4  -1 63.1661 9.63995  12
  13   4   1 48.3156 9.40430   1
 -14  -4  -1 17.0338 7.03234  12
 -14  -4  -1 19.6471 7.00212   3
 -14  -4  -1 21.6780 4.72978   6
  14   4   1 4.17808 6.66187   1
  14  -5  -1 2.71348 8.42681  17
  14  -5  -1 6.75765 8.27903   2
 -14   5   1 7.54190 6.17620  13
 -14   5   1 15.5065 7.10721  12
 -14   5   1 3.36212 6.38101   3
  13  -5  -1 -0.4243 7.62470  17
  13  -5  -1 1.38016 8.54238   2
 -13   5   1 -0.4240 4.65678  13
 -13   5   1 5.39571 6.27957   3
 -13   5   1 1.48341 6.14042  12
  12  -5  -1 77.3277 12.2578  17
  12  -5  -1 83.8750 10.5223  14
  12  -5  -1 88.6736 12.0857   2
 -12   5   1 81.6314 10.5076  13
 -12   5   1 95.3089 11.1990  12
 -12   5   1 87.5589 10.9959   3
  11  -5  -1 9.77324 7.05428   2
  11  -5  -1 -3.6491 3.14236  14
  11  -5  -1 7.36467 7.31887  17
 -11   5   1 -7.5269 4.20542  12
 -11   5   1 -3.1261 3.22840  13
 -11   5   1 -1.8448 4.36048   3
  10  -5  -1 19.8053 4.47300  14
  10  -5  -1 26.6589 7.40405  17
  10  -5  -1 18.0781 7.29247   2
  10  -5  -1 24.2358 5.96137  16
 -10   5   1 23.3404 5.64745  12
 -10   5   1 24.0825 5.72186   3
 -10   5   1 11.9901 4.70900  13
   9  -5  -1 44.2230 5.44643  10
   9  -5  -1 54.0756 8.68259  17
   9  -5  -1 42.3546 7.60309   2
   9  -5  -1 42.3020 5.60401  14
   9  -5  -1 38.3328 6.63027  16
   9  -5  -1 40.2503 5.76959  11
  -9   5   1 38.1446 6.61471   3
  -9   5   1 41.7202 6.83653  12
  -9   5   1 46.6523 6.64055  13
   8  -5  -1 24.4176 6.15484  17
   8  -5  -1 29.0850 4.31162  10
   8  -5  -1 32.2032 5.95611  16
   8  -5  -1 30.3166 4.68879  14
   8  -5  -1 35.3192 7.25008   2
   8  -5  -1 35.1867 4.96822  11
  -8   5   1 32.9618 5.75890  12
  -8   5   1 34.1193 5.53670  13
  -8   5   1 41.7759 6.29271   3
   7  -5  -1 267.723 17.1003  10
   7  -5  -1 256.281 18.4130  16
   7  -5  -1 315.789 19.6951   2
   7  -5  -1 273.546 17.1283  11
   7  -5  -1 309.992 19.5444  17
   7  -5  -1 270.265 17.3961  14
  -7   5   1 263.716 17.9434  13
  -7   5   1 290.631 18.5507   3
  -7   5   1 284.595 18.5230  12
   6  -5  -1 941.419 52.3758   2
   6  -5  -1 891.934 50.4896  11
   6  -5  -1 892.707 51.9177  16
   6  -5  -1 893.486 51.1197  14
   6  -5  -1 920.468 50.8859  10
   6  -5  -1 928.953 52.2606  17
  -6   5   1 859.683 51.4089  13
  -6   5   1 912.599 52.1594   3
  -6   5   1 959.448 52.3417  12
  -6   5   1 857.460 50.0287  15
   5  -5  -1 713.967 39.9349  11
   5  -5  -1 674.913 41.4139  16
   5  -5  -1 718.002 41.6252   2
   5  -5  -1 722.818 40.5187  10
   5  -5  -1 762.022 41.8512  17
   5  -5  -1 723.129 40.7519  14
  -5   5   1 688.873 39.5430  15
  -5   5   1 683.854 40.8593  13
  -5   5   1 730.590 42.0373  12
  -5   5   1 761.034 42.1326   3
  -5   5   1 712.678 39.8469   9
   4  -5  -1 1483.75 79.8927  11
   4  -5  -1 1452.79 80.6888  10
   4  -5  -1 1476.99 81.5809  16
   4  -5  -1 1458.86 80.8643  14
   4  -5  -1 1516.11 81.5200   2
   4  -5  -1 1482.12 81.5293  17
  -4   5   1 1501.69 82.7020   3
  -4   5   1 1418.14 80.8388  13
  -4   5   1 1424.11 82.5148  12
  -4   5   1 1435.49 80.1724   9
  -4   5   1 1395.00 79.5401  15
   3  -5  -1 69.9577 6.56794   2
   3  -5  -1 79.3742 5.84035  10
   3  -5  -1 79.1105 6.92574  17
   3  -5  -1 76.8853 5.96871  14
   3  -5  -1 93.8900 7.31114  16
  -3   5   1 77.2405 5.54139   9
  -3   5   1 62.4005 7.60301   3
  -3   5   1 79.1856 5.86921  13
  -3   5   1 88.5107 8.49883  12
   2  -5  -1 32.1038 4.03243   2
   2  -5  -1 30.2560 4.42008  16
   2  -5  -1 35.3401 4.15718  17
   2  -5  -1 29.9475 3.52807  10
   2  -5  -1 33.7312 3.69862  14
  -2   5   1 35.0570 4.63476   3
  -2   5   1 31.1986 4.53172  12
  -2   5   1 33.1844 3.24647  13
  -2   5   1 31.3932 2.57213   1
   1  -5  -1 13.3291 2.36178  10
   1  -5  -1 18.2542 1.35127  15
   1  -5  -1 12.8006 3.28990  16
   1  -5  -1 12.2635 2.36780  14
   1  -5  -1 11.4584 2.58732  17
   1  -5  -1 16.4923 3.13189   3
  -1   5   1 16.5227 3.21136  12
  -1   5   1 12.5712 1.86277   1
  -1   5   1 9.54291 2.63301   3
  -1   5   1 17.3331 2.55049   9
   0  -5  -1 514.599 30.0295  10
   0  -5  -1 509.429 30.0718  14
   0  -5  -1 520.433 29.7315  17
   0  -5  -1 520.083 29.2402  15
   0  -5  -1 545.340 30.6378   3
   0  -5  -1 574.178 30.7570  12
   0  -5  -1 514.960 30.4750  16
   0   5   1 541.587 30.6351  12
   0   5   1 528.874 30.5819   3
   0   5   1 524.722 29.7400   1
   0   5   1 526.175 30.1575   9
   0   5   1 515.919 29.1186  11
  -1  -5  -1 252.957 15.8057  12
  -1  -5  -1 261.435 15.8331   3
  -1  -5  -1 259.627 15.4850  14
  -1  -5  -1 255.311 15.5714   8
  -1  -5  -1 264.841 15.7993  16
  -1  -5  -1 254.849 14.6839  17
  -1  -5  -1 271.191 14.9158  15
  -1  -5  -1 232.037 15.3002  10
   1   5   1 259.795 15.8771   3
   1   5   1 263.687 15.7129   9
   1   5   1 255.880 15.4706  14
   1   5   1 258.274 15.9095  12
   1   5   1 252.354 15.4668   1
   1   5   1 245.641 14.7300  11
  -2  -5  -1 410.724 23.9041  16
  -2  -5  -1 435.893 23.6624  15
  -2  -5  -1 412.270 23.8768  10
  -2  -5  -1 421.950 23.7323   8
  -2  -5  -1 423.131 22.8026  17
  -2  -5  -1 404.449 24.1709   3
  -2  -5  -1 409.852 23.9496  14
  -2  -5  -1 402.127 24.1850  12
   2   5   1 390.067 23.4034  11
   2   5   1 415.897 24.0375   1
   2   5   1 418.278 24.3264  12
   2   5   1 403.099 23.9651  14
   2   5   1 395.876 23.8818  10
   2   5   1 400.104 24.2388   3
   2   5   1 414.069 24.2862   9
  -3  -5  -1 38.0616 4.45630  12
  -3  -5  -1 27.6627 4.00912   3
  -3  -5  -1 29.5168 3.87175  14
  -3  -5  -1 25.7829 3.57288  10
  -3  -5  -1 34.2800 3.70789  15
  -3  -5  -1 27.7896 3.48674  16
  -3  -5  -1 33.1252 3.40602   8
   3   5   1 25.7312 3.94720  12
   3   5   1 29.6621 4.15768   9
   3   5   1 28.3457 3.79667   1
   3   5   1 28.1865 3.55426  10
   3   5   1 27.5884 3.67543  14
  -4  -5  -1 1008.79 54.7985  14
  -4  -5  -1 980.376 54.5767  15
  -4  -5  -1 964.566 54.4713  10
  -4  -5  -1 943.006 54.7772   3
  -4  -5  -1 943.463 54.7994  12
  -4  -5  -1 976.433 53.9818  16
  -4  -5  -1 909.645 57.2021   4
  -4  -5  -1 975.462 53.7550   8
   4   5   1 1001.86 54.7868  14
   4   5   1 957.270 54.4733  10
   4   5   1 926.311 54.3590  11
   4   5   1 996.312 55.0418   1
   4   5   1 1018.35 55.1384   9
  -5  -5  -1 74.2087 6.94901   3
  -5  -5  -1 80.5363 6.93600  15
  -5  -5  -1 82.4293 5.89404  16
  -5  -5  -1 80.3683 5.61881   8
  -5  -5  -1 62.1205 8.62043   4
  -5  -5  -1 78.8172 6.58169  10
  -5  -5  -1 76.4972 6.95797  12
  -5  -5  -1 80.7260 6.84594  14
   5   5   1 75.7983 6.63974  14
   5   5   1 77.8998 7.20366   9
   5   5   1 66.1495 6.78814  11
   5   5   1 73.9639 6.41609  10
   5   5   1 74.0239 7.33061   1
  -6  -5  -1 49.0909 7.74720   4
  -6  -5  -1 54.2506 6.60219  12
  -6  -5  -1 50.9202 6.39691   3
  -6  -5  -1 58.4166 6.13982  10
  -6  -5  -1 72.0737 7.05658  14
  -6  -5  -1 63.5814 6.51860  15
   6   5   1 58.4405 6.56030  11
   6   5   1 67.0566 6.99064   9
   6   5   1 68.1765 6.45015  10
   6   5   1 58.9425 7.05191   1
   6   5   1 64.3785 6.74888  14
  -7  -5  -1 409.357 25.0454  14
  -7  -5  -1 405.450 24.5248  10
  -7  -5  -1 402.856 25.0333  15
  -7  -5  -1 388.488 25.0196  12
  -7  -5  -1 410.379 26.8075   4
  -7  -5  -1 394.209 25.1601   3
   7   5   1 402.156 24.5378  10
   7   5   1 434.022 25.2379  14
   7   5   1 405.925 25.3094   9
   7   5   1 415.338 25.7044   1
   7   5   1 393.519 25.0439  11
  -8  -5  -1 60.7020 6.64072  10
  -8  -5  -1 49.4675 6.68821   3
  -8  -5  -1 60.2181 7.25487  15
  -8  -5  -1 56.5057 8.29807   4
  -8  -5  -1 57.8048 7.19424  14
  -8  -5  -1 56.6435 7.08674  12
   8   5   1 49.1597 6.67753   9
   8   5   1 55.7610 6.50681  10
   8   5   1 65.9362 7.57064  14
   8   5   1 39.8035 6.80790  11
   8   5   1 48.5258 7.34829   1
  -9  -5  -1 148.668 11.6568  15
  -9  -5  -1 130.519 11.3662  12
  -9  -5  -1 139.686 12.9974   4
  -9  -5  -1 128.906 11.2324   3
  -9  -5  -1 140.008 11.5890  14
  -9  -5  -1 123.116 10.4079  10
   9   5   1 133.658 11.3488  14
   9   5   1 139.428 10.7791  10
   9   5   1 129.013 11.7865  11
   9   5   1 123.377 11.3847   9
   9   5   1 138.048 12.2680   1
 -10  -5  -1 -3.9639 3.59375  15
 -10  -5  -1 -2.8669 3.55512   3
 -10  -5  -1 -5.1420 3.44213  12
 -10  -5  -1 1.64096 4.37467   4
  10   5   1 1.19056 4.15065  14
  10   5   1 -1.7974 3.93290   9
  10   5   1 -4.5473 4.70625  11
  10   5   1 -3.2807 4.39413   1
 -11  -5  -1 14.7832 5.14997   3
 -11  -5  -1 14.4521 5.64039  12
 -11  -5  -1 6.00217 4.85994  15
  11   5   1 12.1305 5.19661   9
  11   5   1 12.2731 6.17006  11
  11   5   1 17.1888 6.70698   1
 -12  -5  -1 80.6173 10.5056  12
 -12  -5  -1 71.7570 9.90285  15
 -12  -5  -1 73.0530 10.0662   3
  12   5   1 92.2819 11.5298   9
  12   5   1 88.4329 11.4549   1
  12   5   1 105.578 12.0617  11
 -13  -5  -1 21.2247 6.96138  12
 -13  -5  -1 29.2997 7.19537   3
  13   5   1 12.4315 6.88839   1
  14  -6  -1 -10.004 8.71370   2
 -14   6   1 1.10761 5.56906  13
 -14   6   1 11.1197 7.35724  12
 -14   6   1 -10.635 6.33122   3
  13  -6  -1 39.9752 10.5666  17
  13  -6  -1 60.4054 11.9425   2
 -13   6   1 37.0052 9.26485   3
 -13   6   1 40.6426 8.96304  12
 -13   6   1 66.1286 10.0364  13
  12  -6  -1 -1.3771 3.77430  14
  12  -6  -1 4.21986 6.92302   2
  12  -6  -1 0.16015 7.92542  17
 -12   6   1 1.73551 5.95356   3
 -12   6   1 -1.8232 4.42628  13
 -12   6   1 -3.7860 5.14355  12
  11  -6  -1 29.6985 8.76739   2
  11  -6  -1 36.9457 7.90221  16
  11  -6  -1 36.3205 6.18530  14
  11  -6  -1 32.8461 9.25730  17
 -11   6   1 49.4249 8.21542  12
 -11   6   1 47.7096 7.62384  13
 -11   6   1 34.4641 7.79905   3
  10  -6  -1 -0.3960 6.41833   2
  10  -6  -1 -1.1611 3.02226  10
  10  -6  -1 1.96761 3.09601  14
  10  -6  -1 -5.0565 5.41052  17
  10  -6  -1 -1.1269 4.69795  16
 -10   6   1 1.10205 3.70745  13
 -10   6   1 4.19091 5.13273  12
 -10   6   1 5.53135 4.85843   3
   9  -6  -1 5.31674 2.97677  10
   9  -6  -1 -9.0525 5.68650  17
   9  -6  -1 3.08668 2.86310  14
   9  -6  -1 -5.4195 5.67896   2
   9  -6  -1 -2.9414 5.02121  16
  -9   6   1 6.45500 3.99683  13
  -9   6   1 -0.0590 4.43294  12
  -9   6   1 0.67998 4.16428   3
   8  -6  -1 -0.2823 2.61549  14
   8  -6  -1 11.2885 5.99023  17
   8  -6  -1 -0.6283 2.44277  10
   8  -6  -1 5.05552 5.15328  16
   8  -6  -1 12.2537 6.13561   2
  -8   6   1 3.38952 4.32779   3
  -8   6   1 11.1235 4.63954  12
  -8   6   1 -2.4986 3.03233  13
   7  -6  -1 227.924 15.2987  14
   7  -6  -1 213.555 17.1463   2
   7  -6  -1 235.580 16.9256  16
   7  -6  -1 268.790 17.8325  17
   7  -6  -1 228.250 15.0098  10
  -7   6   1 231.312 17.1319  12
  -7   6   1 249.727 17.4281   3
  -7   6   1 239.743 16.0159  13
   6  -6  -1 141.633 12.2748  16
   6  -6  -1 163.645 12.8044   2
   6  -6  -1 153.424 10.8309  14
   6  -6  -1 155.442 10.6364  10
   6  -6  -1 151.854 12.3322  17
  -6   6   1 157.301 11.1756  13
  -6   6   1 171.144 13.5471   3
  -6   6   1 148.712 13.0266  12
   5  -6  -1 262.839 16.6970   2
   5  -6  -1 241.177 15.2877  14
   5  -6  -1 220.058 16.1995  17
   5  -6  -1 236.552 15.0854  10
   5  -6  -1 276.558 16.9004  16
  -5   6   1 233.098 14.3801   9
  -5   6   1 266.505 18.0814  12
  -5   6   1 215.551 17.5492   3
  -5   6   1 231.329 15.3621  13
   4  -6  -1 28.7059 5.05185   2
   4  -6  -1 32.0582 3.99426  10
   4  -6  -1 42.2555 5.82189  16
   4  -6  -1 37.9753 3.21685  11
   4  -6  -1 34.4094 4.26242  14
   4  -6  -1 35.2145 5.55051  17
  -4   6   1 32.4647 3.57244   9
  -4   6   1 35.9735 6.11526  12
  -4   6   1 31.7035 4.08948  13
  -4   6   1 29.6136 5.82108   3
   3  -6  -1 136.133 10.5112  16
   3  -6  -1 147.291 9.31739  10
   3  -6  -1 144.040 9.97213   2
   3  -6  -1 153.356 10.3904  17
   3  -6  -1 139.842 9.40594  14
  -3   6   1 108.957 10.1826  12
  -3   6   1 139.768 8.97190   9
  -3   6   1 131.427 8.94737  13
  -3   6   1 121.717 10.3457   3
  -3   6   1 131.853 7.92882   1
   2  -6  -1 19.7612 3.51841   2
   2  -6  -1 22.5160 3.84176  17
   2  -6  -1 21.5186 3.32028  14
   2  -6  -1 17.3909 3.96569  16
   2  -6  -1 19.7627 3.16133  10
  -2   6   1 20.4922 3.94418  12
  -2   6   1 21.2728 4.05697   3
  -2   6   1 20.0044 2.63020  13
  -2   6   1 16.2739 2.09494   1
   1  -6  -1 1702.35 94.3581   2
   1  -6  -1 1690.07 94.6055  17
   1  -6  -1 1663.52 95.2755  16
   1  -6  -1 1757.08 93.4823  15
   1  -6  -1 1671.23 94.6774  10
   1  -6  -1 1838.66 95.6926   3
   1  -6  -1 1799.16 95.6611  12
   1  -6  -1 1641.39 94.7249  14
  -1   6   1 1783.04 95.5865  12
  -1   6   1 1604.29 93.9868   1
  -1   6   1 1648.15 94.6443   9
  -1   6   1 1778.51 95.5901   3
   0  -6  -1 260.610 15.6181  12
   0  -6  -1 233.163 13.8565  15
   0  -6  -1 235.827 15.0349  14
   0  -6  -1 244.722 13.6964   7
   0  -6  -1 237.951 14.5360  17
   0  -6  -1 261.401 15.5895   3
   0  -6  -1 229.874 15.4959  16
   0  -6  -1 237.474 14.9143  10
   0   6   1 240.097 14.5183   1
   0   6   1 245.919 13.7565  11
   0   6   1 242.556 15.5206  12
   0   6   1 252.068 15.6268   3
   0   6   1 231.698 14.9612   9
  -1  -6  -1 832.070 46.3761  17
  -1  -6  -1 823.724 47.6337   3
  -1  -6  -1 845.415 47.3283  14
  -1  -6  -1 852.488 46.5252  15
  -1  -6  -1 843.702 47.2542  10
  -1  -6  -1 872.647 47.7647  12
  -1  -6  -1 851.732 47.5915  16
  -1  -6  -1 783.094 47.1974   8
   1   6   1 851.123 47.7684  12
   1   6   1 826.797 47.6766   3
   1   6   1 864.772 47.5938   9
   1   6   1 806.563 46.3377  11
  -2  -6  -1 190.161 10.5403  17
  -2  -6  -1 195.916 12.1729  16
  -2  -6  -1 184.419 12.1655  12
  -2  -6  -1 165.892 11.6565  10
  -2  -6  -1 178.185 11.6282   8
  -2  -6  -1 182.882 12.1434   3
  -2  -6  -1 186.037 11.3242  15
  -2  -6  -1 193.834 11.9448  14
   2   6   1 179.793 12.2541   3
   2   6   1 172.499 11.7720  14
   2   6   1 178.415 11.9051   1
   2   6   1 174.599 11.1616  11
   2   6   1 169.536 12.2017  12
   2   6   1 176.130 12.2046   9
  -3  -6  -1 302.660 18.9642   8
  -3  -6  -1 305.973 19.1489  15
  -3  -6  -1 331.944 19.6368  14
  -3  -6  -1 322.156 19.4391  10
  -3  -6  -1 305.789 19.8035   3
  -3  -6  -1 327.191 19.3717  16
  -3  -6  -1 340.295 20.0216  12
   3   6   1 328.008 19.5726  10
   3   6   1 319.302 19.5856  14
   3   6   1 333.758 19.8981   1
   3   6   1 314.110 19.0754  11
   3   6   1 331.878 20.1219  12
   3   6   1 332.936 20.1350   9
  -4  -6  -1 284.848 17.5803  16
  -4  -6  -1 279.804 17.2304   8
  -4  -6  -1 291.421 18.5148  12
  -4  -6  -1 301.690 18.3016  14
  -4  -6  -1 291.017 17.9523  10
  -4  -6  -1 304.462 18.5815   3
  -4  -6  -1 292.840 17.9228  15
   4   6   1 305.147 18.7176   1
   4   6   1 282.910 17.9775  10
   4   6   1 296.097 18.7503   9
   4   6   1 289.733 18.2238  14
  -5  -6  -1 30.9952 4.95852   3
  -5  -6  -1 27.3254 4.44858  15
  -5  -6  -1 29.4976 7.02441   4
  -5  -6  -1 31.3219 3.90735  16
  -5  -6  -1 32.7833 4.58698  10
  -5  -6  -1 28.6622 4.57805  14
  -5  -6  -1 27.9176 4.82417  12
  -5  -6  -1 32.4372 3.68853   8
   5   6   1 31.0686 4.68909  11
   5   6   1 27.4932 4.26099  10
   5   6   1 31.5119 4.69023  14
   5   6   1 23.9955 4.72040   1
   5   6   1 29.0038 4.94193   9
  -6  -6  -1 132.363 10.5864  12
  -6  -6  -1 132.622 12.6207   4
  -6  -6  -1 142.754 10.3442  14
  -6  -6  -1 135.211 10.0649  10
  -6  -6  -1 137.188 10.5762   3
  -6  -6  -1 135.590 10.1815  15
   6   6   1 146.998 11.0919   9
   6   6   1 121.732 9.80048  10
   6   6   1 119.723 10.3328  11
   6   6   1 133.310 10.2103  14
   6   6   1 131.274 11.0225   1
  -7  -6  -1 -1.4201 3.14398  12
  -7  -6  -1 -0.1440 3.03804  14
  -7  -6  -1 1.88000 3.25483  15
  -7  -6  -1 -2.7612 2.60280  10
  -7  -6  -1 5.22473 4.88310   4
  -7  -6  -1 -2.0660 3.11316   3
   7   6   1 0.45935 2.88672  10
   7   6   1 -0.6883 3.30443   9
   7   6   1 0.31274 3.07800  14
   7   6   1 3.28519 3.83142  11
   7   6   1 3.37986 4.27384   1
  -8  -6  -1 31.8754 5.54661  15
  -8  -6  -1 33.3656 5.87726  12
  -8  -6  -1 40.6772 6.25488   3
  -8  -6  -1 43.4979 5.68921  10
  -8  -6  -1 38.5160 6.02511  14
  -8  -6  -1 46.9147 8.39757   4
   8   6   1 37.9847 5.87375  14
   8   6   1 42.7291 7.14725   1
   8   6   1 33.7787 5.14401  10
   8   6   1 31.6545 6.10316  11
   8   6   1 31.0872 6.16227   9
  -9  -6  -1 9.42582 4.56726  14
  -9  -6  -1 2.89800 3.44782  10
  -9  -6  -1 9.32641 5.16362   4
  -9  -6  -1 5.83758 3.93358  15
  -9  -6  -1 5.10531 4.04638  12
  -9  -6  -1 0.02768 3.81027   3
   9   6   1 4.71798 4.32199   9
   9   6   1 10.6140 3.89551  10
   9   6   1 3.63450 3.73749  14
   9   6   1 3.22812 4.88707  11
   9   6   1 2.16002 4.46025   1
 -10  -6  -1 102.519 11.2562  15
 -10  -6  -1 135.772 11.5467   3
 -10  -6  -1 124.225 11.5408  12
 -10  -6  -1 129.980 13.4525   4
  10   6   1 123.708 12.8504   1
  10   6   1 106.192 11.8938  11
  10   6   1 114.074 12.0232   9
 -11  -6  -1 81.2424 10.1474  12
 -11  -6  -1 76.5963 9.77537  15
 -11  -6  -1 67.4719 9.44160   3
  11   6   1 79.6030 10.7804   1
  11   6   1 74.1845 9.75983   9
  11   6   1 81.9404 10.3485  11
 -12  -6  -1 -2.3078 5.34346  12
 -12  -6  -1 1.03378 5.38572   3
  12   6   1 -0.4643 5.52832   9
  12   6   1 3.03428 6.06821   1
  12   6   1 -6.2393 5.64099  11
 -13  -6  -1 49.2634 9.27948   3
 -13  -6  -1 48.9134 9.17015  12
  13   6   1 58.2026 10.2146   1
  13  -7  -1 0.78295 8.53832  17
  13  -7  -1 4.01537 8.62294   2
 -13   7   1 3.02032 5.40457  13
 -13   7   1 -0.3063 7.03764  12
 -13   7   1 -1.4286 6.26522   3
  12  -7  -1 -4.8531 7.72489  17
  12  -7  -1 1.71144 4.43581  14
  12  -7  -1 -11.078 7.20482   2
 -12   7   1 -2.0343 5.94931   3
 -12   7   1 -1.1621 5.74663  12
 -12   7   1 -1.4077 4.76601  13
  11  -7  -1 1.67210 5.90540  16
  11  -7  -1 9.20473 4.44939  14
  11  -7  -1 11.4779 7.90795  17
  11  -7  -1 12.9912 6.83964   2
 -11   7   1 -2.3323 5.39236  12
 -11   7   1 4.70166 5.68815   3
 -11   7   1 3.50109 4.54531  13
  10  -7  -1 8.12056 6.05570  16
  10  -7  -1 5.24304 7.03190   2
  10  -7  -1 10.5050 3.91880  10
  10  -7  -1 14.3722 6.72517  17
  10  -7  -1 4.58727 3.87524  14
 -10   7   1 10.9674 6.12013  12
 -10   7   1 11.1293 6.01416   3
 -10   7   1 5.20000 4.38830  13
   9  -7  -1 5.58350 3.28476  10
   9  -7  -1 7.16862 5.49714  16
   9  -7  -1 9.14678 3.77703  14
   9  -7  -1 3.10588 5.76193  17
   9  -7  -1 5.94418 5.66149   2
  -9   7   1 -1.6183 4.69075  12
  -9   7   1 4.96840 4.03879  13
  -9   7   1 14.1109 5.88258   3
   8  -7  -1 61.9241 9.56606   2
   8  -7  -1 79.7459 9.45757  16
   8  -7  -1 73.0652 7.86483  14
   8  -7  -1 80.0647 10.3460  17
   8  -7  -1 75.2552 7.58978  10
  -8   7   1 82.8808 10.5798  12
  -8   7   1 80.2709 10.6685   3
  -8   7   1 72.3479 8.24936  13
   7  -7  -1 105.486 8.46848  10
   7  -7  -1 90.2383 10.4467  16
   7  -7  -1 105.933 9.02802  14
   7  -7  -1 105.751 11.1362   2
   7  -7  -1 126.443 11.2473  17
  -7   7   1 104.577 12.3047   3
  -7   7   1 115.046 12.7922  12
  -7   7   1 112.430 9.49562  13
   6  -7  -1 13.3418 4.98195  17
   6  -7  -1 10.0059 3.03560  10
   6  -7  -1 5.19747 2.92155  14
   6  -7  -1 5.20144 4.64132   2
   6  -7  -1 13.2288 4.96739  16
  -6   7   1 7.20490 5.31579   3
  -6   7   1 4.53158 5.18964  12
  -6   7   1 0.91099 2.65916  13
   5  -7  -1 -4.5370 3.79078   2
   5  -7  -1 -0.3492 2.35879  14
   5  -7  -1 4.28398 4.55010  17
   5  -7  -1 1.23616 2.12368  10
   5  -7  -1 -1.7489 4.05651  16
  -5   7   1 -4.9633 4.09395   3
  -5   7   1 4.67633 2.71063  13
  -5   7   1 -1.9829 3.82902  12
   4  -7  -1 78.3664 8.31250  17
   4  -7  -1 72.4762 6.90864  14
   4  -7  -1 79.5641 6.77081  10
   4  -7  -1 87.6153 8.24826   2
   4  -7  -1 80.9042 8.64465  16
  -4   7   1 67.8293 8.52976   3
  -4   7   1 86.4174 6.34196   9
  -4   7   1 78.3112 6.50671  13
  -4   7   1 66.7346 8.32345  12
   3  -7  -1 67.7501 6.19768  10
   3  -7  -1 71.7066 7.36921  17
   3  -7  -1 76.2691 6.48669  14
   3  -7  -1 70.7552 7.66813  16
   3  -7  -1 82.7312 7.54515   2
  -3   7   1 76.1053 6.25252   9
  -3   7   1 70.5281 8.05052   3
  -3   7   1 69.7802 5.82765  13
  -3   7   1 59.1325 7.68966  12
   2  -7  -1 1088.47 61.2169  10
   2  -7  -1 1088.32 61.1074   2
   2  -7  -1 1114.83 61.4489  17
   2  -7  -1 1094.36 62.3183   3
   2  -7  -1 1110.52 62.1648  16
   2  -7  -1 1069.27 61.2891  14
  -2   7   1 1059.26 60.4277  13
  -2   7   1 1085.51 61.0483   9
  -2   7   1 1100.81 62.2895   3
  -2   7   1 1143.41 62.4276  12
  -2   7   1 1049.62 60.1331   1
   1  -7  -1 -1.9176 1.98172  10
   1  -7  -1 3.10754 2.67095  17
   1  -7  -1 -2.4984 2.09680   2
   1  -7  -1 2.16929 2.29476  14
   1  -7  -1 4.27245 2.84888   3
   1  -7  -1 -0.5239 3.36076  16
   1  -7  -1 2.62436 3.04591  12
  -1   7   1 0.22267 1.68256   1
  -1   7   1 -0.0642 1.39139  13
  -1   7   1 1.72617 2.13863   9
  -1   7   1 -0.1523 2.81616   3
  -1   7   1 2.68891 3.02633  12
   0  -7  -1 335.300 20.0519  12
   0  -7  -1 326.536 19.3427  14
   0  -7  -1 316.257 18.7154  17
   0  -7  -1 319.987 17.7723   7
   0  -7  -1 333.966 20.0068   3
   0  -7  -1 315.785 17.9689  15
   0  -7  -1 294.392 19.1669  10
   0  -7  -1 299.239 19.8791  16
   0   7   1 332.668 20.1148   3
   0   7   1 311.618 19.3336   9
   0   7   1 286.933 18.5905   1
   0   7   1 321.521 20.0640  12
  -1  -7  -1 686.251 39.6734  17
  -1  -7  -1 722.047 40.7256  10
  -1  -7  -1 703.587 40.7838   8
  -1  -7  -1 679.106 40.6676  14
  -1  -7  -1 713.580 41.1940  16
  -1  -7  -1 701.875 39.7200  15
  -1  -7  -1 731.056 41.2965  12
  -1  -7  -1 746.814 41.3327   3
   1   7   1 732.680 41.3503   3
   1   7   1 722.780 41.3612  12
   1   7   1 730.787 41.0729   9
   1   7   1 682.182 39.5688  11
  -2  -7  -1 36.6093 4.84805   3
  -2  -7  -1 28.5547 3.42642  15
  -2  -7  -1 22.0303 3.94469   8
  -2  -7  -1 26.1011 4.11774  14
  -2  -7  -1 26.6988 4.12829  10
  -2  -7  -1 34.8461 4.81975  12
  -2  -7  -1 31.1460 4.71758  16
   2   7   1 26.0879 4.53868   3
   2   7   1 23.5295 4.32605   9
   2   7   1 26.5207 4.14476   1
   2   7   1 32.8221 4.95543  12
   2   7   1 24.9253 3.33910  11
  -3  -7  -1 159.376 11.0604   8
  -3  -7  -1 172.357 12.2068   3
  -3  -7  -1 162.250 12.0736  12
  -3  -7  -1 176.484 11.7550  14
  -3  -7  -1 188.511 11.7031  10
  -3  -7  -1 171.795 11.5804  16
  -3  -7  -1 162.245 10.9560  15
   3   7   1 164.787 11.6974   1
   3   7   1 170.227 12.4884  12
   3   7   1 174.617 12.2478   9
   3   7   1 148.243 11.4826  14
   3   7   1 154.955 10.8850  11
  -4  -7  -1 2.62658 2.54030  15
  -4  -7  -1 0.96021 2.83782  12
  -4  -7  -1 4.47176 2.62936  16
  -4  -7  -1 3.69576 2.40539   8
  -4  -7  -1 0.12625 2.71998  14
  -4  -7  -1 2.84198 2.75906  10
  -4  -7  -1 -1.1324 2.84994   3
   4   7   1 -0.1535 2.97212   1
   4   7   1 3.29783 2.61380  10
   4   7   1 -1.4624 2.54768   9
   4   7   1 2.10017 2.69978  14
  -5  -7  -1 14.5663 3.62610  15
  -5  -7  -1 16.9822 4.05964  14
  -5  -7  -1 13.4465 3.20338  16
  -5  -7  -1 11.6007 3.86552   3
  -5  -7  -1 16.6219 3.63950  10
  -5  -7  -1 13.9574 4.27085  12
  -5  -7  -1 5.02024 5.19949   4
   5   7   1 11.6275 4.10493   1
   5   7   1 13.1999 4.23086   9
   5   7   1 16.8042 3.96840  14
   5   7   1 16.0432 3.81905  10
   5   7   1 12.8856 3.77781  11
  -6  -7  -1 24.4406 6.94373   4
  -6  -7  -1 13.8446 4.25585  14
  -6  -7  -1 16.6998 4.17224  15
  -6  -7  -1 20.3599 4.30901  10
  -6  -7  -1 10.2520 4.26471   3
  -6  -7  -1 12.3059 4.45681  12
   6   7   1 19.0859 4.43071  14
   6   7   1 20.8432 5.11833   1
   6   7   1 7.39122 4.03791  11
   6   7   1 12.6245 4.66275   9
   6   7   1 25.6491 4.53763  10
  -7  -7  -1 35.6027 5.72283  14
  -7  -7  -1 25.5820 5.71139   3
  -7  -7  -1 34.7061 6.02099  12
  -7  -7  -1 32.4286 5.42026  15
  -7  -7  -1 42.3238 8.22571   4
  -7  -7  -1 36.4480 5.51334  10
   7   7   1 34.9125 6.44277   1
   7   7   1 21.7869 5.67866   9
   7   7   1 32.4202 5.15618  10
   7   7   1 27.9034 5.38969  11
   7   7   1 27.2174 5.11630  14
  -8  -7  -1 119.072 10.6138  15
  -8  -7  -1 106.383 11.1199  12
  -8  -7  -1 113.371 13.4687   4
  -8  -7  -1 125.243 10.1285  10
  -8  -7  -1 123.436 10.6352  14
  -8  -7  -1 116.410 11.0810   3
   8   7   1 130.842 10.6349  14
   8   7   1 109.847 9.86842  10
   8   7   1 118.676 11.3040   9
   8   7   1 103.219 11.6089   1
   8   7   1 121.733 11.0631  11
  -9  -7  -1 274.734 19.2212  15
  -9  -7  -1 267.246 18.5628  10
  -9  -7  -1 308.261 22.1892   4
  -9  -7  -1 297.246 19.4607  14
  -9  -7  -1 254.621 19.4015  12
  -9  -7  -1 266.912 19.5066   3
   9   7   1 282.720 19.9097  11
   9   7   1 262.984 20.2391   1
   9   7   1 284.785 18.8095  10
   9   7   1 284.214 19.3404  14
   9   7   1 270.369 19.9560   9
 -10  -7  -1 3.08543 4.50393  12
 -10  -7  -1 16.6931 5.51630   3
 -10  -7  -1 8.29060 4.65495  15
  10   7   1 12.5873 5.73976  11
  10   7   1 17.1028 6.17599   1
  10   7   1 5.95562 5.45396   9
 -11  -7  -1 -2.7985 4.02292  15
 -11  -7  -1 7.06827 5.69073  12
 -11  -7  -1 1.92733 4.97043   3
  11   7   1 2.34867 5.01673   9
  11   7   1 9.29550 5.88815  11
  11   7   1 -5.8125 5.08988   1
 -12  -7  -1 143.045 14.9635  12
 -12  -7  -1 152.257 15.2399   3
  12   7   1 162.233 14.7298   9
  12   7   1 125.786 15.0012   1
  13  -8  -1 19.3236 10.1553   2
 -13   8   1 3.66396 5.94527  13
 -13   8   1 -4.1118 8.18913  12
 -13   8   1 -2.2541 8.03108   3
  12  -8  -1 -2.5881 7.95843  17
  12  -8  -1 0.78767 8.31002   2
  12  -8  -1 8.02173 5.18315  14
 -12   8   1 7.60883 7.65049  12
 -12   8   1 19.9606 6.82412  13
 -12   8   1 13.5692 8.27977   3
  11  -8  -1 10.8279 8.07142  17
  11  -8  -1 -3.3047 6.64660  16
  11  -8  -1 14.7858 5.13077  14
  11  -8  -1 5.82155 7.90214   2
 -11   8   1 14.3518 7.78077  12
 -11   8   1 16.5140 6.06495  13
 -11   8   1 21.7956 8.56663   3
  10  -8  -1 224.969 19.8726   2
  10  -8  -1 242.492 16.5900  10
  10  -8  -1 209.275 18.6061  16
  10  -8  -1 261.982 20.1144  17
  10  -8  -1 229.719 16.8102  14
 -10   8   1 239.854 17.6877  13
 -10   8   1 232.482 20.1298  12
 -10   8   1 253.376 20.7923   3
   9  -8  -1 15.4670 4.88879  14
   9  -8  -1 29.2076 7.29822  17
   9  -8  -1 10.9221 4.04407  10
   9  -8  -1 26.4439 7.07595   2
   9  -8  -1 3.37661 5.89904  16
  -9   8   1 21.9667 5.32332  13
  -9   8   1 14.5506 7.23797  12
  -9   8   1 12.5442 6.60829   3
   8  -8  -1 3.62159 3.45191  14
   8  -8  -1 -0.2224 2.88290  10
   8  -8  -1 8.63075 5.80021  16
   8  -8  -1 0.20760 5.83228   2
   8  -8  -1 -3.3765 4.87822  17
  -8   8   1 -5.0941 5.72305   3
  -8   8   1 8.42057 6.21706  12
  -8   8   1 3.05696 3.74867  13
   7  -8  -1 9.90049 3.52806  10
   7  -8  -1 3.55441 3.32274  14
   7  -8  -1 7.95460 5.94930  17
   7  -8  -1 6.43140 5.55265  16
   7  -8  -1 14.3713 6.12998   2
  -7   8   1 5.07288 6.21542   3
  -7   8   1 5.95646 3.32698  13
  -7   8   1 11.2006 6.30504  12
   6  -8  -1 4.48024 5.69087  16
   6  -8  -1 6.52236 3.33794  14
   6  -8  -1 15.6345 5.68790   2
   6  -8  -1 11.3558 3.51729  10
   6  -8  -1 5.33291 5.07852  17
  -6   8   1 6.23742 3.27619  13
  -6   8   1 12.3644 5.94278   3
  -6   8   1 8.68797 5.51271  12
   5  -8  -1 129.166 11.9875  16
   5  -8  -1 138.160 10.0134  14
   5  -8  -1 120.419 9.68738  10
   5  -8  -1 123.418 11.0572   2
   5  -8  -1 144.751 11.6828  17
  -5   8   1 127.406 9.37937  13
  -5   8   1 120.028 12.4200  12
  -5   8   1 96.8246 11.5292   3
   4  -8  -1 311.633 19.4174  10
   4  -8  -1 339.342 20.6444  17
   4  -8  -1 316.410 19.6722  14
   4  -8  -1 316.189 21.1105  16
   4  -8  -1 315.839 20.1492   2
  -4   8   1 266.899 20.8497  12
  -4   8   1 317.289 18.9493   9
  -4   8   1 291.298 21.0590   3
  -4   8   1 311.907 18.9979  13
   3  -8  -1 565.994 32.0928   2
   3  -8  -1 551.943 31.7694  10
   3  -8  -1 537.182 32.2198  17
   3  -8  -1 555.770 33.1198  16
   3  -8  -1 542.154 31.9024  14
   3  -8  -1 546.528 33.2626   3
  -3   8   1 543.324 33.2191   3
  -3   8   1 514.262 33.0870  12
  -3   8   1 507.396 30.9342  13
   2  -8  -1 65.8746 6.48993   2
   2  -8  -1 72.4228 7.11351  17
   2  -8  -1 55.0119 6.43815  14
   2  -8  -1 67.8363 7.92467  12
   2  -8  -1 69.1739 7.78308   3
   2  -8  -1 64.7197 6.59241  10
   2  -8  -1 55.1139 7.48634  16
  -2   8   1 58.4287 6.10510   9
  -2   8   1 68.5979 7.82474  12
  -2   8   1 70.8125 7.80590   3
   1  -8  -1 105.454 8.86154  14
   1  -8  -1 122.035 10.0680  12
   1  -8  -1 116.764 8.96769  10
   1  -8  -1 128.686 9.98047   3
   1  -8  -1 124.123 9.07168  17
   1  -8  -1 135.243 10.6754  16
  -1   8   1 140.799 10.4187   3
  -1   8   1 110.007 8.93538   9
  -1   8   1 116.609 10.1022  12
  -1   8   1 101.440 7.95137   1
   0  -8  -1 90.6111 7.75102  14
   0  -8  -1 77.9795 7.25040  10
   0  -8  -1 94.6633 8.69533   8
   0  -8  -1 92.2660 8.28146   3
   0  -8  -1 92.4934 8.34102  12
   0  -8  -1 79.7114 8.61229  16
   0  -8  -1 87.4584 6.98902  17
   0   8   1 101.239 8.79309  12
   0   8   1 104.937 8.86610   3
   0   8   1 73.2658 6.80113   1
   0   8   1 88.6777 7.66097   9
  -1  -8  -1 21.7554 4.42211   3
  -1  -8  -1 24.0229 4.21511  10
  -1  -8  -1 22.6413 5.03515  16
  -1  -8  -1 29.4130 4.92380  12
  -1  -8  -1 14.4406 4.02125   8
  -1  -8  -1 17.7931 3.97565  14
   1   8   1 13.4382 3.79406   9
   1   8   1 12.0250 4.19093   3
   1   8   1 30.1047 5.10758  12
  -2  -8  -1 31.8657 4.75506  10
  -2  -8  -1 25.6842 4.46910   8
  -2  -8  -1 34.7897 5.25582  16
  -2  -8  -1 22.3392 4.25324  14
  -2  -8  -1 26.0909 4.76135   3
  -2  -8  -1 28.0914 3.51207  15
  -2  -8  -1 24.1869 4.68062  12
   2   8   1 26.5829 5.05617  12
   2   8   1 32.4174 5.26522   3
   2   8   1 30.1742 5.07923   9
   2   8   1 21.6722 4.11141   1
  -3  -8  -1 5.45126 3.14391  16
  -3  -8  -1 0.92606 2.94265  10
  -3  -8  -1 4.56747 2.54676  15
  -3  -8  -1 7.95085 3.27205  14
  -3  -8  -1 5.19951 3.31082  12
  -3  -8  -1 11.7267 3.78137   3
  -3  -8  -1 8.14285 3.02652   8
   3   8   1 9.70464 3.18606  14
   3   8   1 8.94409 3.91614  12
   3   8   1 5.08626 3.52359   9
   3   8   1 5.22943 3.40905   1
  -4  -8  -1 314.263 19.4344  10
  -4  -8  -1 283.798 18.6062   8
  -4  -8  -1 304.328 19.1022  16
  -4  -8  -1 309.241 19.5875  14
  -4  -8  -1 305.223 20.0169   3
  -4  -8  -1 319.237 20.1070  12
  -4  -8  -1 312.470 19.0609  15
   4   8   1 304.649 19.8531   1
   4   8   1 294.138 19.5701  14
   4   8   1 327.552 20.4850   9
   4   8   1 292.313 18.8030  11
  -5  -8  -1 154.998 17.6432   4
  -5  -8  -1 169.287 12.0392  10
  -5  -8  -1 151.112 11.6615  15
  -5  -8  -1 171.457 12.7796  12
  -5  -8  -1 154.393 12.5347   3
  -5  -8  -1 176.481 12.2169  14
   5   8   1 155.349 12.1524  14
   5   8   1 146.268 12.6068   1
   5   8   1 174.053 12.0099  10
   5   8   1 174.295 13.2184   9
  -6  -8  -1 4.45358 3.71644   3
  -6  -8  -1 -6.4095 5.42604   4
  -6  -8  -1 1.99087 3.09853  10
  -6  -8  -1 3.35896 3.12743  15
  -6  -8  -1 3.47307 3.57130  14
  -6  -8  -1 3.12043 3.68555  12
   6   8   1 -3.4677 3.37959  11
   6   8   1 2.43712 3.84558   9
   6   8   1 -0.3109 3.83684   1
   6   8   1 2.92863 3.21680  10
   6   8   1 2.82456 3.00414  14
  -7  -8  -1 156.537 11.5786  10
  -7  -8  -1 154.805 12.0040  15
  -7  -8  -1 130.202 15.6769   4
  -7  -8  -1 153.500 12.8632   3
  -7  -8  -1 167.781 12.3204  14
  -7  -8  -1 136.889 12.7266  12
   7   8   1 160.218 12.1912  14
   7   8   1 140.911 12.9477   1
   7   8   1 130.493 11.8803  11
   7   8   1 180.711 13.4685   9
   7   8   1 133.967 11.5089  10
  -8  -8  -1 158.115 13.7476  12
  -8  -8  -1 151.620 15.7644   4
  -8  -8  -1 169.362 13.1871  15
  -8  -8  -1 168.903 12.5675  10
  -8  -8  -1 168.060 13.9173   3
  -8  -8  -1 169.825 13.0379  14
   8   8   1 153.392 12.9097  14
   8   8   1 153.569 14.1326   1
   8   8   1 161.795 13.9934   9
   8   8   1 143.300 13.1618  11
   8   8   1 163.670 12.6667  10
  -9  -8  -1 22.5044 7.71064   4
  -9  -8  -1 20.6021 5.49803  15
  -9  -8  -1 16.8488 5.02043  10
  -9  -8  -1 24.3541 5.98222   3
  -9  -8  -1 13.2790 5.66225  12
   9   8   1 20.8778 5.24198  10
   9   8   1 8.91765 5.69591   1
   9   8   1 11.8569 6.00152  11
   9   8   1 17.8665 6.03146   9
   9   8   1 17.0847 5.70704  14
 -10  -8  -1 -0.9906 4.99092  12
 -10  -8  -1 -4.3687 3.89857  15
 -10  -8  -1 2.00794 4.70138   3
  10   8   1 4.63573 5.74747  11
  10   8   1 8.00038 5.89340   1
  10   8   1 1.60219 5.32523   9
 -11  -8  -1 180.939 15.3353   3
 -11  -8  -1 135.003 15.0761  12
  11   8   1 157.695 16.3922   1
  11   8   1 168.796 15.6045  11
  11   8   1 155.912 15.2095   9
 -12  -8  -1 47.1081 9.06718   3
 -12  -8  -1 51.4207 9.59219  12
  12   8   1 63.2511 10.7702   1
  12   8   1 48.3218 9.47625   9
  12  -9  -1 -8.7702 8.91542   2
 -12   9   1 17.4631 9.73398  12
 -12   9   1 -0.7483 5.57663  13
 -12   9   1 -7.9426 8.06607   3
  11  -9  -1 73.2821 12.1190  16
  11  -9  -1 88.9882 10.4776  14
  11  -9  -1 106.033 13.9900   2
  11  -9  -1 100.194 13.6871  17
 -11   9   1 97.6261 11.6034  13
 -11   9   1 94.4894 15.2004   3
 -11   9   1 93.6331 14.6708  12
  10  -9  -1 11.8321 4.80065  14
  10  -9  -1 7.66439 7.08747  16
  10  -9  -1 5.32977 6.47740  17
  10  -9  -1 18.8511 5.07380  10
  10  -9  -1 21.9526 8.84978   2
 -10   9   1 17.9558 8.15169   3
 -10   9   1 15.0203 8.07806  12
 -10   9   1 10.4945 5.46632  13
   9  -9  -1 0.71631 6.62489  17
   9  -9  -1 -0.8601 3.34660  10
   9  -9  -1 0.10966 3.60540  14
   9  -9  -1 2.14039 6.76011  16
   9  -9  -1 -0.4458 7.12458   2
  -9   9   1 0.77224 3.88234  13
  -9   9   1 0.56091 6.61814   3
  -9   9   1 2.06125 6.62876  12
   8  -9  -1 92.2249 11.5681   2
   8  -9  -1 104.179 12.0169  17
   8  -9  -1 105.528 11.8122  16
   8  -9  -1 103.847 8.99343  10
   8  -9  -1 97.2819 9.84803  14
  -8   9   1 52.7519 11.0776  12
  -8   9   1 97.2334 9.86849  13
  -8   9   1 110.430 13.4554   3
   7  -9  -1 34.8174 5.72913  14
   7  -9  -1 27.5726 7.39568  16
   7  -9  -1 33.0284 7.63651  17
   7  -9  -1 36.4124 7.62456   2
   7  -9  -1 35.2974 5.55231  10
  -7   9   1 19.1224 6.80185   3
  -7   9   1 19.7673 7.03617  12
  -7   9   1 29.7332 5.35768  13
   6  -9  -1 65.9760 9.00174  16
   6  -9  -1 51.6573 6.39500  10
   6  -9  -1 49.0262 6.62191  14
   6  -9  -1 54.6162 8.46722  17
   6  -9  -1 42.5755 7.74855   2
  -6   9   1 45.9109 6.01987  13
  -6   9   1 38.1775 8.17915  12
  -6   9   1 40.9393 8.04380   3
   5  -9  -1 345.770 21.9177   2
   5  -9  -1 356.250 22.1828  17
   5  -9  -1 322.093 20.5494  10
   5  -9  -1 328.585 20.8231  14
   5  -9  -1 313.579 22.3922  16
  -5   9   1 309.609 20.0913  13
  -5   9   1 299.491 22.4569  12
  -5   9   1 315.952 22.6184   3
   4  -9  -1 343.526 22.6514  16
   4  -9  -1 332.185 21.1602  10
   4  -9  -1 335.160 21.3671  14
   4  -9  -1 339.193 22.0238  17
   4  -9  -1 359.939 22.0211   2
   4  -9  -1 334.913 22.9294   3
  -4   9   1 351.428 23.0999   3
  -4   9   1 327.844 23.0008  12
  -4   9   1 315.380 20.5726   9
   3  -9  -1 81.4668 8.94741  16
   3  -9  -1 67.2016 7.31472   2
   3  -9  -1 64.2968 7.03816  10
   3  -9  -1 71.8827 7.86726  17
   3  -9  -1 60.4667 7.02252  14
   3  -9  -1 68.8835 8.55232   3
  -3   9   1 71.6759 8.83348   3
  -3   9   1 78.4039 9.08372  12
   2  -9  -1 28.8402 5.68019  12
   2  -9  -1 24.5685 5.93242  16
   2  -9  -1 29.9923 4.87492  17
   2  -9  -1 19.2387 4.19536  10
   2  -9  -1 13.3643 4.49961   3
   2  -9  -1 25.0125 4.45186  14
  -2   9   1 19.7765 5.41204   3
  -2   9   1 21.3537 4.14769   9
  -2   9   1 22.6999 5.41649  12
   1  -9  -1 34.3247 5.88945  12
   1  -9  -1 27.5969 4.66726  17
   1  -9  -1 32.7067 4.89643  14
   1  -9  -1 29.9994 5.53617   3
   1  -9  -1 25.4909 4.66915  10
   1  -9  -1 34.0929 6.41140  16
   1  -9  -1 26.2623 5.43534   8
  -1   9   1 26.9234 4.68779   9
  -1   9   1 22.8540 5.58591   3
  -1   9   1 42.4141 6.37483  12
   0  -9  -1 291.957 18.9653  10
   0  -9  -1 332.727 20.1893   3
   0  -9  -1 294.003 20.1258  16
   0  -9  -1 313.499 19.9875  12
   0  -9  -1 299.708 19.1188  14
   0  -9  -1 315.585 19.6798   8
   0   9   1 286.418 19.9926   3
   0   9   1 275.248 18.2003   1
   0   9   1 279.898 19.0763   9
   0   9   1 298.880 20.1939  12
  -1  -9  -1 26.0638 5.09905   8
  -1  -9  -1 28.0931 5.55603  16
  -1  -9  -1 22.1673 4.52177  14
  -1  -9  -1 28.4256 5.43407   3
  -1  -9  -1 25.7540 4.49781  10
  -1  -9  -1 20.2015 5.01266  12
   1   9   1 26.0739 5.69891  12
   1   9   1 24.8531 5.65108   3
   1   9   1 19.9890 4.67421   9
  -2  -9  -1 0.21194 2.83772  14
  -2  -9  -1 0.75538 3.69017  16
  -2  -9  -1 -0.2609 3.45215  12
  -2  -9  -1 -0.5830 3.02561  10
  -2  -9  -1 10.9932 4.17588   3
  -2  -9  -1 -6.6609 2.96846   8
   2   9   1 3.32174 4.33421  12
   2   9   1 5.95562 4.30241   3
   2   9   1 2.76048 3.06458   1
   2   9   1 3.12839 3.41887   9
  -3  -9  -1 369.777 22.7760   8
  -3  -9  -1 358.114 23.1152  10
  -3  -9  -1 363.861 23.7730  12
  -3  -9  -1 388.887 24.0038   3
  -3  -9  -1 387.100 23.4876  14
  -3  -9  -1 366.056 23.2644  16
   3   9   1 358.132 23.3101   1
   3   9   1 368.938 24.0729  12
   3   9   1 389.239 24.1692   9
  -4  -9  -1 370.301 24.2620   3
  -4  -9  -1 364.843 24.2173  12
  -4  -9  -1 385.073 23.3366  16
  -4  -9  -1 382.462 23.6290  10
  -4  -9  -1 361.215 23.4820  14
  -4  -9  -1 368.598 22.8625  15
   4   9   1 378.911 24.0525   1
   4   9   1 387.479 24.5855   9
  -5  -9  -1 4.89461 3.76802  10
  -5  -9  -1 2.51738 3.51420  14
  -5  -9  -1 9.26326 6.83557   4
  -5  -9  -1 5.68702 4.09131   3
  -5  -9  -1 10.7275 3.53750  15
  -5  -9  -1 16.2646 4.97522  12
   5   9   1 18.2124 5.32770   1
   5   9   1 13.1689 4.90071   9
   5   9   1 12.1787 3.87041  14
  -6  -9  -1 153.085 12.1007  10
  -6  -9  -1 136.154 12.9208  12
  -6  -9  -1 141.543 17.3773   4
  -6  -9  -1 143.242 11.7015  15
  -6  -9  -1 138.228 11.9216  14
  -6  -9  -1 165.604 13.0996   3
   6   9   1 157.565 13.1793   1
   6   9   1 168.833 13.3144   9
   6   9   1 150.750 12.0781  14
  -7  -9  -1 79.0667 8.68363  10
  -7  -9  -1 75.8549 9.45672  12
  -7  -9  -1 77.5584 9.27169   3
  -7  -9  -1 64.3773 11.6988   4
  -7  -9  -1 61.5807 7.86022  15
  -7  -9  -1 88.4440 9.21725  14
   7   9   1 89.8948 10.3706   1
   7   9   1 75.6712 9.79089   9
   7   9   1 83.0704 8.86590  10
   7   9   1 70.6117 8.68046  14
  -8  -9  -1 37.5470 7.21445   3
  -8  -9  -1 34.3554 9.29155   4
  -8  -9  -1 44.4005 6.65185  10
  -8  -9  -1 47.5823 7.88841  12
  -8  -9  -1 34.1926 6.41633  15
  -8  -9  -1 42.9873 6.78589  14
   8   9   1 35.3599 6.12453  10
   8   9   1 39.3858 7.73631   1
   8   9   1 21.3625 5.41634  14
   8   9   1 42.7232 7.90329   9
  -9  -9  -1 11.5398 5.90721   3
  -9  -9  -1 11.6957 5.02283  15
  -9  -9  -1 14.1731 6.25675  12
  -9  -9  -1 7.28682 5.14232  10
   9   9   1 6.75843 6.24775   1
   9   9   1 3.10653 5.44504  11
   9   9   1 2.50337 5.47611   9
   9   9   1 7.33901 4.55341  10
 -10  -9  -1 3.69772 5.22591  15
 -10  -9  -1 5.37320 6.10154  12
 -10  -9  -1 10.4879 5.72313   3
  10   9   1 21.2893 7.24598   1
  10   9   1 5.24197 5.92066   9
  10   9   1 9.69980 6.21696  11
 -11  -9  -1 65.8263 10.1341   3
 -11  -9  -1 73.0585 10.9418  12
  11   9   1 47.4102 9.84173   9
  11   9   1 40.5473 9.99736   1
  11 -10  -1 -3.9044 6.67775  17
  11 -10  -1 6.27253 9.01609   2
 -11  10   1 11.2759 5.95435  13
 -11  10   1 1.35212 8.38993  12
  10 -10  -1 31.9099 9.80639   2
  10 -10  -1 31.3615 9.19516  17
  10 -10  -1 27.0695 6.32224  14
  10 -10  -1 28.9121 6.17534  10
 -10  10   1 27.9175 9.81122  12
 -10  10   1 30.4918 7.23182  13
 -10  10   1 38.1081 10.7811   3
   9 -10  -1 131.403 11.5248  14
   9 -10  -1 143.643 11.5657  10
   9 -10  -1 137.182 14.6118  17
   9 -10  -1 112.075 14.0515  16
   9 -10  -1 116.896 14.1621   2
  -9  10   1 105.684 14.7850  12
  -9  10   1 128.693 11.6748  13
  -9  10   1 120.986 15.3713   3
   8 -10  -1 103.387 10.3873  10
   8 -10  -1 115.205 13.0456   2
   8 -10  -1 99.0801 12.4640  16
   8 -10  -1 93.7541 12.1077  17
   8 -10  -1 117.600 11.2237  14
  -8  10   1 87.5136 12.6831  12
  -8  10   1 96.7280 13.0248   3
  -8  10   1 102.918 10.4693  13
   7 -10  -1 13.4398 4.39626  10
   7 -10  -1 5.13146 6.64699   2
   7 -10  -1 16.5191 7.25319  16
   7 -10  -1 28.3392 7.49829  17
   7 -10  -1 15.5052 4.74655  14
  -7  10   1 16.8114 7.00463  12
  -7  10   1 12.3218 6.17138   3
  -7  10   1 14.7369 4.43873  13
   6 -10  -1 321.066 20.5955  14
   6 -10  -1 313.126 21.5414   2
   6 -10  -1 299.906 20.2316  10
   6 -10  -1 310.224 21.8565  17
   6 -10  -1 343.428 22.8845  16
  -6  10   1 307.436 22.2873   3
  -6  10   1 262.187 21.7706  12
   5 -10  -1 59.6686 8.27495  17
   5 -10  -1 57.6697 7.94213   2
   5 -10  -1 48.1593 8.03004   3
   5 -10  -1 55.6258 6.86747  10
   5 -10  -1 40.5912 7.85423  16
   5 -10  -1 48.4072 6.66683  14
  -5  10   1 48.7668 8.37343   3
  -5  10   1 56.6436 8.85209  12
   4 -10  -1 17.9059 4.52181  14
   4 -10  -1 14.2662 5.35689   3
   4 -10  -1 14.8301 4.20389  10
   4 -10  -1 12.7163 5.53892  17
   4 -10  -1 17.2085 5.65623  16
  -4  10   1 12.5960 5.43344  12
  -4  10   1 20.1613 5.89637   3
   3 -10  -1 182.259 13.9940  10
   3 -10  -1 197.001 14.7854  17
   3 -10  -1 218.362 16.0509   3
   3 -10  -1 196.136 14.3139  14
   3 -10  -1 217.080 16.3097  16
   3 -10  -1 191.389 15.9383  12
  -3  10   1 195.192 16.0407  12
  -3  10   1 226.107 16.5164   3
   2 -10  -1 26.4431 5.03518  14
   2 -10  -1 33.5040 6.41496   8
   2 -10  -1 28.3599 6.79940  16
   2 -10  -1 34.8107 6.22404   3
   2 -10  -1 34.5977 6.26916  12
   2 -10  -1 20.7430 4.68787  10
  -2  10   1 31.4614 4.98627   9
  -2  10   1 31.0872 6.34752   3
  -2  10   1 31.1286 6.51835  12
   1 -10  -1 272.417 19.1524   8
   1 -10  -1 294.212 19.5777   3
   1 -10  -1 262.336 19.5072  16
   1 -10  -1 294.036 19.7375  12
   1 -10  -1 251.832 18.3224  14
   1 -10  -1 271.668 18.2943  10
  -1  10   1 268.845 18.2989   9
  -1  10   1 297.551 20.0227  12
  -1  10   1 314.814 20.0513   3
   0 -10  -1 39.1191 6.76350  12
   0 -10  -1 39.8565 6.65533   8
   0 -10  -1 49.3002 7.42331  16
   0 -10  -1 40.7184 6.09355  10
   0 -10  -1 51.9337 7.32765   3
   0 -10  -1 40.7819 6.07393  14
   0  10   1 52.9496 6.72118   9
   0  10   1 51.5425 7.50839   3
   0  10   1 53.8018 7.64779  12
  -1 -10  -1 5.69199 3.55126  14
  -1 -10  -1 -0.4076 3.72684   8
  -1 -10  -1 4.05762 4.29583  16
  -1 -10  -1 5.26276 3.89891   3
  -1 -10  -1 1.58811 3.57451  12
  -1 -10  -1 1.69807 3.57788  10
   1  10   1 1.70247 3.44933   9
   1  10   1 7.26032 4.62053   3
   1  10   1 -2.1352 4.11842  12
  -2 -10  -1 289.738 19.8528  10
  -2 -10  -1 306.670 20.0640  14
  -2 -10  -1 308.284 20.9229  12
  -2 -10  -1 359.593 21.4255   3
  -2 -10  -1 282.766 20.0760  16
  -2 -10  -1 306.543 19.8676   8
   2  10   1 285.402 19.6362   1
   2  10   1 321.198 21.3961   3
   2  10   1 308.037 20.6734   9
   2  10   1 317.946 21.4960  12
  -3 -10  -1 85.2477 9.20601  14
  -3 -10  -1 103.018 10.4110  12
  -3 -10  -1 101.968 10.4093   3
  -3 -10  -1 94.9541 9.48628  16
  -3 -10  -1 102.500 9.56599  10
   3  10   1 103.482 10.7104  12
   3  10   1 94.9132 10.3157   9
   3  10   1 78.2972 9.03092   1
  -4 -10  -1 108.895 10.1884  10
  -4 -10  -1 133.811 11.1754  12
  -4 -10  -1 113.253 10.3470  14
  -4 -10  -1 112.398 11.5032   3
   4  10   1 111.819 10.6603   1
   4  10   1 107.120 11.5789   9
  -5 -10  -1 31.5852 5.97027  10
  -5 -10  -1 29.4255 6.29127  12
  -5 -10  -1 39.6722 9.95276   4
  -5 -10  -1 25.6730 5.66345  14
  -5 -10  -1 23.2032 6.31352   3
   5  10   1 35.5916 6.80913   1
   5  10   1 26.5729 6.38897   9
  -6 -10  -1 33.1562 10.3226   4
  -6 -10  -1 28.4279 6.02346  10
  -6 -10  -1 25.7217 6.28474  14
  -6 -10  -1 35.1751 7.10960  12
  -6 -10  -1 37.7426 7.11685   3
   6  10   1 60.9580 8.53191   9
   6  10   1 36.3406 6.42753  14
   6  10   1 34.2758 7.36478   1
  -7 -10  -1 3.13627 4.82674   3
  -7 -10  -1 0.59913 3.78919  15
  -7 -10  -1 3.55847 4.28074  14
  -7 -10  -1 -1.6442 4.55241  12
  -7 -10  -1 -1.4832 4.24630  10
  -7 -10  -1 5.49743 7.01618   4
   7  10   1 2.02590 3.71732  14
   7  10   1 1.96965 4.91872   1
   7  10   1 -1.2071 4.56058   9
  -8 -10  -1 38.0146 6.68614  15
  -8 -10  -1 38.3871 6.94767  10
  -8 -10  -1 33.7155 7.47099   3
  -8 -10  -1 37.3374 8.01536  12
   8  10   1 37.9784 6.82183  14
   8  10   1 35.4920 8.13043   9
   8  10   1 30.4835 7.52199   1
  -9 -10  -1 36.0450 7.12668  15
  -9 -10  -1 47.1813 8.97118  12
  -9 -10  -1 32.9056 7.93871   3
   9  10   1 39.4431 8.29558   9
   9  10   1 51.4536 9.31571   1
 -10 -10  -1 32.4543 7.89378   3
 -10 -10  -1 29.6000 8.07705  12
  10  10   1 20.4669 7.64837   9
  10  10   1 16.9734 7.67738   1
  10 -11  -1 28.4304 7.33466  10
  10 -11  -1 32.1487 9.61577  17
  10 -11  -1 35.6841 10.5217   2
 -10  11   1 33.7078 7.06150  13
   9 -11  -1 44.4567 7.03612  10
   9 -11  -1 30.3695 9.74472   2
   9 -11  -1 26.6474 9.41666  17
   9 -11  -1 43.0563 7.30043  14
  -9  11   1 46.4593 10.1575   3
  -9  11   1 26.0926 8.86146  12
   8 -11  -1 16.7947 7.80418  17
   8 -11  -1 3.00461 4.44625  14
   8 -11  -1 5.17556 4.11830  10
   8 -11  -1 -4.0688 6.22897   2
   8 -11  -1 -1.1680 7.21013  16
  -8  11   1 -2.1768 6.13665  12
  -8  11   1 -0.7313 6.07845   3
   7 -11  -1 27.5491 8.41614  16
   7 -11  -1 51.5735 8.83833   2
   7 -11  -1 41.6947 6.92226  14
   7 -11  -1 37.7794 6.53683  10
   7 -11  -1 36.1722 8.47089  17
  -7  11   1 20.2513 7.58234   3
  -7  11   1 33.6465 8.57537  12
   6 -11  -1 -0.7872 3.64273  14
   6 -11  -1 6.94272 6.80372  16
   6 -11  -1 -8.3444 5.13780  17
   6 -11  -1 2.39187 4.65514   3
   6 -11  -1 3.45575 3.85933  10
  -6  11   1 0.60439 5.09654   3
  -6  11   1 -5.6584 4.91526  12
   5 -11  -1 -1.9250 4.04299   3
   5 -11  -1 -7.0340 2.79314  10
   5 -11  -1 1.71515 3.62121  14
   5 -11  -1 1.32337 6.01694  16
   5 -11  -1 4.71879 5.15967  17
  -5  11   1 6.65553 5.56745  12
  -5  11   1 4.72568 5.28861   3
   4 -11  -1 222.405 17.8177   3
   4 -11  -1 221.819 16.3652  10
   4 -11  -1 217.117 18.2284  16
   4 -11  -1 234.562 17.1480  17
   4 -11  -1 228.167 16.4641  14
   4 -11  -1 245.104 18.5634  12
  -4  11   1 250.680 18.5932   3
  -4  11   1 230.911 18.3827  12
   3 -11  -1 26.1625 5.36861  14
   3 -11  -1 29.4317 5.41436  10
   3 -11  -1 18.2514 5.98090   3
   3 -11  -1 22.5900 6.10468   8
   3 -11  -1 21.3183 7.01671  16
   3 -11  -1 37.1097 7.13629  12
  -3  11   1 26.9282 6.99735   3
  -3  11   1 32.3373 7.04056  12
  -3  11   1 24.9313 5.42741   9
   2 -11  -1 79.6610 9.56255   3
   2 -11  -1 62.2136 8.97275  12
   2 -11  -1 71.3688 8.23915  10
   2 -11  -1 74.8462 9.10712   8
   2 -11  -1 60.1737 9.17544  16
   2 -11  -1 76.3293 8.43877  14
  -2  11   1 84.5077 10.1021  12
  -2  11   1 79.1983 8.17833   9
  -2  11   1 66.4178 9.20020   3
   1 -11  -1 13.8492 5.06800  12
   1 -11  -1 10.7331 4.06982  10
   1 -11  -1 6.42885 3.92444  14
   1 -11  -1 -1.0907 4.63539  16
   1 -11  -1 4.48572 4.70868   8
   1 -11  -1 3.17484 4.31751   3
  -1  11   1 4.08182 4.32439   3
  -1  11   1 7.22112 4.03524   9
  -1  11   1 2.53348 4.93059  12
   0 -11  -1 34.0270 6.60729   8
   0 -11  -1 33.4300 5.88899  14
   0 -11  -1 38.0445 7.08857  16
   0 -11  -1 31.3646 6.72888  12
   0 -11  -1 31.3939 5.42304  10
   0 -11  -1 39.7367 7.13154   3
   0  11   1 38.3207 6.41698   9
   0  11   1 33.0778 6.97804   3
   0  11   1 32.6316 6.95837  12
  -1 -11  -1 161.551 13.8834  16
  -1 -11  -1 149.202 12.7276   8
  -1 -11  -1 161.060 13.6184  12
  -1 -11  -1 148.468 12.5796  14
  -1 -11  -1 164.099 13.8254   3
  -1 -11  -1 166.684 12.7112  10
   1  11   1 177.809 13.4557   9
   1  11   1 183.294 14.3034   3
   1  11   1 160.760 14.0347  12
  -2 -11  -1 0.20588 3.92529   3
  -2 -11  -1 -1.2792 3.79756   8
  -2 -11  -1 -5.4555 3.81880  16
  -2 -11  -1 -4.0174 3.39539  10
  -2 -11  -1 -0.1037 3.56214  14
  -2 -11  -1 0.21037 3.85395  12
   2  11   1 -7.0596 3.80489  12
   2  11   1 -2.8029 4.25717   9
   2  11   1 11.5318 4.74067   3
  -3 -11  -1 197.318 15.1074  14
  -3 -11  -1 221.242 16.1366   3
  -3 -11  -1 209.803 16.0104  12
  -3 -11  -1 199.523 15.2632  10
   3  11   1 223.657 16.6873  12
   3  11   1 198.442 15.1542   1
   3  11   1 201.578 16.1601   9
  -4 -11  -1 11.1963 4.63338  10
  -4 -11  -1 5.74487 4.73211   3
  -4 -11  -1 5.64952 4.48391  12
  -4 -11  -1 2.02638 4.35041  14
   4  11   1 2.48915 4.87807   9
   4  11   1 -0.2830 4.52852   1
  -5 -11  -1 -0.3652 4.48207  14
  -5 -11  -1 3.23501 4.56909  12
  -5 -11  -1 -1.4197 3.99274  10
  -5 -11  -1 2.98210 4.72897   3
  -5 -11  -1 8.79600 9.00602   4
   5  11   1 -0.0620 4.96851   1
   5  11   1 7.43878 5.39802   9
  -6 -11  -1 17.8127 5.54562  10
  -6 -11  -1 23.7569 6.46897   3
  -6 -11  -1 32.1395 10.8963   4
  -6 -11  -1 3.22867 5.01972  14
  -6 -11  -1 12.4961 5.38334  12
   6  11   1 12.2202 6.39979   9
   6  11   1 14.2565 6.25383   1
  -7 -11  -1 77.2751 9.47433  14
  -7 -11  -1 80.6204 10.3081   3
  -7 -11  -1 39.8858 12.4195   4
  -7 -11  -1 60.0878 8.77057  10
  -7 -11  -1 82.0625 10.7872  12
   7  11   1 69.3634 10.0407   1
   7  11   1 80.2018 10.6648   9
  -8 -11  -1 70.9004 10.3609   3
  -8 -11  -1 64.8118 8.88970  10
  -8 -11  -1 80.5222 11.0554  12
   8  11   1 46.3404 9.43000   9
   8  11   1 58.4518 10.0134   1
  -9 -11  -1 46.0615 9.20448   3
  -9 -11  -1 45.9269 9.30665  12
   9  11   1 40.9322 9.40267   1
   9  11   1 66.8006 10.4524   9
   9 -12  -1 -7.1590 7.40678   2
   9 -12  -1 3.49087 4.98862  10
   9 -12  -1 -0.1480 7.39878  17
   8 -12  -1 11.2803 5.15961  10
   8 -12  -1 28.4585 8.21768  17
  -8  12   1 10.1840 8.16843  12
  -8  12   1 -0.9014 7.85730   3
   7 -12  -1 1.62972 4.41568  14
   7 -12  -1 2.27559 5.35469   3
   7 -12  -1 -4.1503 6.62106  17
   7 -12  -1 -1.8386 3.98137  10
  -7  12   1 7.12499 6.57036  12
  -7  12   1 -4.5212 5.38402   3
   6 -12  -1 16.5898 6.19176   3
   6 -12  -1 6.34039 4.80661  10
   6 -12  -1 3.27140 4.48342  14
   6 -12  -1 13.3894 7.08356  17
  -6  12   1 -1.2448 5.66739   3
  -6  12   1 13.0669 6.94310  12
   5 -12  -1 24.1805 5.73590  10
   5 -12  -1 12.9834 7.31936  16
   5 -12  -1 14.0171 5.12488  14
   5 -12  -1 12.5301 6.34709  12
   5 -12  -1 14.1045 5.87119   3
  -5  12   1 12.5705 6.78695   3
  -5  12   1 29.5105 7.63903  12
   4 -12  -1 44.2221 8.03459   8
   4 -12  -1 38.5888 6.63722  10
   4 -12  -1 25.0767 5.91111  14
   4 -12  -1 51.2948 8.18340   3
   4 -12  -1 38.7487 8.42394  16
   4 -12  -1 34.6006 7.98303  12
  -4  12   1 47.4022 8.63382   3
  -4  12   1 39.3413 8.45221  12
   3 -12  -1 0.45946 3.68826  10
   3 -12  -1 11.3279 5.40263  12
   3 -12  -1 -3.1982 5.02727   8
   3 -12  -1 10.8674 5.44525   3
   3 -12  -1 -0.0531 3.78649  14
   3 -12  -1 5.12218 6.35294  16
  -3  12   1 0.55299 5.20700  12
  -3  12   1 -3.0863 5.15569   3
   2 -12  -1 -4.8369 3.90714   3
   2 -12  -1 4.56064 4.83557  12
   2 -12  -1 -2.2091 3.80116  14
   2 -12  -1 0.17263 3.73154  10
   2 -12  -1 1.49443 5.10819  16
   2 -12  -1 0.46863 4.97233   8
  -2  12   1 -0.1773 5.20439   3
  -2  12   1 -1.5131 3.38207   9
  -2  12   1 4.82484 5.55775  12
   1 -12  -1 97.2851 10.8411  12
   1 -12  -1 78.6112 10.4066  16
   1 -12  -1 99.5703 10.9320   3
   1 -12  -1 85.7359 9.50946  14
   1 -12  -1 86.3391 9.41303  10
   1 -12  -1 77.3696 9.96953   8
  -1  12   1 82.8856 10.8270  12
  -1  12   1 91.5264 9.82559   9
  -1  12   1 83.0087 10.7198   3
   0 -12  -1 15.5630 6.28789  16
   0 -12  -1 8.79791 4.52057  14
   0 -12  -1 11.6675 5.37072   8
   0 -12  -1 26.2721 6.23477  12
   0 -12  -1 9.46178 5.44706   3
   0 -12  -1 12.0532 4.67831  10
   0  12   1 21.7203 6.42214   3
   0  12   1 16.0130 5.23981   9
   0  12   1 17.9983 6.58503  12
  -1 -12  -1 -0.5488 3.70752  10
  -1 -12  -1 -2.8834 3.72433  14
  -1 -12  -1 7.81187 4.67714   3
  -1 -12  -1 -0.9010 4.12905   8
  -1 -12  -1 -0.4772 4.12154  12
  -1 -12  -1 5.58072 4.92975  16
   1  12   1 7.49630 4.65593   9
   1  12   1 7.44828 5.56321  12
   1  12   1 4.66275 5.22698   3
  -2 -12  -1 211.955 15.6648  16
  -2 -12  -1 176.868 14.8966  10
  -2 -12  -1 194.318 15.1973  14
  -2 -12  -1 199.889 16.1726   3
  -2 -12  -1 212.974 16.2697  12
   2  12   1 211.561 16.7003  12
   2  12   1 199.937 16.1009   9
  -3 -12  -1 6.48464 4.53227  14
  -3 -12  -1 -0.0144 3.98996  10
  -3 -12  -1 -4.9373 3.97932  12
  -3 -12  -1 -4.6592 3.85861   3
   3  12   1 0.37408 5.16497   9
   3  12   1 -0.2008 5.21760  12
  -4 -12  -1 22.3984 6.64596  12
  -4 -12  -1 30.1794 6.30997  14
  -4 -12  -1 28.0099 6.27569  10
  -4 -12  -1 25.4490 6.67789   3
   4  12   1 28.0549 7.25594   9
  -5 -12  -1 10.9084 5.98200  12
  -5 -12  -1 2.89213 5.21555  14
  -5 -12  -1 6.66640 5.30212  10
  -5 -12  -1 5.13769 5.56644   3
  -5 -12  -1 3.05381 9.17392   4
   5  12   1 -0.6411 5.29775   9
   5  12   1 6.74537 5.77035   1
  -6 -12  -1 28.2826 7.33280   3
  -6 -12  -1 31.1080 11.8636   4
  -6 -12  -1 26.9377 7.64941  12
  -6 -12  -1 40.2769 7.17950  14
  -6 -12  -1 33.2703 7.18451  10
   6  12   1 10.7425 6.85320   9
   6  12   1 30.3427 7.42226   1
  -7 -12  -1 78.7486 11.3336  12
  -7 -12  -1 83.4193 11.2196   3
  -7 -12  -1 73.3523 10.0259  10
   7  12   1 92.7173 11.5198   1
   7  12   1 70.4933 11.1474   9
  -8 -12  -1 5.56619 6.40096  12
  -8 -12  -1 2.61330 5.21265  10
  -8 -12  -1 -1.0672 5.75473   3
   8  12   1 7.16519 6.92948   1
   8  12   1 6.15024 7.09384   9
   8 -13  -1 -1.9943 4.92581  10
   8 -13  -1 6.49976 7.92736  17
   7 -13  -1 8.06939 5.17019  10
  -7  13   1 13.3402 9.02493  12
   6 -13  -1 3.59360 5.98712   3
   6 -13  -1 -1.9352 4.03560  10
   6 -13  -1 4.64800 6.12076  12
  -6  13   1 -8.0693 5.87964   3
  -6  13   1 -7.8446 6.12207  12
   5 -13  -1 39.8548 7.24694  10
   5 -13  -1 30.3040 7.62988   3
   5 -13  -1 31.5785 8.00186  12
  -5  13   1 29.0351 8.53567   3
  -5  13   1 37.0424 8.95885  12
   4 -13  -1 6.74938 4.69909  10
   4 -13  -1 6.72536 5.53874  12
   4 -13  -1 4.20717 5.27589   3
   4 -13  -1 5.53436 4.42842  14
  -4  13   1 -2.2754 5.89116   3
  -4  13   1 3.65396 6.40076  12
   3 -13  -1 2.46951 5.30089  12
   3 -13  -1 2.13077 4.31837  10
   3 -13  -1 5.00022 5.08649   3
   3 -13  -1 -0.0962 6.23699  16
   3 -13  -1 -4.3095 4.30905  14
  -3  13   1 -1.6748 5.62914  12
  -3  13   1 6.90482 6.08965   3
   2 -13  -1 27.3982 8.03494  16
   2 -13  -1 35.3571 7.71469   3
   2 -13  -1 39.1238 6.76024  10
   2 -13  -1 31.0096 7.38465  12
   2 -13  -1 28.4098 6.26229  14
  -2  13   1 42.1041 8.42179   3
  -2  13   1 33.5864 8.21506  12
   1 -13  -1 17.4636 5.36096  10
   1 -13  -1 16.3241 5.44144  14
   1 -13  -1 25.5338 6.52106   8
   1 -13  -1 13.1699 6.26759  12
   1 -13  -1 12.9613 6.29880   3
   1 -13  -1 19.7259 6.73167  16
  -1  13   1 18.8826 6.95222   3
  -1  13   1 11.2785 5.11897   9
  -1  13   1 16.0174 7.43078  12
   0 -13  -1 28.4950 6.22477  14
   0 -13  -1 31.4167 7.26528  12
   0 -13  -1 30.5571 7.52648   3
   0 -13  -1 13.1751 5.13997  10
   0 -13  -1 23.4920 6.75323  16
   0 -13  -1 23.8417 6.37355   8
   0  13   1 13.6727 7.15917   3
   0  13   1 21.3059 7.57537  12
   0  13   1 25.4517 6.27860   9
  -1 -13  -1 89.1795 10.8610  16
  -1 -13  -1 74.1781 9.46150  10
  -1 -13  -1 90.1426 11.4015   3
  -1 -13  -1 88.5075 11.1646  12
  -1 -13  -1 84.3262 9.93339  14
   1  13   1 85.7665 11.0294   9
   1  13   1 128.154 13.4651  12
   1  13   1 85.4128 11.5043   3
  -2 -13  -1 8.20653 5.15746  14
  -2 -13  -1 20.4768 5.63694  10
  -2 -13  -1 12.6532 6.27391   3
  -2 -13  -1 16.7223 6.24369  12
   2  13   1 19.6945 7.07345  12
   2  13   1 13.0073 5.96513   9
  -3 -13  -1 25.6251 5.99051  10
  -3 -13  -1 16.8555 5.98847  14
  -3 -13  -1 33.1373 7.77931   3
  -3 -13  -1 32.6492 7.41491  12
   3  13   1 21.9757 7.07349   9
   3  13   1 20.6529 7.46660  12
  -4 -13  -1 16.1078 6.56069  12
  -4 -13  -1 6.18449 5.20960  10
  -4 -13  -1 17.4817 6.79467   3
  -4 -13  -1 6.98130 5.54978  14
   4  13   1 22.4660 7.19324   9
  -5 -13  -1 21.8300 7.42908   3
  -5 -13  -1 2.66804 9.85077   4
  -5 -13  -1 16.3033 6.89953  12
  -5 -13  -1 14.4413 5.66251  10
   5  13   1 6.52341 6.43304   9
  -6 -13  -1 53.0137 10.2557  12
  -6 -13  -1 58.4550 9.08646  10
  -6 -13  -1 61.2202 10.2223   3
   6  13   1 87.0474 11.9433   9
   6  13   1 67.2020 10.3162   1
   5 -14  -1 3.11977 5.18053  10
  -5  14   1 -3.3197 6.87747  12
   4 -14  -1 -3.8468 4.86929   3
   4 -14  -1 -0.5613 4.80488  10
   4 -14  -1 -2.3101 5.41238  12
  -4  14   1 6.94869 6.89448  12
  -4  14   1 3.22945 6.43156   3
   3 -14  -1 10.5522 6.22088  12
   3 -14  -1 29.4822 7.81717   3
   3 -14  -1 27.1813 6.47304  10
  -3  14   1 10.3382 7.76820  12
  -3  14   1 8.81948 6.79420   3
   2 -14  -1 32.6714 8.14544  12
   2 -14  -1 30.4577 7.05421  10
   2 -14  -1 34.6309 8.40423   3
  -2  14   1 40.2593 9.49466  12
  -2  14   1 52.7889 9.56779   3
   1 -14  -1 35.1605 8.09358   3
   1 -14  -1 29.3286 7.73298  12
   1 -14  -1 18.7371 6.01270  10
  -1  14   1 24.4701 7.02765   9
  -1  14   1 35.8916 8.69012   3
  -1  14   1 36.4096 8.96677  12
   0 -14  -1 7.00137 5.94472  12
   0 -14  -1 -8.1072 4.83237   3
   0 -14  -1 -3.8375 4.50448  10
   0  14   1 3.22335 6.41927  12
   0  14   1 2.96370 6.56471   3
   0  14   1 -2.2992 5.31886   9
  -1 -14  -1 -4.1629 5.04888  12
  -1 -14  -1 -6.1791 5.60112   3
  -1 -14  -1 -4.4180 4.45164  10
   1  14   1 -1.2821 5.60692   9
   1  14   1 -5.1442 6.28293   3
   1  14   1 5.39979 6.87212  12
  -2 -14  -1 0.26526 5.26939  12
  -2 -14  -1 -4.2613 4.35012  10
  -2 -14  -1 3.00569 6.09073   3
   2  14   1 -7.4637 6.51590  12
   2  14   1 -4.8818 5.71569   9
  -3 -14  -1 1.05865 5.83086  12
  -3 -14  -1 2.76813 5.13799  10
  -3 -14  -1 8.43070 6.43759   3
   3  14   1 3.03965 5.60911   9
  -4 -14  -1 95.1289 12.1059  10
  -4 -14  -1 128.954 14.4369   3
  -4 -14  -1 134.652 14.7877  12
   4  14   1 145.676 14.9656   9
   1  15  -2 7.43868 7.05117  12
   1  15  -2 3.87386 6.27262   9
  -1 -15   2 2.44956 5.17676  12
  -1 -15   2 3.01717 4.93004  10
   0  15  -2 -1.3296 5.22491   9
   0  15  -2 -9.6359 6.04065  12
   0 -15   2 -0.3636 4.72632  10
  -1  15  -2 0.23074 5.97434   9
   1 -15   2 5.80624 5.21362  10
   2 -15   2 17.4423 6.28366  10
   4  14  -2 -2.7396 5.84162   9
  -4 -14   2 3.02089 5.53143   3
  -4 -14   2 0.73106 5.57272  12
  -4 -14   2 5.44105 5.13431  10
   3  14  -2 126.495 13.8726   9
  -3 -14   2 101.864 11.2584  10
  -3 -14   2 113.468 12.4433   3
  -3 -14   2 101.386 11.9815  12
   2  14  -2 -4.2474 5.44246  12
   2  14  -2 0.97711 5.41406   9
  -2 -14   2 1.88839 4.92191  14
  -2 -14   2 -7.1612 4.38144  12
  -2 -14   2 1.20058 4.51275  10
  -2 -14   2 -2.6336 4.94109   3
   1  14  -2 1.10071 5.31241   9
   1  14  -2 -0.2321 5.69592  12
  -1 -14   2 3.02648 5.03051  14
  -1 -14   2 -2.1927 4.14369  10
  -1 -14   2 1.17668 5.04798  16
  -1 -14   2 1.25662 5.18631   3
  -1 -14   2 2.03775 4.81087  12
   0  14  -2 15.1188 6.28892   3
   0  14  -2 6.35079 6.13818  12
   0  14  -2 6.49503 5.64269   9
   0 -14   2 6.30980 4.72206  10
   0 -14   2 5.31728 4.89420  14
   0 -14   2 11.2846 5.42036   3
   0 -14   2 5.26138 5.07411  12
  -1  14  -2 18.6843 7.00694  12
  -1  14  -2 20.0348 6.78345   3
  -1  14  -2 22.0809 6.30506   9
   1 -14   2 10.1290 5.20592  10
   1 -14   2 18.0439 5.97029  12
   1 -14   2 3.14482 5.39891  14
  -2  14  -2 0.26651 4.67566   9
   2 -14   2 -5.4348 4.08768  10
   3 -14   2 33.5265 6.71258  10
   4 -14   2 85.5908 10.3878  10
   5 -14   2 2.52517 5.23025  10
   6 -14   2 -0.7761 4.86208  10
  -7 -13   2 0.36393 5.70281   3
   6  13  -2 6.21160 6.76922   9
   6  13  -2 7.71389 6.57059   1
  -6 -13   2 0.23765 5.05362  10
  -6 -13   2 -3.3067 4.55330   3
  -6 -13   2 14.4611 6.35852  12
   5  13  -2 -1.8866 5.36155   1
   5  13  -2 -0.7733 5.57417   9
  -5 -13   2 -4.2028 4.10623  14
  -5 -13   2 7.61863 4.73440  10
  -5 -13   2 -2.1375 5.08772  12
  -5 -13   2 -5.4625 4.56423   3
   4  13  -2 47.2876 9.14237   9
  -4 -13   2 57.3973 8.72864   3
  -4 -13   2 42.7117 7.40780  14
  -4 -13   2 57.7949 8.83682  12
  -4 -13   2 43.4359 7.28675  10
   3  13  -2 7.75618 5.74341   9
  -3 -13   2 10.8982 5.30498  12
  -3 -13   2 4.57903 4.35513  14
  -3 -13   2 14.2708 5.71021   3
  -3 -13   2 10.9458 5.07695  10
   2  13  -2 -5.7359 4.59058  12
   2  13  -2 3.49307 5.67561   9
  -2 -13   2 0.65213 4.37106  10
  -2 -13   2 2.43642 4.27387  12
  -2 -13   2 -0.9149 3.89236  16
  -2 -13   2 4.66413 4.26508  14
  -2 -13   2 4.63190 4.64384   3
   1  13  -2 2.33396 4.99283   9
   1  13  -2 4.45509 5.22753  12
  -1 -13   2 8.83459 4.67385  14
  -1 -13   2 11.3598 4.94778  10
  -1 -13   2 8.13485 4.97610   3
  -1 -13   2 16.9215 5.92322  16
  -1 -13   2 5.48040 4.70502  12
  -1 -13   2 4.96265 4.46978   8
   0  13  -2 6.71894 4.95382   9
   0  13  -2 -2.2069 4.91094  12
   0  13  -2 -1.3865 4.86449   3
   0 -13   2 -0.7642 3.93060  10
   0 -13   2 -1.8206 3.99837  14
   0 -13   2 1.75548 4.29580  12
   0 -13   2 3.24169 4.52696   8
   0 -13   2 2.50996 4.54263   3
   0 -13   2 -0.2226 5.12406  16
  -1  13  -2 6.92450 5.56575   3
  -1  13  -2 7.26080 5.25253   9
  -1  13  -2 6.53835 5.38042  12
   1 -13   2 4.81500 4.98692   8
   1 -13   2 9.02493 4.94993  12
   1 -13   2 2.23443 3.93612  14
   1 -13   2 14.5961 4.50459  10
   1 -13   2 9.01379 4.88487   3
   1 -13   2 6.77734 5.57419  16
  -2  13  -2 19.4532 6.38318   3
  -2  13  -2 22.7142 6.13537   9
  -2  13  -2 16.4199 6.35525  12
   2 -13   2 17.6580 5.66815   3
   2 -13   2 14.8999 6.82193  16
   2 -13   2 23.7568 5.76382  14
   2 -13   2 8.58782 4.89466  10
   2 -13   2 24.1596 6.41594   8
   2 -13   2 12.9008 5.27707  12
  -3  13  -2 211.835 16.7518   3
  -3  13  -2 185.190 16.3268  12
   3 -13   2 196.956 15.4120  14
   3 -13   2 187.927 16.8538  16
   3 -13   2 187.578 14.9379  10
   4 -13   2 -8.1269 6.02449  16
   4 -13   2 4.43383 4.44308  10
   4 -13   2 -1.2631 3.99108  14
   5 -13   2 2.72977 4.49128  14
   5 -13   2 -0.7412 3.82722  10
   6 -13   2 51.4461 8.97750  17
   6 -13   2 51.9503 7.95503  10
   7 -13   2 5.83818 5.12951  10
   7 -13   2 12.5010 7.00650  17
   8 -13   2 24.7807 6.70429  10
   8 -13   2 28.0940 8.40462  17
   8  12  -2 5.59578 6.63546   9
   8  12  -2 -10.323 6.26172   1
  -8 -12   2 -2.5331 4.84899   3
  -8 -12   2 -8.6512 4.69767  12
   7  12  -2 35.1698 8.35005   1
   7  12  -2 33.4624 8.09183   9
  -7 -12   2 27.0674 7.43136  12
  -7 -12   2 26.0757 6.32879  10
  -7 -12   2 29.2417 7.52512   3
   6  12  -2 -4.6074 4.82411   9
   6  12  -2 -1.0727 5.28805   1
  -6 -12   2 0.43657 4.66155  10
  -6 -12   2 6.17751 4.86254   3
  -6 -12   2 8.22544 5.72358  12
   5  12  -2 -6.0896 4.96942   9
   5  12  -2 0.56304 5.44140   1
  -5 -12   2 0.79252 4.63262  12
  -5 -12   2 -4.4241 3.83233  14
  -5 -12   2 -0.2458 4.21339  10
  -5 -12   2 -5.8753 4.30191   3
   4  12  -2 18.1067 5.86095   1
   4  12  -2 12.1800 6.35153   9
  -4 -12   2 12.0205 4.64818  10
  -4 -12   2 11.9733 5.11799  14
  -4 -12   2 5.26924 4.71253   3
  -4 -12   2 18.3221 5.82799  12
   3  12  -2 29.2791 6.81980   9
   3  12  -2 17.9368 5.57939   1
  -3 -12   2 28.1053 6.03206   3
  -3 -12   2 28.0775 5.94236  16
  -3 -12   2 22.6661 5.40079  10
  -3 -12   2 25.9712 6.00033  12
  -3 -12   2 27.0164 5.81716  14
   2  12  -2 -0.7764 4.51057  12
   2  12  -2 -2.4604 4.20757   9
  -2 -12   2 -1.5734 3.48278   8
  -2 -12   2 -2.4051 3.21113  14
  -2 -12   2 0.12709 3.94119  12
  -2 -12   2 3.36151 4.03571  16
  -2 -12   2 1.01679 3.68625   3
  -2 -12   2 -3.8855 3.26121  10
   1  12  -2 6.38232 4.66706   3
   1  12  -2 0.38603 4.38539  12
   1  12  -2 5.01673 4.41982   9
  -1 -12   2 6.14302 3.98758  10
  -1 -12   2 -0.1248 3.87257  16
  -1 -12   2 3.93000 4.21683   8
  -1 -12   2 4.22132 3.75801  14
  -1 -12   2 5.65933 4.05369   3
  -1 -12   2 0.85783 3.89754  12
   0  12  -2 83.5586 9.73714  12
   0  12  -2 76.4382 9.20590   3
   0  12  -2 72.2686 9.16017   9
   0 -12   2 81.1477 9.32174   8
   0 -12   2 82.8586 9.81134  16
   0 -12   2 65.6946 8.10156  10
   0 -12   2 60.4631 8.29491   3
   0 -12   2 76.7430 8.91357  12
   0 -12   2 72.5782 8.47440  14
  -1  12  -2 119.756 12.0926  12
  -1  12  -2 128.801 11.1937   9
  -1  12  -2 102.977 11.4165   3
   1 -12   2 107.377 11.4209  12
   1 -12   2 109.986 11.4207   3
   1 -12   2 124.185 10.6812  10
   1 -12   2 133.088 11.7249   8
   1 -12   2 136.632 12.5226  16
   1 -12   2 105.667 10.2133  14
  -2  12  -2 283.953 19.2213   9
  -2  12  -2 286.529 19.8698  12
  -2  12  -2 279.728 19.6086   3
   2 -12   2 279.073 19.5764   8
   2 -12   2 234.426 18.5490  14
   2 -12   2 253.611 18.5476  10
   2 -12   2 282.754 20.3859  16
   2 -12   2 291.160 19.3968   3
   2 -12   2 280.024 19.3646  12
  -3  12  -2 -4.5894 4.13482  12
  -3  12  -2 8.49623 3.79001   9
  -3  12  -2 1.38450 4.11564   3
   3 -12   2 0.44336 3.68094  10
   3 -12   2 0.40015 5.61102  16
   3 -12   2 0.05134 3.65934   3
   3 -12   2 -0.2900 3.55432  14
   3 -12   2 0.12848 4.70028   8
   3 -12   2 1.89886 3.94930  12
  -4  12  -2 2.09633 4.70835   3
  -4  12  -2 4.09631 4.92534  12
   4 -12   2 -2.0782 5.42663  16
   4 -12   2 3.92080 4.31200   3
   4 -12   2 2.05538 5.20146   8
   4 -12   2 7.07611 4.05271  14
   4 -12   2 7.60934 4.76807  12
   4 -12   2 2.45214 3.88379  10
   5 -12   2 104.901 12.2048  16
   5 -12   2 73.5659 8.87817  10
   5 -12   2 78.2576 11.3128   8
   5 -12   2 71.4097 8.95848  14
   5 -12   2 81.9318 9.84749  17
   6 -12   2 5.40170 4.54116  10
   6 -12   2 5.10910 5.74280  17
   6 -12   2 0.78337 4.11607  14
   6 -12   2 -7.8025 5.97639  16
   7 -12   2 43.4184 8.55121   2
   7 -12   2 32.9545 7.74446  17
   7 -12   2 22.2369 5.84951  14
   7 -12   2 24.5622 6.29727  10
   8 -12   2 38.3152 8.98460  17
   8 -12   2 29.0860 6.33042  10
   8 -12   2 25.2015 7.81240   2
   9 -12   2 -0.5014 4.82748  10
   9 -12   2 4.97137 7.71358   2
   9 -12   2 0.55457 6.92637  17
  10 -12   2 11.3206 8.13297   2
  10 -12   2 5.84846 5.03953  10
   9  11  -2 6.67127 6.88188   1
   9  11  -2 1.02848 5.61800   9
  -9 -11   2 -0.4868 4.91462  15
  -9 -11   2 -6.5879 4.56169   3
  -9 -11   2 6.17641 5.61727  12
   8  11  -2 93.7603 12.3583   9
   8  11  -2 111.430 13.2386   1
  -8 -11   2 112.338 12.2947   3
  -8 -11   2 108.837 12.3705  12
   7  11  -2 28.4076 6.96962   9
   7  11  -2 12.2157 7.00731   1
  -7 -11   2 18.9017 6.21741   3
  -7 -11   2 25.2618 5.79405  10
  -7 -11   2 15.2141 5.85678  12
   6  11  -2 53.2565 9.18071   9
   6  11  -2 60.3467 9.02411   1
  -6 -11   2 68.5368 7.95393  14
  -6 -11   2 49.2167 8.27344  12
  -6 -11   2 69.7033 8.26022  10
  -6 -11   2 72.5642 9.20854   3
   5  11  -2 53.2491 8.26598   1
   5  11  -2 40.6859 8.13078   9
  -5 -11   2 52.0408 7.08829  10
  -5 -11   2 44.7107 7.29656   3
  -5 -11   2 49.2926 7.70661  12
  -5 -11   2 47.0507 7.01259  14
   4  11  -2 -1.3903 4.39510   1
   4  11  -2 0.50347 4.46292   9
  -4 -11   2 1.05942 3.84774   3
  -4 -11   2 -2.7171 3.51627  10
  -4 -11   2 -1.1325 3.78522  12
  -4 -11   2 0.70271 3.68924  14
   3  11  -2 60.0812 7.93770   1
   3  11  -2 58.1990 8.50055   9
  -3 -11   2 63.8843 7.90711  16
  -3 -11   2 71.0697 7.73795   8
  -3 -11   2 60.5322 7.84010  12
  -3 -11   2 57.6832 7.97557   3
  -3 -11   2 61.6116 7.48928  14
  -3 -11   2 60.9276 7.54985  10
   2  11  -2 7.90980 4.54386  12
   2  11  -2 0.62374 3.67379   1
   2  11  -2 2.10807 4.11839   9
  -2 -11   2 4.72291 3.57194  12
  -2 -11   2 4.97571 3.88247  10
  -2 -11   2 1.56386 3.56793   3
  -2 -11   2 -1.1463 3.08619  14
  -2 -11   2 1.46964 3.55646   8
  -2 -11   2 6.85867 4.14815  16
   1  11  -2 200.818 14.6834  12
   1  11  -2 178.698 14.2232   3
   1  11  -2 186.406 14.1824   9
  -1 -11   2 188.768 14.2101  16
  -1 -11   2 164.532 13.0467  14
  -1 -11   2 178.336 13.4656  10
  -1 -11   2 174.126 13.5908   8
  -1 -11   2 169.902 13.5246   3
  -1 -11   2 184.776 13.7521  12
   0  11  -2 279.621 18.8331   3
   0  11  -2 271.105 18.4057   9
   0  11  -2 267.291 18.7073  12
   0 -11   2 230.258 18.0387   8
   0 -11   2 253.985 18.1793  12
   0 -11   2 277.917 19.1852  16
   0 -11   2 253.710 17.7394  14
   0 -11   2 260.368 18.2281   3
   0 -11   2 290.931 18.0533  10
  -1  11  -2 130.356 11.2979   3
  -1  11  -2 136.011 11.2112   9
  -1  11  -2 131.451 11.4207  12
   1 -11   2 113.075 10.2530  14
   1 -11   2 112.586 12.1812  16
   1 -11   2 124.144 10.8499  12
   1 -11   2 122.798 10.9001   3
   1 -11   2 129.506 11.6706   8
   1 -11   2 123.771 10.3556  10
  -2  11  -2 33.1511 6.26804  12
  -2  11  -2 29.3961 6.03433   3
  -2  11  -2 18.4286 4.86999   9
   2 -11   2 16.0342 4.42579  14
   2 -11   2 24.7582 4.78676  10
   2 -11   2 28.0914 5.54298  12
   2 -11   2 17.8365 6.28518  16
   2 -11   2 21.5065 5.14529   3
   2 -11   2 18.7715 5.78561   8
  -3  11  -2 16.2663 4.95180   3
  -3  11  -2 9.58526 4.56068  12
  -3  11  -2 9.91263 4.11024   9
   3 -11   2 2.78529 3.44322  10
   3 -11   2 8.03818 5.54520  16
   3 -11   2 17.0198 5.08300  17
   3 -11   2 11.3511 4.14434   3
   3 -11   2 9.62992 4.20460  12
   3 -11   2 7.14869 4.97899   8
   3 -11   2 11.6478 4.18013  14
  -4  11  -2 87.7886 10.2131  12
  -4  11  -2 89.6930 10.1953   3
  -4  11  -2 84.3306 8.97408   9
   4 -11   2 74.3187 9.15198  17
   4 -11   2 98.7743 10.1309   3
   4 -11   2 82.1867 8.90427  14
   4 -11   2 120.911 11.2043  12
   4 -11   2 89.8617 10.7564  16
   4 -11   2 72.1319 9.59268   8
   4 -11   2 88.2811 9.16018  10
  -5  11  -2 133.116 12.4621  12
  -5  11  -2 137.605 11.8928   3
   5 -11   2 101.679 12.0707  16
   5 -11   2 105.163 11.4727   8
   5 -11   2 88.2311 9.83079  10
   5 -11   2 103.013 9.83217  14
   5 -11   2 114.125 11.2792  17
   5 -11   2 90.3033 10.5568   3
   5 -11   2 105.059 10.6104   2
  -6  11  -2 88.5082 10.6467   3
  -6  11  -2 82.6302 10.6733  12
   6 -11   2 77.4156 11.0932  16
   6 -11   2 97.8861 9.66687  10
   6 -11   2 83.6494 10.0795   2
   6 -11   2 73.5761 10.1897   8
   6 -11   2 68.2553 8.65381  14
   6 -11   2 80.5075 10.2080  17
   7 -11   2 37.6137 7.65160   2
   7 -11   2 36.1607 8.20435   8
   7 -11   2 31.9615 7.91046  17
   7 -11   2 32.7235 6.13391  10
   7 -11   2 32.7229 8.76157  16
   7 -11   2 34.8646 6.21482  14
  -8  11  -2 -3.7800 3.92185  13
   8 -11   2 4.74707 4.15112  10
   8 -11   2 0.78623 6.89078  16
   8 -11   2 9.20378 6.84719  17
   8 -11   2 -0.3052 3.96677  14
   8 -11   2 3.61430 6.34488   2
  -9  11  -2 17.6905 5.76709  13
   9 -11   2 9.38848 7.79719  17
   9 -11   2 13.4861 5.57641  10
   9 -11   2 6.26416 7.52535   2
   9 -11   2 11.2702 5.35954  14
 -10  11  -2 11.4972 6.24974  13
  10 -11   2 3.55647 7.84902   2
  10 -11   2 11.6226 5.26304  10
  10 -11   2 27.0756 9.19866  17
 -11  11  -2 -2.1787 5.66163  13
  11 -11   2 0.20962 8.29766   2
  11 -11   2 5.95887 5.62493  10
  10  10  -2 -3.6265 5.50910   9
  10  10  -2 -2.8676 6.53122   1
 -10 -10   2 5.34521 5.96629  12
 -10 -10   2 6.67090 6.01706   3
   9  10  -2 114.326 13.6860   1
   9  10  -2 121.064 13.2283   9
  -9 -10   2 128.379 13.1036   3
  -9 -10   2 106.071 11.4430  15
  -9 -10   2 119.271 12.9054  12
   8  10  -2 87.7702 11.1678   1
   8  10  -2 71.9661 9.91865   9
  -8 -10   2 69.3578 9.76067  12
  -8 -10   2 83.3477 10.0497   3
  -8 -10   2 70.3989 8.70647  15
   7  10  -2 59.6422 9.08618   1
   7  10  -2 60.0460 8.87024   9
  -7 -10   2 72.2543 9.21029  12
  -7 -10   2 62.6525 7.78725  15
  -7 -10   2 56.0008 8.48425   3
  -7 -10   2 67.1206 7.95397  10
   6  10  -2 53.6295 8.20258   1
   6  10  -2 40.3613 7.46375   9
  -6 -10   2 43.3431 7.12450   3
  -6 -10   2 38.6077 9.78492   4
  -6 -10   2 44.4050 6.26582  14
  -6 -10   2 42.7138 6.39196  10
  -6 -10   2 47.2552 6.41790  15
  -6 -10   2 38.5578 7.05192  12
   5  10  -2 28.9371 6.45754   9
   5  10  -2 22.1814 6.11640   1
  -5 -10   2 22.3319 5.12127  10
  -5 -10   2 13.8783 4.87710   3
  -5 -10   2 20.2346 5.40760  12
  -5 -10   2 26.7192 4.74143  15
  -5 -10   2 21.4428 4.80137  14
   4  10  -2 191.910 14.5900   1
   4  10  -2 203.622 15.2062   9
  -4 -10   2 196.777 14.3738  12
  -4 -10   2 189.254 14.3199   3
  -4 -10   2 189.140 13.6751  10
  -4 -10   2 192.341 13.8785  16
  -4 -10   2 187.690 13.6227  14
   3  10  -2 4.56246 4.04270  12
   3  10  -2 7.85780 4.07409   1
   3  10  -2 4.67404 4.02233   9
  -3 -10   2 10.4117 3.90179  16
  -3 -10   2 5.96733 3.61506  12
  -3 -10   2 5.29716 3.84502  14
  -3 -10   2 7.03002 3.67494  10
  -3 -10   2 2.81638 3.49668   3
  -3 -10   2 11.9512 3.80915   8
   2  10  -2 -0.6185 3.82119  12
   2  10  -2 -0.9937 3.26182   1
   2  10  -2 0.22400 3.48860   9
  -2 -10   2 8.88780 3.52587  10
  -2 -10   2 2.50604 3.24021  12
  -2 -10   2 2.29169 3.48013   3
  -2 -10   2 2.98277 3.63172  16
  -2 -10   2 -2.5669 3.03804   8
  -2 -10   2 0.22280 3.31273  14
   1  10  -2 336.920 22.2784  12
   1  10  -2 348.294 22.3475   3
   1  10  -2 347.743 22.3261   9
  -1 -10   2 332.460 21.9575  12
  -1 -10   2 354.088 22.0126   8
  -1 -10   2 342.635 22.5083  16
  -1 -10   2 357.537 22.1099   3
  -1 -10   2 341.669 21.6539  10
  -1 -10   2 329.910 21.5261  14
   0  10  -2 17.2119 4.60403   9
   0  10  -2 20.9079 5.06639   3
   0  10  -2 16.5434 4.91049  12
   0  10  -2 14.6517 3.90266   1
   0 -10   2 19.3846 4.40695  10
   0 -10   2 16.4971 5.27813  16
   0 -10   2 28.1384 5.26785   8
   0 -10   2 24.7257 4.98547  12
   0 -10   2 25.8429 4.71693  14
   0 -10   2 17.2384 4.48200   3
  -1  10  -2 54.5341 7.24521  12
  -1  10  -2 48.8047 6.70663   9
  -1  10  -2 63.1722 7.37476   3
   1 -10   2 53.2461 6.70102   3
   1 -10   2 50.0504 6.31354  14
   1 -10   2 55.9107 7.81984  16
   1 -10   2 60.5551 7.12494  12
   1 -10   2 46.3703 6.12154  10
   1 -10   2 52.6657 7.32176   8
  -2  10  -2 132.884 11.0866   9
  -2  10  -2 138.503 11.4096   3
  -2  10  -2 142.751 11.4946  12
   2 -10   2 138.288 12.4903  16
   2 -10   2 123.649 10.8465  12
   2 -10   2 134.864 11.1257   3
   2 -10   2 121.742 10.3492  10
   2 -10   2 135.864 10.5874  14
   2 -10   2 134.590 10.6692  17
   2 -10   2 158.086 12.4330   8
  -3  10  -2 73.9854 8.82859   3
  -3  10  -2 76.0997 8.79909  12
  -3  10  -2 76.8655 8.02533   9
   3 -10   2 78.8053 8.46829  17
   3 -10   2 86.0572 8.68166   3
   3 -10   2 84.4547 9.89381  16
   3 -10   2 77.8943 8.05681  10
   3 -10   2 67.3955 8.61338   8
   3 -10   2 71.4932 7.76533  14
   3 -10   2 79.6854 8.80416  12
  -4  10  -2 242.205 17.3121   3
  -4  10  -2 240.138 17.3152  12
  -4  10  -2 241.798 16.8956   9
   4 -10   2 229.482 16.3692   2
   4 -10   2 231.262 16.4255  14
   4 -10   2 252.414 18.2990  16
   4 -10   2 236.585 16.9186  17
   4 -10   2 229.622 17.3972   8
   4 -10   2 215.105 16.0166  10
   4 -10   2 260.912 17.3657  12
   4 -10   2 261.541 17.3006   3
  -5  10  -2 78.6626 9.51291  12
  -5  10  -2 73.4257 9.15096   3
   5 -10   2 60.5960 7.42080  10
   5 -10   2 54.1342 8.08459   3
   5 -10   2 63.7093 8.64191  17
   5 -10   2 66.2693 7.71674  14
   5 -10   2 71.3303 9.28359   8
   5 -10   2 83.1767 8.76557   2
   5 -10   2 78.4845 9.82377  16
  -6  10  -2 0.67508 3.36722  13
  -6  10  -2 12.1951 5.14807   3
  -6  10  -2 -0.9836 4.36428  12
   6 -10   2 7.12932 5.14570   2
   6 -10   2 3.33073 3.55865  14
   6 -10   2 9.19642 3.71839  10
   6 -10   2 6.87984 5.60376  17
   6 -10   2 3.75564 5.90643  16
  -7  10  -2 49.8239 8.25769   3
  -7  10  -2 54.3048 8.64992  12
  -7  10  -2 35.2618 6.45061  13
   7 -10   2 48.6365 7.13592  14
   7 -10   2 63.7161 7.45010  10
   7 -10   2 66.6107 9.61158  17
   7 -10   2 41.7682 8.82606  16
   7 -10   2 62.4231 9.13560   2
  -8  10  -2 12.6385 4.85410  13
   8 -10   2 8.18767 4.09576  10
   8 -10   2 5.75744 4.16065  14
   8 -10   2 7.27251 6.78890  17
   8 -10   2 7.07736 6.62308  16
   8 -10   2 13.0397 6.54411   2
  -9  10  -2 8.61769 5.18710  13
   9 -10   2 12.5966 4.65916  10
   9 -10   2 26.1319 7.89947   2
   9 -10   2 19.8062 7.21442  17
   9 -10   2 15.1173 7.44871  16
   9 -10   2 16.9212 5.38028  14
 -10  10  -2 -4.0143 4.41977  13
  10 -10   2 -2.7621 6.56427   2
  10 -10   2 -2.8073 3.95680  10
  10 -10   2 -7.1888 6.26150  16
  10 -10   2 7.83360 4.53978  14
  10 -10   2 15.1577 7.74596  17
 -11  10  -2 20.7018 7.10022  13
  11 -10   2 13.0375 5.60177  10
  11 -10   2 7.49817 8.55927   2
  11 -10   2 4.00931 8.18847  17
 -12  10  -2 13.8370 6.65558  13
  12 -10   2 8.23331 9.47927   2
  11   9  -2 34.0118 7.34788   9
  11   9  -2 19.1003 7.69293   1
 -11  -9   2 13.7999 6.41839   3
 -11  -9   2 10.8093 6.67940  12
  10   9  -2 97.3341 11.8188  11
  10   9  -2 110.143 12.9748   1
  10   9  -2 108.562 12.3752   9
 -10  -9   2 95.3688 11.3657   3
 -10  -9   2 85.5167 11.2926  12
 -10  -9   2 95.0748 10.9583  15
   9   9  -2 22.7714 6.47442   9
   9   9  -2 15.9504 6.49363   1
   9   9  -2 15.0519 6.21309  11
  -9  -9   2 13.1582 5.12092  15
  -9  -9   2 27.7912 6.72300  12
  -9  -9   2 18.2584 6.02050   3
   8   9  -2 41.4753 7.22329   9
   8   9  -2 22.2509 6.88958   1
   8   9  -2 25.1217 6.36257  11
  -8  -9   2 36.8785 6.41847  15
  -8  -9   2 35.1292 6.81139   3
  -8  -9   2 29.4179 6.61415  12
   7   9  -2 1.12680 3.35529  14
   7   9  -2 -1.6171 4.46299   9
   7   9  -2 1.30318 4.33253  11
   7   9  -2 4.83419 5.55243   1
  -7  -9   2 -0.1711 3.76658  15
  -7  -9   2 3.85846 4.55934   3
  -7  -9   2 -1.7512 4.01113  12
  -7  -9   2 -1.1683 3.59760  10
   6   9  -2 42.7042 6.32302  11
   6   9  -2 43.2810 5.76749  14
   6   9  -2 35.8398 6.91716   9
   6   9  -2 43.3441 7.15835   1
  -6  -9   2 37.2059 5.73178  14
  -6  -9   2 19.0608 7.89311   4
  -6  -9   2 48.4143 6.76295   3
  -6  -9   2 35.2307 5.58321  10
  -6  -9   2 35.8778 6.23351  12
  -6  -9   2 44.4095 5.77076  15
   5   9  -2 46.5059 6.94792   1
   5   9  -2 35.4395 6.56488   9
  -5  -9   2 34.5865 5.80799   3
  -5  -9   2 36.7125 8.87097   4
  -5  -9   2 36.8010 5.61208  16
  -5  -9   2 27.9785 5.63499  12
  -5  -9   2 31.3930 5.09597  14
  -5  -9   2 40.5914 5.60114  10
  -5  -9   2 35.1727 5.08462  15
   4   9  -2 3.13754 3.75936   1
   4   9  -2 1.90254 3.88866   9
  -4  -9   2 0.10707 3.34298   3
  -4  -9   2 1.14761 3.18036  12
  -4  -9   2 0.79929 2.43844   8
  -4  -9   2 2.51851 2.99197  14
  -4  -9   2 -0.0553 3.22246  10
  -4  -9   2 0.40387 2.88183  16
  -4  -9   2 -1.7484 2.46085  15
   3   9  -2 19.4181 4.88376   1
   3   9  -2 24.1813 5.14875  12
   3   9  -2 20.6208 4.95841   9
  -3  -9   2 24.0015 3.93533  15
  -3  -9   2 30.8497 4.63338   8
  -3  -9   2 19.8125 4.52104  12
  -3  -9   2 25.9245 4.64396  16
  -3  -9   2 26.8877 4.63636  14
  -3  -9   2 22.8089 4.37941  10
  -3  -9   2 26.9806 4.95836   3
   2   9  -2 357.231 21.6967  12
   2   9  -2 347.225 21.3068   1
   2   9  -2 374.650 22.0882   9
  -2  -9   2 329.474 20.9963  14
  -2  -9   2 338.683 21.6298  16
  -2  -9   2 319.706 20.9014  10
  -2  -9   2 326.091 20.2079  15
  -2  -9   2 332.787 21.2662   3
  -2  -9   2 348.920 21.1186   8
  -2  -9   2 311.610 21.1533  12
   1   9  -2 263.780 17.1424   3
   1   9  -2 262.623 16.5838   1
   1   9  -2 269.177 17.2958   9
   1   9  -2 248.053 17.1305  12
  -1  -9   2 259.255 16.9900   8
  -1  -9   2 245.129 17.2266  16
  -1  -9   2 245.344 16.6460   3
  -1  -9   2 245.039 16.7006  12
  -1  -9   2 252.066 16.5300  10
  -1  -9   2 259.117 16.5202  14
   0   9  -2 49.9505 5.48980   1
   0   9  -2 52.9761 6.44321   3
   0   9  -2 52.3329 6.39472   9
   0   9  -2 44.6379 6.27174  12
   0  -9   2 59.8714 6.51740   3
   0  -9   2 55.6427 6.44794  12
   0  -9   2 52.7398 7.03817  16
   0  -9   2 48.0368 5.34643  17
   0  -9   2 47.9594 5.90976  10
   0  -9   2 51.2880 6.68632   8
   0  -9   2 51.6968 5.96019  14
  -1   9  -2 231.988 15.0311   1
  -1   9  -2 268.760 16.4822   9
  -1   9  -2 253.571 16.5477  12
  -1   9  -2 222.033 16.1415   3
   1  -9   2 231.155 15.6971  14
   1  -9   2 228.550 16.9101  16
   1  -9   2 218.871 15.3381  17
   1  -9   2 259.189 16.3666  12
   1  -9   2 240.499 16.0959   3
   1  -9   2 258.926 16.6493   8
   1  -9   2 237.678 15.7221  10
  -2   9  -2 -0.5726 3.15109  12
  -2   9  -2 5.79002 3.15768   9
  -2   9  -2 8.29293 3.70188   3
   2  -9   2 2.50648 3.09549   2
   2  -9   2 2.36898 2.83751  10
   2  -9   2 0.68609 3.40341  17
   2  -9   2 8.32854 4.99343  16
   2  -9   2 5.69732 3.43340  12
   2  -9   2 -0.4538 2.93284   3
   2  -9   2 1.80975 4.12961   8
   2  -9   2 4.23501 2.93605  14
  -3   9  -2 217.520 14.7684  12
  -3   9  -2 188.597 13.5591   9
  -3   9  -2 220.405 14.8201   3
   3  -9   2 221.835 14.6200   3
   3  -9   2 197.264 14.2573  17
   3  -9   2 181.943 13.6358  14
   3  -9   2 198.669 14.4666  12
   3  -9   2 204.193 15.5689  16
   3  -9   2 199.900 14.8946   8
   3  -9   2 180.920 13.5867  10
   3  -9   2 212.175 14.0107   2
  -4   9  -2 54.5899 7.25079  12
  -4   9  -2 44.5158 6.65086   3
  -4   9  -2 39.9240 5.61267  13
   4  -9   2 51.8780 7.13413   3
   4  -9   2 44.5075 7.00266  17
   4  -9   2 49.7831 5.96179  10
   4  -9   2 51.8400 6.56695   2
   4  -9   2 48.3234 7.17465   8
   4  -9   2 43.9687 5.77335  14
   4  -9   2 47.0147 7.89903  16
  -5   9  -2 31.2956 6.12613  12
  -5   9  -2 23.6230 5.70008   3
  -5   9  -2 30.0686 4.55034   9
  -5   9  -2 27.4761 4.93290  13
   5  -9   2 32.1352 6.80893  17
   5  -9   2 34.9104 7.08739  16
   5  -9   2 31.1903 5.01108  10
   5  -9   2 33.2147 5.17648  14
   5  -9   2 28.0573 6.17935   2
  -6   9  -2 287.120 18.3334  13
  -6   9  -2 240.991 19.1433   3
  -6   9  -2 272.628 19.6264  12
   6  -9   2 273.788 18.1219  14
   6  -9   2 291.977 19.4849   2
   6  -9   2 267.341 19.5807  17
   6  -9   2 280.231 19.9548  16
   6  -9   2 268.800 17.9998  10
  -7   9  -2 0.67535 4.90199   3
  -7   9  -2 2.22563 3.83906  13
  -7   9  -2 -0.4136 4.68237  12
   7  -9   2 -0.1866 3.24228  14
   7  -9   2 -3.5512 4.93681   2
   7  -9   2 6.42850 5.98952  17
   7  -9   2 1.04177 3.21208  10
   7  -9   2 -0.3579 5.32471  16
  -8   9  -2 4.50369 4.03617  13
  -8   9  -2 -5.1472 5.43652  12
  -8   9  -2 -4.1321 5.11690   3
   8  -9   2 11.8194 6.44648   2
   8  -9   2 0.53927 2.99747  10
   8  -9   2 7.13603 6.46062  17
   8  -9   2 -0.5651 5.52389  16
   8  -9   2 -1.6050 3.39195  14
  -9   9  -2 3.94193 6.60458  12
  -9   9  -2 5.83684 4.50867  13
  -9   9  -2 3.13576 6.16450   3
   9  -9   2 3.39310 3.50119  10
   9  -9   2 4.70260 4.02459  14
   9  -9   2 2.13765 6.23893   2
   9  -9   2 9.33128 6.37851  16
   9  -9   2 8.95657 7.31728  17
 -10   9  -2 -0.5001 4.65657  13
  10  -9   2 1.14565 6.36643  17
  10  -9   2 13.6127 7.97743   2
  10  -9   2 -1.3562 4.08195  10
  10  -9   2 4.94904 4.10866  14
  10  -9   2 5.19205 6.89861  16
 -11   9  -2 11.7334 5.84237  13
  11  -9   2 12.3248 5.24961  14
  11  -9   2 24.6763 8.65822   2
  11  -9   2 14.8494 7.49671  17
  11  -9   2 23.5441 5.66987  10
  11  -9   2 9.72691 7.61121  16
 -12   9  -2 2.87514 5.61581  13
  12  -9   2 1.40354 8.50368  17
  12  -9   2 0.32005 8.55344   2
  12   8  -2 7.60939 6.63694   1
  12   8  -2 -0.2609 5.55883   9
 -12  -8   2 2.29030 5.99144   3
 -12  -8   2 7.52672 6.50566  12
  11   8  -2 42.1780 9.20645   1
  11   8  -2 55.6437 9.96470  11
  11   8  -2 60.8011 9.28014   9
 -11  -8   2 64.9003 9.51443  12
 -11  -8   2 62.0965 9.40087   3
  10   8  -2 21.0060 7.27745  11
  10   8  -2 20.5736 6.39152   9
  10   8  -2 25.3997 7.36181   1
 -10  -8   2 16.8463 5.64484  15
 -10  -8   2 30.1238 7.09877  12
 -10  -8   2 33.1850 6.92169   3
   9   8  -2 34.5958 7.09547   9
   9   8  -2 32.2500 7.19898  11
   9   8  -2 30.2329 7.38697   1
  -9  -8   2 28.2142 5.70582  15
  -9  -8   2 29.2590 6.35136   3
  -9  -8   2 22.6175 6.20403  12
   8   8  -2 59.7439 8.83462   1
   8   8  -2 60.1587 8.11565  11
   8   8  -2 58.1201 6.64764  10
   8   8  -2 54.2828 7.88188   9
  -8  -8   2 56.3430 7.97433   3
  -8  -8   2 42.4628 6.73415  15
  -8  -8   2 62.6369 8.13738  12
  -8  -8   2 51.4335 6.85665  10
   7   8  -2 156.286 13.0130  11
   7   8  -2 167.334 12.1559  14
   7   8  -2 161.595 13.7796   1
   7   8  -2 195.539 13.8785   9
  -7  -8   2 163.457 12.5381  15
  -7  -8   2 172.542 12.1060  10
  -7  -8   2 165.104 12.0043  14
  -7  -8   2 153.891 12.8539  12
  -7  -8   2 158.362 12.9302   3
   6   8  -2 -3.5566 3.50216  11
   6   8  -2 1.40458 4.03996   1
   6   8  -2 -10.130 3.00061   9
   6   8  -2 6.61757 2.98196  14
  -6  -8   2 5.37427 3.34223  15
  -6  -8   2 -1.1092 2.84971  10
  -6  -8   2 -1.2651 2.70962  14
  -6  -8   2 1.81222 3.47621   3
  -6  -8   2 -0.4436 5.06656   4
  -6  -8   2 -5.6399 2.81920  12
   5   8  -2 232.927 16.0940   9
   5   8  -2 218.056 14.9312  11
   5   8  -2 219.119 15.9845   1
   5   8  -2 232.993 14.9646  14
  -5  -8   2 235.473 15.1329  15
  -5  -8   2 216.193 15.5553  12
  -5  -8   2 229.147 14.8601  14
  -5  -8   2 223.688 14.8696  16
  -5  -8   2 203.385 18.8083   4
  -5  -8   2 228.407 15.6720   3
  -5  -8   2 222.029 14.8696  10
   4   8  -2 154.077 11.5968   9
   4   8  -2 154.498 11.7156   1
  -4  -8   2 152.056 10.5952  16
  -4  -8   2 140.233 10.0993   8
  -4  -8   2 136.984 10.1950  15
  -4  -8   2 142.702 10.3737  10
  -4  -8   2 134.515 10.3064  14
  -4  -8   2 140.563 10.8513  12
  -4  -8   2 140.443 10.9002   3
   3   8  -2 54.4332 5.44351  11
   3   8  -2 55.1138 6.58915   9
   3   8  -2 52.9019 6.32660   1
  -3  -8   2 51.5208 5.89737  10
  -3  -8   2 53.9038 5.41674  15
  -3  -8   2 57.4674 5.88635   8
  -3  -8   2 61.2065 6.04358  14
  -3  -8   2 50.3220 6.22580   3
  -3  -8   2 57.2390 6.51906  12
  -3  -8   2 57.0650 6.24752  16
   2   8  -2 188.683 12.6225  12
   2   8  -2 161.877 10.9766  11
   2   8  -2 173.811 11.9234   1
   2   8  -2 178.676 12.5025   9
  -2  -8   2 167.275 12.0727  12
  -2  -8   2 164.949 11.6983  10
  -2  -8   2 168.635 11.8066   8
  -2  -8   2 182.830 11.0561   7
  -2  -8   2 155.847 11.5316  14
  -2  -8   2 170.163 11.1048  15
  -2  -8   2 175.564 12.1328   3
  -2  -8   2 176.255 12.3073  16
   1   8  -2 -1.1202 2.42603   1
   1   8  -2 -4.6008 2.61146  12
   1   8  -2 -1.8202 2.60980   3
   1   8  -2 -0.3684 2.37101   9
  -1  -8   2 0.49032 2.33488   3
  -1  -8   2 -1.9932 3.05001   8
  -1  -8   2 2.29441 1.62274   7
  -1  -8   2 -1.5878 2.25510  12
  -1  -8   2 0.72037 1.71810  15
  -1  -8   2 4.19168 3.33822  16
  -1  -8   2 3.13960 2.61628  10
  -1  -8   2 0.07673 1.83722  17
  -1  -8   2 0.85918 2.48720  14
   0   8  -2 74.9384 7.56443  12
   0   8  -2 79.6208 7.39691   9
   0   8  -2 90.0823 7.68771   3
   0  -8   2 85.7560 7.28697  12
   0  -8   2 72.6569 6.37813  17
   0  -8   2 81.9803 6.97879  10
   0  -8   2 83.8783 7.98286   8
   0  -8   2 79.2812 6.80135  14
   0  -8   2 77.7801 7.15026   3
   0  -8   2 83.1903 5.85515  15
   0  -8   2 75.8788 8.14326  16
  -1   8  -2 47.9050 5.05362   1
  -1   8  -2 53.5809 6.15928  12
  -1   8  -2 60.7532 6.22854   3
  -1   8  -2 51.3557 5.89101   9
   1  -8   2 55.2570 5.74327  17
   1  -8   2 46.8057 5.74951  12
   1  -8   2 59.6503 6.07031   3
   1  -8   2 48.5097 5.08619   2
   1  -8   2 65.1731 5.76957  14
   1  -8   2 66.0830 7.35792  16
   1  -8   2 44.8443 6.42303   8
   1  -8   2 56.4660 5.81063  10
  -2   8  -2 65.4604 6.95178   3
  -2   8  -2 63.0060 6.85622  12
  -2   8  -2 59.0194 5.07820   1
  -2   8  -2 61.8208 6.28203   9
  -2   8  -2 55.3738 5.48684  13
   2  -8   2 63.6143 6.08490   2
   2  -8   2 59.1587 6.98670   8
   2  -8   2 47.5197 5.65189  10
   2  -8   2 62.3085 6.70563   3
   2  -8   2 63.5563 6.76497  12
   2  -8   2 60.7245 7.52110  16
   2  -8   2 58.3003 6.07216  14
   2  -8   2 59.6527 6.39744  17
  -3   8  -2 45.8593 5.36746   9
  -3   8  -2 50.7429 6.23217   3
  -3   8  -2 43.5279 6.01841  12
  -3   8  -2 37.0103 4.76519  13
   3  -8   2 47.4935 5.52560  10
   3  -8   2 45.1614 5.56127   2
   3  -8   2 51.6396 7.06112  16
   3  -8   2 48.0013 6.08714   3
   3  -8   2 36.1346 6.12319   8
   3  -8   2 32.1459 4.92565  14
   3  -8   2 45.5324 6.24866  17
  -4   8  -2 124.327 10.1648  12
  -4   8  -2 108.931 8.78729  13
  -4   8  -2 107.518 9.93232   3
   4  -8   2 121.289 10.1431   2
   4  -8   2 122.889 10.9715  16
   4  -8   2 110.380 8.83957  10
   4  -8   2 104.733 8.73625  14
   4  -8   2 104.137 10.0042  17
  -5   8  -2 120.058 10.3444  13
  -5   8  -2 133.627 11.6317   3
  -5   8  -2 122.658 11.6939  12
  -5   8  -2 152.200 10.0250   9
   5  -8   2 123.803 10.1901  14
   5  -8   2 150.299 11.6852   2
   5  -8   2 144.067 12.4305  16
   5  -8   2 136.907 10.1530  10
   5  -8   2 154.231 11.6479  17
  -6   8  -2 -7.4775 3.59577   3
  -6   8  -2 -1.0259 3.12583  13
  -6   8  -2 6.35386 4.45904  12
   6  -8   2 3.00473 2.91955  14
   6  -8   2 -6.4465 4.67755  16
   6  -8   2 0.44344 2.64845  10
   6  -8   2 -1.8549 4.65863   2
   6  -8   2 -0.0219 5.01783  17
  -7   8  -2 79.5171 10.8043   3
  -7   8  -2 97.5753 8.95538  13
  -7   8  -2 80.5026 10.9208  12
   7  -8   2 81.7884 10.3522  17
   7  -8   2 95.9706 8.38700  14
   7  -8   2 92.5755 8.80450  10
   7  -8   2 102.747 10.6726  16
   7  -8   2 91.9408 10.6669   2
  -8   8  -2 -1.8893 5.10654   3
  -8   8  -2 4.76481 3.95099  13
  -8   8  -2 -5.0555 5.06400  12
   8  -8   2 -2.1356 3.08376  14
   8  -8   2 3.75686 5.87822   2
   8  -8   2 -4.6173 5.05749  16
   8  -8   2 2.47487 3.15426  10
   8  -8   2 -8.2833 5.65021  17
  -9   8  -2 39.7177 6.91516  13
  -9   8  -2 35.7496 8.96830  12
  -9   8  -2 42.2106 8.54257   3
   9  -8   2 35.9570 7.82034  16
   9  -8   2 43.6431 8.75661   2
   9  -8   2 42.6256 6.05935  10
   9  -8   2 35.3660 8.53080  17
   9  -8   2 36.6655 6.07323  14
 -10   8  -2 9.14895 6.62099   3
 -10   8  -2 1.51396 4.39524  13
 -10   8  -2 12.7714 6.51250  12
  10  -8   2 -1.7563 5.62797  16
  10  -8   2 2.25653 3.78583  14
  10  -8   2 3.25928 3.47605  10
  10  -8   2 8.98257 7.21203  17
  10  -8   2 -2.4236 6.55270   2
 -11   8  -2 2.12036 5.21172  13
  11  -8   2 5.25484 7.46297  17
  11  -8   2 -1.8033 3.71640  14
  11  -8   2 -0.4631 3.90345  10
  11  -8   2 15.0170 8.37722   2
 -12   8  -2 83.5668 10.8519  13
  12  -8   2 54.8609 8.53990  14
  12  -8   2 52.8935 11.5296   2
  12  -8   2 54.2288 11.2825  17
 -13   8  -2 1.75375 5.89878  13
  13  -8   2 8.03524 8.96976   2
 -13  -7   2 2.76639 5.80374   3
  12   7  -2 5.34781 6.25472   1
 -12  -7   2 0.41062 5.37607  12
 -12  -7   2 0.25540 5.19064   3
  11   7  -2 113.911 12.4749   9
  11   7  -2 113.618 13.0614  11
  11   7  -2 109.146 13.2399   1
 -11  -7   2 123.988 12.7255   3
 -11  -7   2 119.785 12.3325  15
 -11  -7   2 156.541 13.3787  12
  10   7  -2 6.17478 4.70813   9
  10   7  -2 -9.0468 4.87860  11
  10   7  -2 0.69908 5.47073   1
 -10  -7   2 -0.5314 4.34352  12
 -10  -7   2 -5.9816 3.78979   3
 -10  -7   2 -6.2704 3.75133  15
   9   7  -2 34.0754 7.55352   1
   9   7  -2 41.4912 7.36042  11
   9   7  -2 34.8775 6.49344   9
  -9  -7   2 35.5638 6.60384   3
  -9  -7   2 23.9841 5.85278  15
  -9  -7   2 32.4483 6.35495  12
   8   7  -2 211.353 15.1444  11
   8   7  -2 193.037 13.8311  10
   8   7  -2 203.231 15.8322   1
   8   7  -2 223.032 15.3342   9
  -8  -7   2 194.040 14.5114  15
  -8  -7   2 190.694 13.6061  10
  -8  -7   2 196.365 14.8492  12
  -8  -7   2 194.607 14.8710   3
   7   7  -2 20.0219 5.48936   1
   7   7  -2 25.9029 5.09602  11
   7   7  -2 20.5259 5.03249   9
   7   7  -2 20.0779 4.15350  10
   7   7  -2 24.0873 4.25005  14
  -7  -7   2 23.2448 4.26443  14
  -7  -7   2 19.7958 4.89032   3
  -7  -7   2 27.0774 5.13281  15
  -7  -7   2 21.8182 4.06453  10
  -7  -7   2 23.9753 5.11165  12
   6   7  -2 350.692 22.6236   9
   6   7  -2 353.874 22.9121   1
   6   7  -2 358.150 21.5301  10
   6   7  -2 354.029 22.1091  11
   6   7  -2 349.779 21.5245  14
  -6  -7   2 344.643 22.3398  12
  -6  -7   2 338.736 21.3885  14
  -6  -7   2 332.145 22.3191   3
  -6  -7   2 350.003 21.4429  10
  -6  -7   2 362.699 22.2775  16
  -6  -7   2 368.226 22.0596  15
   5   7  -2 26.9330 5.29753   1
   5   7  -2 35.9459 4.63325  14
   5   7  -2 36.3318 5.47214   9
   5   7  -2 32.9848 4.82873  11
  -5  -7   2 24.5872 6.61542   4
  -5  -7   2 34.2439 5.24185   3
  -5  -7   2 32.9449 4.38189  14
  -5  -7   2 31.3016 4.11758   8
  -5  -7   2 32.7563 4.48840  16
  -5  -7   2 35.1990 4.61117  10
  -5  -7   2 35.5976 5.23791  12
  -5  -7   2 31.7905 4.52088  15
   4   7  -2 87.4772 7.62449   9
   4   7  -2 86.9656 6.90930  14
   4   7  -2 86.4667 7.83469   1
  -4  -7   2 86.7797 7.05878  15
  -4  -7   2 75.9899 6.67632  10
  -4  -7   2 72.6702 6.84620  16
  -4  -7   2 84.4391 7.59781   3
  -4  -7   2 76.9175 6.54844   8
  -4  -7   2 82.8160 6.84523  14
  -4  -7   2 73.8594 7.56012  12
   3   7  -2 474.123 27.0934   9
   3   7  -2 443.566 25.9430  11
   3   7  -2 443.751 26.6896   1
  -3  -7   2 471.749 26.0981  15
  -3  -7   2 441.171 26.0344   8
  -3  -7   2 432.006 26.4832   3
  -3  -7   2 437.628 26.2091  10
  -3  -7   2 450.058 26.5929  12
  -3  -7   2 432.122 26.3492  16
  -3  -7   2 427.603 26.0768  14
   2   7  -2 3.80336 2.80888  12
   2   7  -2 1.76581 2.19888   1
   2   7  -2 3.35007 2.26718   9
   2   7  -2 -1.2445 1.78974  11
  -2  -7   2 0.59117 1.73568  15
  -2  -7   2 -0.2144 2.22067  12
  -2  -7   2 1.57947 2.21444  10
  -2  -7   2 -2.2201 2.29097   8
  -2  -7   2 1.63602 1.54676  17
  -2  -7   2 3.19438 2.27255  14
  -2  -7   2 1.16135 2.21650   3
  -2  -7   2 0.27214 2.84472  16
   1   7  -2 75.4018 6.76438   9
   1   7  -2 76.3616 5.36208  11
   1   7  -2 76.8402 6.63128  12
   1   7  -2 70.4745 6.48456   3
   1   7  -2 81.9197 6.41670   1
  -1  -7   2 73.9419 6.26844  12
  -1  -7   2 67.7346 6.74993   8
  -1  -7   2 78.3056 7.14847  16
  -1  -7   2 73.4939 6.22496  10
  -1  -7   2 70.8377 5.43948  15
  -1  -7   2 76.3571 6.19678  14
  -1  -7   2 76.8515 6.30129   3
  -1  -7   2 70.9383 5.54042  17
  -1  -7   2 72.7701 5.36637   7
   0   7  -2 -1.0130 2.17538   3
   0   7  -2 0.21958 2.34410  12
   0   7  -2 -0.2721 1.15604  11
   0   7  -2 0.78118 2.12126   9
   0  -7   2 1.64830 2.10928  12
   0  -7   2 0.95841 1.62471   2
   0  -7   2 -0.2840 1.16869  15
   0  -7   2 1.66135 2.16308  10
   0  -7   2 0.50763 1.82478  17
   0  -7   2 1.51581 2.78779   8
   0  -7   2 -2.2126 1.94114  14
   0  -7   2 0.51615 1.99933   3
   0  -7   2 0.73216 1.29501   7
   0  -7   2 2.81857 3.10143  16
  -1   7  -2 43.4870 4.26960   1
  -1   7  -2 39.8035 3.09783  11
  -1   7  -2 42.2935 4.11877  13
  -1   7  -2 40.3775 4.76748   9
  -1   7  -2 37.1286 4.75739   3
  -1   7  -2 46.1739 5.07948  12
   1  -7   2 35.8354 5.30702   8
   1  -7   2 42.1363 4.82496   3
   1  -7   2 40.1855 4.27187   2
   1  -7   2 47.0338 5.04235  12
   1  -7   2 37.4913 3.52564   7
   1  -7   2 35.0704 4.38371  10
   1  -7   2 41.3140 4.65830  14
   1  -7   2 41.5022 5.78873  16
   1  -7   2 43.4761 3.63601  15
   1  -7   2 43.0827 4.81073  17
  -2   7  -2 58.8384 5.72670  13
  -2   7  -2 70.4234 5.27414   1
  -2   7  -2 73.7982 6.14074   9
  -2   7  -2 76.4317 6.69461   3
  -2   7  -2 79.6887 6.76135  12
   2  -7   2 57.7878 6.79962   8
   2  -7   2 73.2716 6.94875  17
   2  -7   2 60.8794 7.23100  16
   2  -7   2 72.4672 4.84932  15
   2  -7   2 65.9360 6.36997   3
   2  -7   2 69.3860 6.48129  12
   2  -7   2 64.3591 6.22001   2
   2  -7   2 71.7123 6.19098  14
   2  -7   2 67.6675 5.93067  10
  -3   7  -2 148.075 9.11561   1
  -3   7  -2 146.959 10.9214   3
  -3   7  -2 145.590 9.94741   9
  -3   7  -2 140.683 10.8594  12
  -3   7  -2 150.547 10.0858  13
   3  -7   2 135.234 9.97474  10
   3  -7   2 140.813 10.1817  14
   3  -7   2 147.470 10.6462   2
   3  -7   2 147.313 10.9849  17
   3  -7   2 152.753 11.6640  16
  -4   7  -2 -3.9569 2.38249  13
  -4   7  -2 3.55181 3.14334   3
  -4   7  -2 6.69312 3.56944  12
   4  -7   2 0.24200 2.18117  14
   4  -7   2 2.65735 2.26496  10
   4  -7   2 3.93112 3.91583  17
   4  -7   2 1.76402 3.45194   2
   4  -7   2 -5.4113 3.63110  16
  -5   7  -2 73.6505 9.13315   3
  -5   7  -2 86.9908 6.85438   9
  -5   7  -2 67.0335 8.79239  12
  -5   7  -2 86.3297 7.62763  13
   5  -7   2 97.2095 7.24780  10
   5  -7   2 104.818 8.94666  17
   5  -7   2 97.9939 8.66223   2
   5  -7   2 86.5022 9.27835  16
   5  -7   2 71.4598 7.08875  14
  -6   7  -2 97.0036 11.5435   3
  -6   7  -2 121.101 8.65623   9
  -6   7  -2 137.562 10.0737  13
  -6   7  -2 98.1956 11.5474  12
   6  -7   2 129.587 11.3364   2
   6  -7   2 118.900 11.3930  17
   6  -7   2 108.618 8.86721  10
   6  -7   2 124.293 9.38685  14
   6  -7   2 127.308 11.2739  16
  -7   7  -2 1.66469 4.36212   3
  -7   7  -2 -3.5690 4.44948  12
  -7   7  -2 1.04322 3.34205  13
   7  -7   2 -0.6442 5.24214  17
   7  -7   2 -3.0537 4.81968  16
   7  -7   2 4.36324 5.25777   2
   7  -7   2 -2.9280 2.22543  14
   7  -7   2 1.34577 2.55366  10
  -8   7  -2 144.687 12.9856   3
  -8   7  -2 150.329 13.1105  12
  -8   7  -2 134.208 11.6514  13
   8  -7   2 163.480 13.2772  17
   8  -7   2 137.018 13.5355   2
   8  -7   2 144.419 12.7783  16
   8  -7   2 140.498 10.5378  10
   8  -7   2 124.425 10.5934  14
  -9   7  -2 14.0247 5.98224  12
  -9   7  -2 14.4660 5.77714   3
  -9   7  -2 17.6879 5.13769  13
   9  -7   2 14.6957 6.87253   2
   9  -7   2 24.5686 7.44138  17
   9  -7   2 16.5790 4.17032  10
   9  -7   2 11.0991 4.13274  14
   9  -7   2 4.96012 5.85961  16
 -10   7  -2 11.3247 5.59099   3
 -10   7  -2 16.5942 5.34570  13
 -10   7  -2 10.4529 5.99922  12
  10  -7   2 13.5782 7.33634   2
  10  -7   2 9.46572 6.29994  16
  10  -7   2 23.4936 8.03692  17
  10  -7   2 10.4317 4.04125  14
  10  -7   2 14.5071 4.36116  10
 -11   7  -2 148.580 15.1272   3
 -11   7  -2 164.841 16.0528  12
 -11   7  -2 158.408 13.8877  13
  11  -7   2 142.876 12.3563  10
  11  -7   2 170.926 16.4323  17
  11  -7   2 145.684 12.6868  14
  11  -7   2 152.554 16.1956   2
 -12   7  -2 45.2345 8.41625  13
 -12   7  -2 48.7809 9.77038  12
  12  -7   2 54.6398 10.8483  17
  12  -7   2 50.0627 10.7988   2
  12  -7   2 46.5087 7.59763  14
 -13   7  -2 2.23953 5.55985  13
  13  -7   2 9.84687 5.48016  14
  13  -7   2 1.06556 8.64291  17
  13  -7   2 -1.7988 8.93705   2
  13   6  -2 55.5560 10.0984   1
 -13  -6   2 46.7769 8.74438   3
 -13  -6   2 42.1366 8.85034  12
  12   6  -2 90.9943 11.6753   1
  12   6  -2 116.778 13.0063  11
 -12  -6   2 97.8841 11.5796  15
 -12  -6   2 82.7958 10.9317  12
 -12  -6   2 90.1244 10.8601   3
  11   6  -2 -1.7824 5.05781   1
  11   6  -2 5.57453 4.98072   9
  11   6  -2 9.70025 6.25052  11
 -11  -6   2 2.96415 4.53358  15
 -11  -6   2 9.43870 5.44987  12
 -11  -6   2 14.7105 5.63818   3
  10   6  -2 5.07944 5.45687   1
  10   6  -2 8.76540 4.51287   9
  10   6  -2 20.1868 6.31504  11
 -10  -6   2 2.22127 3.92922  15
 -10  -6   2 12.4233 5.07637   3
 -10  -6   2 10.3469 4.94157  12
   9   6  -2 334.826 21.7704   9
   9   6  -2 322.317 21.9381  11
   9   6  -2 346.464 22.6811   1
  -9  -6   2 307.830 21.4483  12
  -9  -6   2 323.051 21.6754   3
  -9  -6   2 309.561 21.3873  15
   8   6  -2 9.71353 3.26818  10
   8   6  -2 9.66849 4.71598  11
   8   6  -2 -0.5931 4.07130   1
   8   6  -2 9.64668 4.22195   9
   8   6  -2 8.98956 3.47416  14
  -8  -6   2 10.9525 3.82616  14
  -8  -6   2 13.8882 4.36606   3
  -8  -6   2 11.8213 4.03093  15
  -8  -6   2 13.3240 3.65024  10
  -8  -6   2 9.54051 3.99439  12
   7   6  -2 93.4249 7.63919  10
   7   6  -2 95.1066 7.79623  14
   7   6  -2 100.269 9.43512   1
   7   6  -2 79.0105 8.63480   9
   7   6  -2 96.9439 8.88382  11
  -7  -6   2 94.1510 7.84879  14
  -7  -6   2 92.8418 8.56960  12
  -7  -6   2 86.7367 8.73268  15
  -7  -6   2 87.3107 8.48462   3
  -7  -6   2 95.9718 7.61753  10
   6   6  -2 29.7093 4.13492  10
   6   6  -2 25.1571 5.15512   1
   6   6  -2 23.8719 4.50175  11
   6   6  -2 27.1129 4.90677   9
   6   6  -2 26.9320 4.00146  14
  -6  -6   2 21.1788 3.76332  10
  -6  -6   2 35.6115 4.83453  15
  -6  -6   2 29.6006 5.03745  12
  -6  -6   2 30.7518 4.25834  14
  -6  -6   2 31.4651 4.16819   8
  -6  -6   2 32.3688 5.01257   3
  -6  -6   2 33.8690 4.38706  16
   5   6  -2 803.328 45.5458   9
   5   6  -2 769.199 44.6357  10
   5   6  -2 753.083 44.6011  14
   5   6  -2 780.387 44.9835  11
   5   6  -2 792.860 45.6921   1
  -5  -6   2 824.813 44.7647  16
  -5  -6   2 777.828 45.1933   3
  -5  -6   2 775.640 44.5529  10
  -5  -6   2 779.243 44.6106  14
  -5  -6   2 791.625 45.2846  12
  -5  -6   2 791.539 44.4642   8
  -5  -6   2 802.745 45.1275  15
   4   6  -2 671.225 38.9026   9
   4   6  -2 653.962 38.1841  14
   4   6  -2 675.808 38.9794   1
   4   6  -2 658.321 38.3286  11
  -4  -6   2 701.529 38.5057  15
  -4  -6   2 673.587 38.0072   8
  -4  -6   2 667.667 38.6694  12
  -4  -6   2 671.841 38.2376  16
  -4  -6   2 649.510 38.0973  14
  -4  -6   2 693.263 38.6949   3
  -4  -6   2 660.719 38.1340  10
   3   6  -2 46.4919 5.12224   1
   3   6  -2 40.7363 4.37293  14
   3   6  -2 46.4699 5.24106   9
  -3  -6   2 40.7445 4.39220   8
  -3  -6   2 44.9199 4.43109  15
  -3  -6   2 47.6181 4.97735  12
  -3  -6   2 43.5866 3.76065  17
  -3  -6   2 38.5799 4.53825  16
  -3  -6   2 37.6090 4.68806   3
  -3  -6   2 36.9435 4.30796  10
  -3  -6   2 45.4346 4.51035  14
   2   6  -2 913.412 52.1422  12
   2   6  -2 981.959 52.4899   9
   2   6  -2 914.184 52.0677   1
   2   6  -2 911.211 51.4398  11
  -2  -6   2 888.776 51.7025  14
  -2  -6   2 866.303 51.7209   8
  -2  -6   2 939.872 51.5817  15
  -2  -6   2 918.640 51.7961  10
  -2  -6   2 921.652 52.0992  16
  -2  -6   2 987.243 51.4091  17
  -2  -6   2 920.689 52.0317   3
  -2  -6   2 922.560 52.0505  12
   1   6  -2 16.5345 3.14281   3
   1   6  -2 22.9835 3.53104   9
   1   6  -2 22.5912 3.39428  12
   1   6  -2 19.2582 2.41096  11
   1   6  -2 23.5156 3.23144   1
  -1  -6   2 25.0256 3.19199  10
  -1  -6   2 24.3963 3.32682  12
  -1  -6   2 19.9740 3.04707   3
  -1  -6   2 21.0529 2.41342   7
  -1  -6   2 18.5604 2.43087  15
  -1  -6   2 18.0581 2.89408  14
  -1  -6   2 24.2643 3.62931   8
  -1  -6   2 21.1044 3.70648  16
  -1  -6   2 18.3856 2.47030  17
   0   6  -2 8.78860 1.55501  11
   0   6  -2 11.0325 2.54161   3
   0   6  -2 10.1232 2.56304  12
   0   6  -2 10.1152 2.50555   9
   0  -6   2 5.89174 2.14388  14
   0  -6   2 11.9440 2.45096  10
   0  -6   2 8.93572 3.23114  16
   0  -6   2 9.58154 2.18932  17
   0  -6   2 8.49066 1.92918   2
   0  -6   2 8.52805 2.30188  12
   0  -6   2 7.04831 2.86908   8
   0  -6   2 9.26685 1.58224  15
   0  -6   2 10.4178 1.65898   7
   0  -6   2 10.6143 2.35406   3
  -1   6  -2 57.1916 4.96838  13
  -1   6  -2 61.3704 5.47018   3
  -1   6  -2 56.9218 3.92557  11
  -1   6  -2 58.6210 4.72437   1
  -1   6  -2 58.7171 5.24004   9
  -1   6  -2 67.2139 5.59263  12
   1  -6   2 64.7694 6.42686  16
   1  -6   2 59.4160 5.37170  12
   1  -6   2 56.2731 5.10257  10
   1  -6   2 52.0360 4.40663   7
   1  -6   2 60.7899 4.35108  15
   1  -6   2 62.2882 5.32809   3
   1  -6   2 58.7591 5.26737  14
   1  -6   2 65.5752 5.35372  17
   1  -6   2 61.1335 5.06447   2
   1  -6   2 62.5465 6.13176   8
  -2   6  -2 252.734 14.2532  15
  -2   6  -2 224.205 13.8042  11
  -2   6  -2 235.317 13.8492   7
  -2   6  -2 264.438 15.5845  12
  -2   6  -2 255.677 15.5175   3
  -2   6  -2 250.687 14.4408   1
  -2   6  -2 238.473 14.9793   9
  -2   6  -2 250.581 14.9140  13
   2  -6   2 249.283 14.1400  15
   2  -6   2 252.700 15.2811   2
   2  -6   2 256.286 15.5241  17
   2  -6   2 244.858 15.0860  14
   2  -6   2 249.393 15.8431  16
   2  -6   2 232.070 14.9464  10
   2  -6   2 241.142 15.4636   3
  -3   6  -2 0.68206 1.13658   1
  -3   6  -2 3.89538 1.39273   7
  -3   6  -2 1.34716 1.18301  11
  -3   6  -2 -1.3141 2.09782  13
  -3   6  -2 3.25840 1.17923  15
  -3   6  -2 -0.4389 2.20243   3
  -3   6  -2 0.18236 2.37471  12
   3  -6   2 0.31883 1.78813  14
   3  -6   2 0.82023 1.20244  11
   3  -6   2 -0.3065 2.59033   2
   3  -6   2 0.26370 1.71477  10
   3  -6   2 -2.2784 3.12286  16
   3  -6   2 2.21098 3.02020  17
   3  -6   2 0.44262 0.95199  15
  -4   6  -2 157.175 9.10857  15
  -4   6  -2 126.695 11.3650  12
  -4   6  -2 151.403 10.5330  13
  -4   6  -2 163.857 10.0093   9
  -4   6  -2 156.344 9.66170   7
  -4   6  -2 142.719 9.02363   1
  -4   6  -2 137.484 11.4504   3
   4  -6   2 141.288 9.97084  10
   4  -6   2 153.390 11.2319   2
   4  -6   2 145.141 9.56607  11
   4  -6   2 137.261 10.0709  14
   4  -6   2 174.816 11.7669  16
   4  -6   2 151.959 11.3683  17
  -5   6  -2 14.8535 4.90766   3
  -5   6  -2 20.2936 4.11781  13
  -5   6  -2 22.4352 3.24444   9
  -5   6  -2 13.0158 4.71140  12
  -5   6  -2 23.6719 2.85318  15
   5  -6   2 23.5813 3.57378  10
   5  -6   2 20.4843 3.59543  14
   5  -6   2 26.1029 3.29224  11
   5  -6   2 20.2294 5.16511   2
   5  -6   2 28.8546 5.04579  17
   5  -6   2 17.3604 4.92835  16
  -6   6  -2 19.6828 4.93892   3
  -6   6  -2 24.6966 5.29822  12
  -6   6  -2 23.3528 4.59929  13
  -6   6  -2 21.8489 3.25789   9
   6  -6   2 26.5351 3.86224  10
   6  -6   2 31.3583 3.83556  11
   6  -6   2 25.6100 5.39294  17
   6  -6   2 29.2804 6.06842   2
   6  -6   2 29.2115 4.17238  14
   6  -6   2 21.8621 5.19384  16
  -7   6  -2 243.315 17.5628   3
  -7   6  -2 258.799 17.7324  12
  -7   6  -2 243.529 17.1903  13
   7  -6   2 254.192 17.6772  16
   7  -6   2 258.209 16.0516  11
   7  -6   2 255.906 16.5535  14
   7  -6   2 254.054 16.2899  10
   7  -6   2 261.634 18.4214   2
   7  -6   2 285.137 18.6281  17
  -8   6  -2 151.551 13.0785  12
  -8   6  -2 157.371 13.0155   3
  -8   6  -2 187.904 13.2146  13
   8  -6   2 166.383 11.7997  10
   8  -6   2 163.178 13.3005  16
   8  -6   2 175.095 14.5678  17
   8  -6   2 169.755 13.9977   2
   8  -6   2 168.279 12.0011  14
  -9   6  -2 136.790 12.2618  12
  -9   6  -2 155.300 12.5971   3
  -9   6  -2 138.678 11.9984  13
   9  -6   2 139.828 12.7281  16
   9  -6   2 140.458 10.9877  14
   9  -6   2 149.265 10.9104  10
   9  -6   2 140.148 13.0670  17
   9  -6   2 143.166 13.9862   2
 -10   6  -2 86.7212 10.0496   3
 -10   6  -2 73.7705 9.61066  12
 -10   6  -2 76.5261 9.58066  13
  10  -6   2 86.9913 10.6562   2
  10  -6   2 79.9378 8.37322  10
  10  -6   2 74.4049 9.25857  16
  10  -6   2 82.4177 8.66651  14
  10  -6   2 68.6514 10.4704  17
 -11   6  -2 14.6083 5.53151  13
 -11   6  -2 13.1327 6.20419  12
 -11   6  -2 1.87559 5.46378   3
  11  -6   2 5.47660 7.27237   2
  11  -6   2 10.8326 4.49440  14
  11  -6   2 12.6008 4.42595  10
  11  -6   2 10.4705 7.62103  17
 -12   6  -2 -2.5183 4.48793  13
 -12   6  -2 -1.1109 5.56948  12
 -12   6  -2 -6.8141 5.36587   3
  12  -6   2 12.4269 7.95605   2
  12  -6   2 5.23048 4.17374  14
  12  -6   2 12.8267 8.11896  17
 -13   6  -2 2.54413 5.52424  13
 -13   6  -2 1.00347 6.27992  12
 -13   6  -2 -3.2864 6.91174   3
  13  -6   2 -5.0233 7.90254   2
  13  -6   2 -13.070 7.07622  17
  13  -6   2 0.26774 4.19422  14
 -14   6  -2 63.8592 10.3935  13
  14  -6   2 50.1837 12.3352   2
  13   5  -2 46.3498 9.28589   1
 -13  -5   2 41.1649 8.31141  12
 -13  -5   2 61.4693 9.21402   3
  12   5  -2 73.3620 10.0750   1
  12   5  -2 67.9926 10.1533  11
 -12  -5   2 79.4977 9.87299   3
 -12  -5   2 59.2982 9.12631  12
 -12  -5   2 69.8568 9.31601  15
  11   5  -2 12.4539 5.72673   1
  11   5  -2 15.1270 5.20063   9
  11   5  -2 12.6104 6.29096  11
 -11  -5   2 12.9497 5.58162  12
 -11  -5   2 16.2644 5.48067  15
 -11  -5   2 15.0779 5.18122   3
  10   5  -2 13.0062 5.62898   1
  10   5  -2 20.9819 5.03415   9
  10   5  -2 13.7857 5.85091  11
 -10  -5   2 11.8491 4.77270   3
 -10  -5   2 12.4988 5.06024  12
 -10  -5   2 9.25757 4.55726  15
   9   5  -2 31.7383 6.31694   1
   9   5  -2 18.7364 5.71787  11
   9   5  -2 28.1777 5.45198   9
  -9  -5   2 27.4165 5.61344   3
  -9  -5   2 26.5899 5.57745  12
  -9  -5   2 29.6130 5.68609  15
   8   5  -2 18.8799 5.12229  11
   8   5  -2 8.76826 2.83921  10
   8   5  -2 17.9114 4.35711   9
   8   5  -2 8.29328 4.40081   1
   8   5  -2 14.4555 3.57108  14
  -8  -5   2 14.7749 4.26464  12
  -8  -5   2 12.9363 4.01279  15
  -8  -5   2 11.8431 3.19115  10
  -8  -5   2 10.2853 3.93549   3
  -8  -5   2 18.4599 4.01678  14
   7   5  -2 14.9406 3.07905  10
   7   5  -2 13.8007 4.20742  11
   7   5  -2 15.2617 4.39773   1
   7   5  -2 7.77002 3.06823  14
   7   5  -2 13.2161 3.74576   9
  -7  -5   2 18.1711 4.18113  12
  -7  -5   2 6.06271 2.57638  10
  -7  -5   2 9.18576 3.45579  15
  -7  -5   2 13.5367 3.47675  14
  -7  -5   2 15.1350 3.94586   3
   6   5  -2 1580.32 88.4487   9
   6   5  -2 1570.24 87.6248  10
   6   5  -2 1587.91 87.8209  14
   6   5  -2 1529.86 88.2937  11
   6   5  -2 1574.53 88.8364   1
  -6  -5   2 1584.41 87.8981   8
  -6  -5   2 1571.77 88.3866   3
  -6  -5   2 1569.67 87.3086  13
  -6  -5   2 1578.52 87.7835  14
  -6  -5   2 1556.44 88.3847  12
  -6  -5   2 1582.75 87.5946  10
  -6  -5   2 1638.61 87.9831  16
  -6  -5   2 1623.79 88.4305  15
   5   5  -2 323.759 19.3070  14
   5   5  -2 329.345 19.8162  11
   5   5  -2 318.366 18.4337  17
   5   5  -2 314.503 19.9452   9
   5   5  -2 321.804 20.2598   1
   5   5  -2 316.103 19.1931  10
  -5  -5   2 322.236 19.8924   3
  -5  -5   2 309.716 19.8063  12
  -5  -5   2 339.258 18.9012  13
  -5  -5   2 343.390 19.2963   8
  -5  -5   2 313.545 19.7272  15
  -5  -5   2 325.981 18.4315  17
  -5  -5   2 326.514 19.3138  14
  -5  -5   2 342.894 19.4149  16
  -5  -5   2 298.387 19.0549  10
   4   5  -2 3.21798 1.14099  17
   4   5  -2 1.93416 2.54701   1
   4   5  -2 1.05399 1.74866  10
   4   5  -2 4.68887 2.34219  11
   4   5  -2 3.05142 1.76246  14
   4   5  -2 1.69577 2.09796   9
  -4  -5   2 2.21796 1.68755   8
  -4  -5   2 2.04465 1.83048  16
  -4  -5   2 3.34681 1.19095  17
  -4  -5   2 4.28947 1.95070  14
  -4  -5   2 5.44136 1.91763  10
  -4  -5   2 0.59257 2.00383  12
  -4  -5   2 0.20335 2.07560   3
  -4  -5   2 4.58181 2.24285  15
   3   5  -2 4040.48 219.040  11
   3   5  -2 3883.69 218.933  14
   3   5  -2 4031.04 219.536   9
   3   5  -2 4076.49 219.533   1
  -3  -5   2 3993.22 219.297   3
  -3  -5   2 3960.51 218.933  10
  -3  -5   2 3874.57 218.813   8
  -3  -5   2 4189.07 219.179  15
  -3  -5   2 3938.19 218.893  14
  -3  -5   2 3972.87 219.035  16
  -3  -5   2 4126.65 218.477  17
  -3  -5   2 3972.42 219.292  12
   2   5  -2 9.03514 2.28641   1
   2   5  -2 4.86463 2.12097  12
   2   5  -2 7.39866 2.28301   9
  -2  -5   2 4.17333 1.77140  10
  -2  -5   2 6.43757 2.05190   8
  -2  -5   2 4.18211 1.70388  14
  -2  -5   2 4.36529 1.85136  12
  -2  -5   2 5.71307 1.55076  17
  -2  -5   2 4.05522 1.82960   3
  -2  -5   2 4.44331 2.03296  16
  -2  -5   2 5.55599 1.71183  15
   1   5  -2 208.332 12.9609   9
   1   5  -2 203.104 12.7073   1
   1   5  -2 207.019 12.7074   3
   1   5  -2 210.496 12.7657  12
   1   5  -2 216.561 12.2274  11
  -1  -5   2 206.892 12.5915  14
  -1  -5   2 202.546 12.1773  17
  -1  -5   2 200.337 12.7912   8
  -1  -5   2 205.036 12.6487  12
  -1  -5   2 202.529 12.1663   7
  -1  -5   2 201.890 12.9859  16
  -1  -5   2 214.895 12.6261  10
  -1  -5   2 205.670 12.6303   3
  -1  -5   2 204.837 12.2468  15
   0   5  -2 49.3771 4.58351   9
   0   5  -2 55.6693 3.73000  11
   0   5  -2 54.5034 4.62572   3
   0   5  -2 55.3866 4.70541  12
   0  -5   2 54.7141 3.80186  15
   0  -5   2 51.4514 5.24137  16
   0  -5   2 49.4719 4.27816  17
   0  -5   2 55.7568 4.42626  10
   0  -5   2 59.3456 4.60765   3
   0  -5   2 53.3503 3.79515   7
   0  -5   2 47.8269 4.30046  14
   0  -5   2 52.5963 4.55915  12
   0  -5   2 49.2603 5.06751   8
  -1   5  -2 637.224 36.2126   9
  -1   5  -2 655.660 36.4514  12
  -1   5  -2 656.343 36.0780  13
  -1   5  -2 667.358 36.3519   3
  -1   5  -2 641.371 35.8146   1
  -1   5  -2 619.493 35.2958  11
   1  -5   2 644.245 36.0418   2
   1  -5   2 671.245 35.6636  15
   1  -5   2 641.863 36.2306  17
   1  -5   2 645.521 36.1360  10
   1  -5   2 625.266 36.1137  14
   1  -5   2 695.740 36.6955   3
   1  -5   2 535.618 35.6087   7
   1  -5   2 634.516 36.7263  16
   1  -5   2 657.572 36.5859   8
  -2   5  -2 8.22091 1.49618   1
  -2   5  -2 9.07948 2.48467  12
  -2   5  -2 7.43131 2.31903  13
  -2   5  -2 7.72133 2.22734   3
  -2   5  -2 8.90061 1.31507  11
  -2   5  -2 7.35326 1.30722   7
  -2   5  -2 10.8074 1.68440  15
  -2   5  -2 10.3058 2.01201   9
   2  -5   2 12.1462 2.85552  17
   2  -5   2 10.1651 2.03976  10
   2  -5   2 6.10779 2.44253   2
   2  -5   2 5.39628 2.83635  16
   2  -5   2 6.26297 1.99066  14
   2  -5   2 7.75348 1.44816  15
   2  -5   2 8.34058 1.31503  11
  -3   5  -2 76.4234 6.92643   3
  -3   5  -2 68.4770 5.34255   7
  -3   5  -2 74.6292 4.89904   1
  -3   5  -2 74.9679 4.89010  15
  -3   5  -2 72.5890 7.25630  12
  -3   5  -2 81.8620 6.23589  13
   3  -5   2 70.3253 4.74304  15
[truncated: 4,174,662 more chars]
