# Supplementary material for: Halogen-bonded network of trinuclear copper(II) 4-iodo­pyrazolate complexes formed by mutual breakdown of chloro­form and nanojars
Source: Acta Crystallogr E Crystallogr Commun. 2016 Oct 4;72(Pt 11):1517–20. doi: 10.1107/S205698901601536X (PMC5095823; doi:10.1107/S205698901601536X)
Supplement: Supplementary file 2 [file e-72-01517-Isup2.hkl]

data_I                                                                          
_shelx_title ' GM139_0m in P-1'                                                 
_shelx_refln_list_code          4                                               
_shelx_F_calc_maximum      471.79                                               
_exptl_crystal_F_000      1470.00                                               
_reflns_d_resolution_high  0.7488                                               
                                                                                
loop_                                                                           
 _space_group_symop_operation_xyz                                               
 'x, y, z'                                                                      
 '-x, -y, -z'                                                                   
                                                                                
_cell_length_a    11.3604                                                       
_cell_length_b    11.5688                                                       
_cell_length_c    23.2200                                                       
_cell_angle_alpha 103.707                                                       
_cell_angle_beta   90.409                                                       
_cell_angle_gamma  93.654                                                       
                                                                                
_shelx_F_squared_multiplier     1.000                                           
                                                                                
loop_                                                                           
 _refln_index_h                                                                 
 _refln_index_k                                                                 
 _refln_index_l                                                                 
 _refln_F_squared_calc                                                          
 _refln_F_squared_meas                                                          
 _refln_F_squared_sigma                                                         
 _refln_observed_status                                                         
   1   0   0      13545.89      14104.13       345.02 o                         
   2   0   0        414.73        211.67         7.57 o                         
   3   0   0      18955.50      15760.26       242.26 o                         
   4   0   0        488.63        592.48        17.99 o                         
   5   0   0        170.71        312.99        23.44 o                         
   6   0   0       4324.85       5260.16        87.34 o                         
   7   0   0         78.15         74.05        14.31 o                         
   8   0   0       7173.94       7657.72       126.33 o                         
   9   0   0       5000.60       5660.63       110.07 o                         
  10   0   0        773.07        664.78        46.11 o                         
  11   0   0       2808.76       2871.21        81.11 o                         
  12   0   0         32.10         14.79        31.80 o                         
  13   0   0        483.37        414.12        60.71 o                         
  14   0   0        544.54       1072.00        83.45 o                         
  15   0   0        619.65        443.03        99.64 o                         
 -15   1   0        674.26        960.41       110.01 o                         
 -14   1   0        512.79        437.54        68.19 o                         
 -13   1   0        317.74        463.21        62.08 o                         
 -12   1   0        393.17        451.60        54.24 o                         
 -11   1   0        280.47        279.71        34.73 o                         
 -10   1   0       7762.48       8126.21       164.87 o                         
  -9   1   0       1445.54       1597.51        51.26 o                         
  -8   1   0        324.24        297.67        22.22 o                         
  -7   1   0       1817.36       1648.39        39.46 o                         
  -6   1   0        874.65        813.19        24.99 o                         
  -5   1   0       1665.92       1987.62        38.53 o                         
  -4   1   0        164.86         70.20        14.02 o                         
  -3   1   0      22855.26      23055.22       382.66 o                         
  -2   1   0      46952.70      42669.79       776.47 o                         
  -1   1   0     158962.95     171395.59      5767.59 o                         
   0   1   0       4982.05       5621.72       157.32 o                         
   1   1   0       1293.64        550.72        10.60 o                         
   2   1   0      26444.50      29007.04       440.01 o                         
   3   1   0      15717.70      13819.33       222.93 o                         
   4   1   0       1125.95       1268.35        28.23 o                         
   5   1   0      10350.34      13463.27       204.40 o                         
   6   1   0       3547.86       2880.84        53.57 o                         
   7   1   0       9169.82       8753.75       146.09 o                         
   8   1   0        794.61        936.58        35.98 o                         
   9   1   0       3064.49       2831.15        70.02 o                         
  10   1   0       7212.20       7242.71       158.80 o                         
  11   1   0         43.51         86.88        31.65 o                         
  12   1   0        775.70        881.84        54.76 o                         
  13   1   0        454.89        493.33        59.38 o                         
  14   1   0       1270.69       1008.34       176.25 o                         
  15   1   0        196.46         56.89        90.01 o                         
 -15   2   0         23.04         13.99        76.59 o                         
 -14   2   0       1585.13       1631.65        98.09 o                         
 -13   2   0         84.21        126.27        49.10 o                         
 -12   2   0       1461.73       1632.14        83.66 o                         
 -11   2   0       2683.01       2406.36        87.57 o                         
 -10   2   0          0.85        -10.52        27.68 o                         
  -9   2   0       1869.21       1861.79        52.05 o                         
  -8   2   0       1984.14       2129.06        53.11 o                         
  -7   2   0        195.05        224.17        18.03 o                         
  -6   2   0       7435.68       6570.84       114.86 o                         
  -5   2   0       3083.98       2660.75        52.00 o                         
  -4   2   0       4072.98       4507.87        75.73 o                         
  -3   2   0      79235.86      71437.08      1176.02 o                         
  -2   2   0     222590.23     234611.33      4510.65 o                         
  -1   2   0       1594.06       2308.43        49.44 o                         
   0   2   0      40457.36      39955.22       728.38 o                         
   1   2   0      16158.71      17810.56       283.32 o                         
   2   2   0      19006.99      19693.92       289.92 o                         
   3   2   0       1092.64       2810.86        47.35 o                         
   4   2   0      11814.20      12900.98       188.38 o                         
   5   2   0      13178.30      11957.39       177.22 o                         
   6   2   0       9443.94       8924.34       136.27 o                         
   7   2   0       1103.62       1276.70        33.00 o                         
   8   2   0       2182.35       2071.57        57.37 o                         
   9   2   0       1376.74       1382.49        50.07 o                         
  10   2   0        501.38        460.33        39.19 o                         
  11   2   0       1465.62       1507.41        69.51 o                         
  12   2   0         30.57         38.13        34.94 o                         
  13   2   0         57.64         32.82        45.23 o                         
  14   2   0         87.19        108.78        83.07 o                         
 -15   3   0       2215.80       2232.11       138.79 o                         
 -14   3   0          3.37        -47.28        57.35 o                         
 -13   3   0         89.98         90.66        57.69 o                         
 -12   3   0       1683.19       1656.18        79.14 o                         
 -11   3   0        140.77        218.01        39.27 o                         
 -10   3   0       2882.83       3099.28        87.95 o                         
  -9   3   0         66.57         42.46        30.36 o                         
  -8   3   0       2001.57       2097.36        59.21 o                         
  -7   3   0        172.32          7.57        15.33 o                         
  -6   3   0        518.31        514.19        22.64 o                         
  -5   3   0       1081.42       1293.03        32.92 o                         
  -4   3   0      50219.02      48810.47       774.00 o                         
  -3   3   0       4233.88       5626.31       106.19 o                         
  -2   3   0       5132.50       7010.56       142.61 o                         
  -1   3   0       7480.52       5523.84       120.55 o                         
   0   3   0       6109.81       5901.75       113.34 o                         
   1   3   0      41252.65      38637.17       587.61 o                         
   2   3   0       2391.37       4102.31        74.33 o                         
   3   3   0       2509.58       2691.03        47.12 o                         
   4   3   0       6041.40       4557.52        76.18 o                         
   5   3   0       4337.81       4827.30        78.16 o                         
   6   3   0        328.92        456.54        18.68 o                         
   7   3   0       6029.43       6262.27       102.12 o                         
   8   3   0       5679.43       6483.08       121.87 o                         
   9   3   0       1486.58       1355.68        49.67 o                         
  10   3   0       2596.78       2645.89        83.17 o                         
  11   3   0        957.45        991.40        62.66 o                         
  12   3   0          7.30        -38.03        38.03 o                         
  13   3   0       1778.57       1765.23        97.00 o                         
  14   3   0         15.73        -20.33        82.30 o                         
 -14   4   0        178.11         77.28        70.72 o                         
 -13   4   0        362.52        236.11        70.19 o                         
 -12   4   0        314.18        195.04        50.53 o                         
 -11   4   0        363.93        465.13        59.69 o                         
 -10   4   0         81.78         94.74        31.42 o                         
  -9   4   0       9600.31       9760.88       192.77 o                         
  -8   4   0       1979.16       2092.65        61.20 o                         
  -7   4   0       2572.86       2752.72        69.37 o                         
  -6   4   0        946.58       1136.46        34.50 o                         
  -5   4   0      46868.84      47886.96       730.94 o                         
  -4   4   0       1895.30       1729.15        51.91 o                         
  -3   4   0       1167.98       1119.05        29.17 o                         
  -2   4   0      15953.09      12278.29       246.12 o                         
  -1   4   0        180.82        205.78        13.64 o                         
   0   4   0      29425.25      32214.58       560.58 o                         
   1   4   0       1703.75       1160.18        25.95 o                         
   2   4   0        375.49        546.42        24.93 o                         
   3   4   0       1276.29        672.22        18.70 o                         
   4   4   0        108.45        615.36        20.84 o                         
   5   4   0       2987.72       3202.58        56.63 o                         
   6   4   0        348.11        295.85        18.40 o                         
   7   4   0      20096.19      20666.42       342.03 o                         
   8   4   0          4.77        -19.47        19.47 o                         
   9   4   0        332.95        352.07        32.03 o                         
  10   4   0      14240.15      14014.39       325.02 o                         
  11   4   0         26.69          5.89        42.42 o                         
  12   4   0       3236.02       2859.16       134.90 o                         
  13   4   0        696.98        638.02        70.22 o                         
  14   4   0       1515.53       1772.13       171.86 o                         
 -14   5   0         42.18        100.93        83.11 o                         
 -13   5   0        183.38        187.00        67.87 o                         
 -12   5   0        863.17        906.32        76.35 o                         
 -11   5   0         36.05         -8.82        44.43 o                         
 -10   5   0       7177.21       7406.74       168.26 o                         
  -9   5   0        755.51        927.65        49.51 o                         
  -8   5   0        318.26        420.37        36.00 o                         
  -7   5   0          7.92          0.25        19.87 o                         
  -6   5   0       3570.32       3948.05        82.25 o                         
  -5   5   0       9832.10       9140.77       156.62 o                         
  -4   5   0      10614.93      11160.17       187.75 o                         
  -3   5   0       5831.99       5382.31       103.37 o                         
  -2   5   0       1349.70       1241.33        37.49 o                         
  -1   5   0      14181.96      15992.77       271.92 o                         
   0   5   0       3515.19       3644.44        63.53 o                         
   1   5   0       1040.19       1036.22        26.87 o                         
   2   5   0        184.16        174.72        12.67 o                         
   3   5   0       2196.77       1531.17        32.35 o                         
   4   5   0       6050.70       6256.41       107.84 o                         
   5   5   0       1855.14       2223.64        49.58 o                         
   6   5   0      30977.59      29835.98       485.61 o                         
   7   5   0        611.82        572.37        32.93 o                         
   8   5   0        202.12        292.13        29.36 o                         
   9   5   0      20223.71      20945.07       368.66 o                         
  10   5   0        736.90        762.61        58.96 o                         
  11   5   0        457.02        532.62        61.23 o                         
  12   5   0        533.57        410.54        67.27 o                         
  13   5   0        172.37         60.00       120.49 o                         
 -14   6   0          0.07        -41.13       101.13 o                         
 -13   6   0       1095.81        929.96        99.78 o                         
 -12   6   0        725.33        751.82        75.64 o                         
 -11   6   0       2320.12       2324.32       111.02 o                         
 -10   6   0        288.48        299.49        43.57 o                         
  -9   6   0          0.18         11.26        32.62 o                         
  -8   6   0         70.41        101.08        35.85 o                         
  -7   6   0       3108.86       3557.40       100.03 o                         
  -6   6   0       6473.58       6215.94       147.14 o                         
  -5   6   0      17769.41      17510.17       320.35 o                         
  -4   6   0         87.85        193.26        23.73 o                         
  -3   6   0         11.54         -5.12        13.89 o                         
  -2   6   0        229.11        387.91        21.46 o                         
  -1   6   0       1774.60       1906.73        67.52 o                         
   0   6   0       5009.37       4688.67        78.44 o                         
   1   6   0       1631.49       2321.52        47.27 o                         
   2   6   0      12083.19      11155.33       173.43 o                         
   3   6   0       6441.86       6971.88       113.41 o                         
   4   6   0        191.77        240.86        19.82 o                         
   5   6   0      25677.92      24828.27       404.95 o                         
   6   6   0       1514.72       1560.03        50.95 o                         
   7   6   0       2644.64       2301.37        64.93 o                         
   8   6   0      20607.61      19598.76       346.30 o                         
   9   6   0       1770.93       1813.10        63.36 o                         
  10   6   0       1183.89       1029.10        72.37 o                         
  11   6   0        612.69        724.89        66.91 o                         
  12   6   0         59.39        137.92        73.17 o                         
  13   6   0        319.08        307.22        96.10 o                         
 -13   7   0          5.05        -70.74        70.74 o                         
 -12   7   0         28.06        -32.93        52.80 o                         
 -11   7   0        260.04        155.80        52.91 o                         
 -10   7   0        193.09        128.31        39.99 o                         
  -9   7   0         57.70         99.88        37.64 o                         
  -8   7   0       7211.65       7533.07       181.46 o                         
  -7   7   0       2103.00       2020.18        77.25 o                         
  -6   7   0       5908.25       5515.65       138.94 o                         
  -5   7   0       3542.28       3700.82        93.48 o                         
  -4   7   0        211.06        337.67        29.24 o                         
  -3   7   0       4754.28       4866.69       117.04 o                         
  -2   7   0       1497.56       1359.97        41.08 o                         
  -1   7   0        157.78         49.59        13.26 o                         
   0   7   0          3.66          2.82        14.78 o                         
   1   7   0        654.08        511.68        23.90 o                         
   2   7   0       2094.77       3176.19        66.65 o                         
   3   7   0       3625.71       4118.12        81.66 o                         
   4   7   0      21761.47      20217.37       348.22 o                         
   5   7   0       2974.61       2877.37        67.07 o                         
   6   7   0       8189.88       7966.74       153.74 o                         
   7   7   0       9259.99       9212.11       176.60 o                         
   8   7   0       9359.92       9280.33       180.42 o                         
   9   7   0       2277.66       2351.82        89.24 o                         
  10   7   0        819.12        776.47        68.69 o                         
  11   7   0        671.85        710.42        70.17 o                         
  12   7   0       1088.10        956.73       100.03 o                         
 -13   8   0         21.55        118.87       118.08 o                         
 -12   8   0         15.66         47.12        71.13 o                         
 -11   8   0        365.84        355.10        78.01 o                         
 -10   8   0        287.95        357.85        50.49 o                         
  -9   8   0       6575.15       6678.70       172.14 o                         
  -8   8   0        697.34        818.36        56.90 o                         
  -7   8   0       2848.74       2613.41        90.98 o                         
  -6   8   0       6803.24       6321.81       155.60 o                         
  -5   8   0        214.51        193.51        34.28 o                         
  -4   8   0        424.02        376.35        32.70 o                         
  -3   8   0          5.64         -0.38        23.76 o                         
  -2   8   0        467.30        765.68        38.19 o                         
  -1   8   0         10.81          6.40        18.45 o                         
   0   8   0         17.20         23.95        25.00 o                         
   1   8   0       1582.33       1170.51        44.04 o                         
   2   8   0       8717.52       9640.66       176.84 o                         
   3   8   0       4664.70       4698.82        97.16 o                         
   4   8   0        359.38        172.57        26.49 o                         
   5   8   0      19489.37      18330.84       359.82 o                         
   6   8   0       8973.39       8374.49       162.97 o                         
   7   8   0       7154.59       7395.99       149.85 o                         
   8   8   0       2363.68       2042.59        69.23 o                         
   9   8   0        361.93        330.38        49.15 o                         
  10   8   0       2924.05       3245.28       181.98 o                         
  11   8   0        152.37         50.28        63.09 o                         
  12   8   0        282.46        227.73        78.51 o                         
 -12   9   0        117.12        156.73       134.26 o                         
 -11   9   0         32.17        -25.03        56.88 o                         
 -10   9   0       5597.00       5649.63       163.27 o                         
  -9   9   0       1474.01       1545.90        87.73 o                         
  -8   9   0         77.05        170.38        41.45 o                         
  -7   9   0       3676.09       3649.29       138.29 o                         
  -6   9   0        200.89        196.12        37.85 o                         
  -5   9   0         82.97        134.82        33.33 o                         
  -4   9   0       1264.54       1484.41        69.28 o                         
  -3   9   0       1741.84       2054.87        69.34 o                         
  -2   9   0        109.21        150.18        28.12 o                         
  -1   9   0       1195.41       1277.89        53.36 o                         
   0   9   0       3997.88       3852.38        91.40 o                         
   1   9   0       4004.45       3740.54        95.25 o                         
   2   9   0        747.86        728.87        40.03 o                         
   3   9   0         27.20        111.38        26.08 o                         
   4   9   0      18370.71      18472.91       381.54 o                         
   5   9   0       2898.40       2829.89        84.48 o                         
   6   9   0        824.72        807.70        50.63 o                         
   7   9   0       2055.06       1930.04        71.54 o                         
   8   9   0       1154.55       1194.06        65.09 o                         
   9   9   0       5445.53       5162.61       167.61 o                         
  10   9   0        390.47        480.34        66.10 o                         
  11   9   0         73.52        130.97        77.70 o                         
 -11  10   0        606.01        713.33       252.72 o                         
 -10  10   0        428.62        320.34        63.81 o                         
  -9  10   0        321.28        372.21        55.51 o                         
  -8  10   0       2144.26       1828.74       103.35 o                         
  -7  10   0       2812.79       2608.47        97.21 o                         
  -6  10   0         11.79         21.16        49.31 o                         
  -5  10   0       2466.32       2684.47        94.59 o                         
  -4  10   0        787.46        783.17        52.27 o                         
  -3  10   0        136.49        115.11        29.96 o                         
  -2  10   0        893.03        966.45        47.49 o                         
  -1  10   0       6746.44       6964.81       156.54 o                         
   0  10   0       1119.15       1205.04        55.17 o                         
   1  10   0       2306.41       2591.14        80.04 o                         
   2  10   0       1069.22       1102.35        49.62 o                         
   3  10   0       5648.71       5676.34       133.45 o                         
   4  10   0        141.15        138.47        40.85 o                         
   5  10   0       1795.23       1848.25        85.39 o                         
   6  10   0        656.07        550.23        51.08 o                         
   7  10   0       1467.90       1495.20        84.89 o                         
   8  10   0       2926.58       2694.18       127.63 o                         
   9  10   0       1592.45       1882.92       114.09 o                         
  10  10   0       2559.40       2649.50       158.33 o                         
 -11  11   0         18.00        -67.87       115.81 o                         
 -10  11   0       1362.25       1503.62       117.89 o                         
  -9  11   0       1172.35        924.45        83.83 o                         
  -8  11   0       2381.46       2031.48       101.17 o                         
  -7  11   0        378.61        272.20        68.82 o                         
  -6  11   0        172.19        233.53        45.96 o                         
  -5  11   0        631.20        688.28        59.52 o                         
  -4  11   0         77.72         57.53        36.63 o                         
  -3  11   0       1076.25       1373.10        64.60 o                         
  -2  11   0         65.22         23.26        30.91 o                         
  -1  11   0          2.76         25.68        29.59 o                         
   0  11   0        453.43        436.66        41.69 o                         
   1  11   0        768.76        759.70        48.79 o                         
   2  11   0        152.85        214.09        38.18 o                         
   3  11   0        677.47        601.56        48.26 o                         
   4  11   0       3082.09       3208.45       118.57 o                         
   5  11   0         49.67         36.20        43.12 o                         
   6  11   0       1398.99       1709.41        88.44 o                         
   7  11   0        466.72        611.48        79.01 o                         
   8  11   0       1024.58       1149.42        93.85 o                         
   9  11   0       2278.54       1982.85       138.95 o                         
  -9  12   0        669.83        630.39       109.14 o                         
  -8  12   0          2.61         15.64        75.31 o                         
  -7  12   0         14.45          5.11        58.60 o                         
  -6  12   0        937.97        715.13        64.82 o                         
  -5  12   0        363.93        370.64        50.51 o                         
  -4  12   0          5.74        -37.28        37.28 o                         
  -3  12   0          1.20        -32.93        35.67 o                         
  -2  12   0       1161.46       1133.67        60.87 o                         
  -1  12   0        212.20        200.79        38.56 o                         
   0  12   0       2192.97       2330.81        85.10 o                         
   1  12   0        422.67        533.63        46.14 o                         
   2  12   0        265.90        240.22        45.04 o                         
   3  12   0       2402.93       2573.97       113.35 o                         
   4  12   0          6.75        -36.21        42.91 o                         
   5  12   0        847.85        974.78        72.36 o                         
   6  12   0        265.25        267.43        58.43 o                         
   7  12   0        186.33        137.10       115.59 o                         
   8  12   0        676.88       1048.56       139.92 o                         
  -8  13   0        121.09        193.11       103.97 o                         
  -7  13   0        265.36        238.22       101.48 o                         
  -6  13   0          7.02        -29.39       111.01 o                         
  -5  13   0        653.32        291.73       150.35 o                         
  -4  13   0         40.97         21.01        46.58 o                         
  -3  13   0        835.95        875.32        69.83 o                         
  -2  13   0         17.17         60.82        39.96 o                         
  -1  13   0        919.86        893.87        58.87 o                         
   0  13   0       2525.99       2469.01        91.59 o                         
   1  13   0        400.13        387.49        51.04 o                         
   2  13   0       1335.81       1421.30        81.27 o                         
   3  13   0        575.10        459.65        61.86 o                         
   4  13   0        324.42        245.66        64.37 o                         
   5  13   0        233.79        337.06        65.67 o                         
   6  13   0        178.35         67.36        66.14 o                         
  -6  14   0        485.53        534.03       159.61 o                         
  -5  14   0         48.26         59.10       122.98 o                         
  -4  14   0         23.34         99.34        96.00 o                         
  -3  14   0         98.65        121.77        62.14 o                         
  -2  14   0         45.77        150.10        86.80 o                         
  -1  14   0       2565.31       2376.13       115.79 o                         
   0  14   0       2377.45       2372.50       147.90 o                         
   1  14   0         39.38        131.42        59.66 o                         
   2  14   0         49.19        -42.45        56.61 o                         
   3  14   0         36.34          7.14        65.22 o                         
   4  14   0        111.46        160.59        69.67 o                         
   0 -15   1       2463.15       2734.10       172.13 o                         
   1 -15   1        447.34        520.97       100.68 o                         
  -4 -14   1         40.73        -43.78        79.62 o                         
  -3 -14   1        595.45        636.90        85.82 o                         
  -2 -14   1         80.21         86.67        59.11 o                         
  -1 -14   1       1364.69       1478.08        93.66 o                         
   0 -14   1        769.96        707.69        70.22 o                         
   1 -14   1         77.94         60.22        58.89 o                         
   2 -14   1        531.86        431.84        71.67 o                         
   3 -14   1         12.38        -83.92        86.72 o                         
   4 -14   1        111.48        201.78       122.33 o                         
   5 -14   1       2180.98       2379.17       269.23 o                         
   6 -14   1         39.19       -100.11       100.11 o                         
  -6 -13   1          0.83        -10.17        58.64 o                         
  -5 -13   1         33.99        -32.23        50.64 o                         
  -4 -13   1        359.26        295.36        70.25 o                         
  -3 -13   1       1187.02       1216.01        88.29 o                         
  -2 -13   1        208.95        312.77        53.08 o                         
  -1 -13   1        381.59        389.35        55.99 o                         
   0 -13   1       2374.14       2378.96        88.51 o                         
   1 -13   1        709.11        620.99        51.24 o                         
   2 -13   1        276.44        286.24        46.30 o                         
   3 -13   1        106.97         82.56        45.00 o                         
   4 -13   1       1287.54       1491.60        98.06 o                         
   5 -13   1         25.69         15.81        71.97 o                         
   6 -13   1         19.64         87.06       111.79 o                         
   7 -13   1       1295.56       1204.52       144.24 o                         
   8 -13   1         56.36         -2.97        89.13 o                         
  -8 -12   1        281.35        306.60        84.26 o                         
  -7 -12   1        261.07        185.18        64.75 o                         
  -6 -12   1         17.68          9.57        47.55 o                         
  -5 -12   1         15.84         10.62        46.13 o                         
  -4 -12   1       4292.55       4392.65       147.24 o                         
  -3 -12   1         80.61         21.19        40.59 o                         
  -2 -12   1        711.02        634.33        58.64 o                         
  -1 -12   1       3936.21       3945.62       109.70 o                         
   0 -12   1        313.49        277.25        39.98 o                         
   1 -12   1       1579.94       1545.48        68.49 o                         
   2 -12   1        171.40        157.42        37.32 o                         
   3 -12   1        245.02        305.34        41.47 o                         
   4 -12   1         61.82          6.27        37.70 o                         
   5 -12   1        409.33        353.20        48.70 o                         
   6 -12   1        686.88        712.07        74.49 o                         
   7 -12   1         19.75        167.14        68.56 o                         
   8 -12   1         59.62        -76.48        76.48 o                         
   9 -12   1          1.49        -69.54       144.97 o                         
  10 -12   1        168.92        588.40       233.67 o                         
  -9 -11   1        342.61        351.29        96.10 o                         
  -8 -11   1          4.19         68.55        65.27 o                         
  -7 -11   1        431.35        447.08        67.22 o                         
  -6 -11   1         83.65         21.28        42.64 o                         
  -5 -11   1       9779.27       9522.40       255.37 o                         
  -4 -11   1        384.20        414.33        51.90 o                         
  -3 -11   1         99.80         90.02        34.16 o                         
  -2 -11   1       6949.57       7036.66       158.32 o                         
  -1 -11   1        237.23        298.52        35.94 o                         
   0 -11   1       2848.18       2781.77        86.48 o                         
   1 -11   1       2894.11       2809.61        86.53 o                         
   2 -11   1        622.02        621.46        44.84 o                         
   3 -11   1        418.33        298.67        36.34 o                         
   4 -11   1        841.94        853.86        58.00 o                         
   5 -11   1         42.35        -27.80        36.46 o                         
   6 -11   1       1036.64       1332.47        68.24 o                         
   7 -11   1          0.15         43.54        44.18 o                         
   8 -11   1        102.02        231.75        61.71 o                         
   9 -11   1        148.76        212.37        62.89 o                         
  10 -11   1         71.61        224.35       100.66 o                         
  11 -11   1         61.04       -140.13       216.76 o                         
 -10 -10   1       1655.66       1409.77       118.61 o                         
  -9 -10   1        288.88         59.33        61.08 o                         
  -8 -10   1        990.38        909.20        72.54 o                         
  -7 -10   1       1145.46       1252.40        70.89 o                         
  -6 -10   1       2864.52       3121.15       101.93 o                         
  -5 -10   1        575.37        639.60        53.57 o                         
  -4 -10   1       2651.92       2389.01        88.28 o                         
  -3 -10   1       9003.65       8973.80       191.11 o                         
  -2 -10   1       4523.16       4281.51       106.54 o                         
  -1 -10   1       2627.81       2847.62        81.59 o                         
   0 -10   1       8157.35       8531.05       182.76 o                         
   1 -10   1       3085.29       3341.92        91.25 o                         
   2 -10   1       1406.18       1360.28        66.84 o                         
   3 -10   1       5562.53       5700.59       127.67 o                         
   4 -10   1        182.96        105.30        33.30 o                         
   5 -10   1       1743.93       1918.25        78.80 o                         
   6 -10   1         85.27         89.12        37.05 o                         
   7 -10   1          1.02          0.39        36.85 o                         
   8 -10   1        220.43        346.45        50.41 o                         
   9 -10   1        276.41        210.81        53.64 o                         
  10 -10   1         76.34        152.02        57.98 o                         
  11 -10   1         22.61        130.47       101.25 o                         
  12 -10   1         20.91        205.55       124.15 o                         
 -11  -9   1       1020.58       1398.48       117.39 o                         
 -10  -9   1        200.80        151.84        56.60 o                         
  -9  -9   1          4.92        -47.45        47.45 o                         
  -8  -9   1       1542.12       1702.98        81.81 o                         
  -7  -9   1        400.33        413.78        40.83 o                         
  -6  -9   1       1170.81       1329.48        67.53 o                         
  -5  -9   1       6140.73       6274.41       162.42 o                         
  -4  -9   1       4577.78       4891.54       141.03 o                         
  -3  -9   1       7789.27       7268.09       147.58 o                         
  -2  -9   1        327.04        296.43        30.03 o                         
  -1  -9   1       4571.32       4869.48       114.53 o                         
   0  -9   1      19300.34      20082.79       366.62 o                         
   1  -9   1       9084.92       9712.17       190.22 o                         
   2  -9   1      15123.88      15600.51       277.14 o                         
   3  -9   1        647.34        661.73        37.47 o                         
   4  -9   1       1236.58       1469.87        63.77 o                         
   5  -9   1         23.16         41.82        33.52 o                         
   6  -9   1        353.92        373.59        40.42 o                         
   7  -9   1          5.22         -0.33        33.45 o                         
   8  -9   1        313.54        250.89        43.90 o                         
   9  -9   1         40.85        197.83        45.22 o                         
  10  -9   1        786.66        673.71        75.59 o                         
  11  -9   1          9.66        -15.01        59.96 o                         
  12  -9   1        138.86         66.98       129.02 o                         
 -12  -8   1        126.49        109.79        71.00 o                         
 -11  -8   1        302.40        268.12        69.12 o                         
 -10  -8   1        547.18        713.49        69.90 o                         
  -9  -8   1        636.17        568.70        61.06 o                         
  -8  -8   1       5265.83       4732.73       119.25 o                         
  -7  -8   1         33.56         64.69        27.17 o                         
  -6  -8   1       8057.87       7276.23       152.34 o                         
  -5  -8   1        362.93        385.11        34.13 o                         
  -4  -8   1       4559.70       4320.60        91.14 o                         
  -3  -8   1          2.77        -10.15        18.96 o                         
  -2  -8   1       1839.31       1778.64        48.45 o                         
  -1  -8   1      20715.48      20029.75       329.59 o                         
   0  -8   1      13403.81      13197.97       234.05 o                         
   1  -8   1       7553.48       8969.52       157.92 o                         
   2  -8   1       1134.08       1251.72        41.78 o                         
   3  -8   1       3222.45       3513.06        83.39 o                         
   4  -8   1          6.46         26.31        26.70 o                         
   5  -8   1        892.00        981.02        47.61 o                         
   6  -8   1        128.27        115.30        34.06 o                         
   7  -8   1         75.84         72.71        35.83 o                         
   8  -8   1       2036.86       2197.29        87.81 o                         
   9  -8   1       1214.65       1055.97        65.70 o                         
  10  -8   1         17.15         67.43        42.78 o                         
  11  -8   1         71.22         -4.33        50.95 o                         
  12  -8   1         10.36         67.96        71.28 o                         
  13  -8   1        569.04        953.01       172.52 o                         
 -12  -7   1       1199.72       1207.23       109.80 o                         
 -11  -7   1       1287.27       1447.93        96.88 o                         
 -10  -7   1          4.04         11.16        45.76 o                         
  -9  -7   1       5491.03       5562.11       169.26 o                         
  -8  -7   1       1468.88       1614.46        60.88 o                         
  -7  -7   1       1738.53       1832.06        59.43 o                         
  -6  -7   1       2918.28       3267.87        78.42 o                         
  -5  -7   1       4430.57       4206.48        82.84 o                         
  -4  -7   1       1653.12       1480.75        48.18 o                         
  -3  -7   1        173.76        266.57        21.08 o                         
  -2  -7   1      21551.05      20834.91       327.18 o                         
  -1  -7   1      22669.12      20218.43       305.03 o                         
   0  -7   1        657.35        945.74        26.03 o                         
   1  -7   1         47.29         47.00        11.43 o                         
   2  -7   1      17035.30      18429.54       316.91 o                         
   3  -7   1        718.88        766.92        34.98 o                         
   4  -7   1       1436.77       1201.56        47.50 o                         
   5  -7   1       7350.26       7455.51       160.18 o                         
   6  -7   1        722.24        571.11        43.29 o                         
   7  -7   1       1421.56       1554.45        68.14 o                         
   8  -7   1       2211.81       2172.95        82.78 o                         
   9  -7   1        308.64        344.93        43.59 o                         
  10  -7   1          8.02         18.71        36.19 o                         
  11  -7   1        512.49        609.93        68.61 o                         
  12  -7   1        874.97        962.04        84.58 o                         
  13  -7   1       1147.77       1141.12       104.50 o                         
 -13  -6   1       1065.26        863.42       115.52 o                         
 -12  -6   1       1806.99       2088.28       120.06 o                         
 -11  -6   1        552.30        417.86        57.24 o                         
 -10  -6   1       5369.10       5230.42       163.52 o                         
  -9  -6   1       5660.14       5955.42       174.82 o                         
  -8  -6   1        611.48        782.91        41.25 o                         
  -7  -6   1        840.26        849.24        39.37 o                         
  -6  -6   1        325.86        552.02        29.34 o                         
  -5  -6   1      12880.27      12509.93       204.17 o                         
  -4  -6   1       1410.37       1038.78        33.85 o                         
  -3  -6   1      14054.33      13163.62       219.15 o                         
  -2  -6   1      25138.22      22038.21       343.47 o                         
  -1  -6   1       1015.66        639.32        22.54 o                         
   0  -6   1       1309.37       2112.67        43.31 o                         
   1  -6   1      12572.99      12347.17       182.15 o                         
   2  -6   1        718.71        825.82        22.46 o                         
   3  -6   1       1527.71       1294.85        30.33 o                         
   4  -6   1      28107.35      28386.65       439.11 o                         
   5  -6   1       3199.68       2751.48        69.51 o                         
   6  -6   1        931.42        918.02        39.87 o                         
   7  -6   1       1870.53       1966.18        72.00 o                         
   8  -6   1       1927.49       1875.19        72.11 o                         
   9  -6   1       1916.92       1999.45        77.76 o                         
  10  -6   1       5067.87       5375.28       143.06 o                         
  11  -6   1        896.45       1141.53        80.49 o                         
  12  -6   1       1768.67       1630.79        98.80 o                         
  13  -6   1        166.29        143.81        62.84 o                         
  14  -6   1         39.66         96.62       104.14 o                         
 -13  -5   1       2661.40       2971.53       148.14 o                         
 -12  -5   1       3354.96       3179.64       154.02 o                         
 -11  -5   1       1388.03       1445.20       116.89 o                         
 -10  -5   1       8009.44       8026.93       221.42 o                         
  -9  -5   1        619.63        641.14        49.66 o                         
  -8  -5   1       5698.43       5794.50       123.90 o                         
  -7  -5   1       3598.43       3769.79        87.29 o                         
  -6  -5   1      10915.34      10546.38       175.52 o                         
  -5  -5   1       2871.14       2545.81        51.39 o                         
  -4  -5   1      13226.70      13908.21       205.48 o                         
  -3  -5   1      47629.72      45401.20       722.18 o                         
  -2  -5   1       7318.22       6726.79       111.23 o                         
  -1  -5   1       1092.22       2080.22        41.33 o                         
   0  -5   1      15884.05      14136.47       221.37 o                         
   1  -5   1        195.99        211.81        11.57 o                         
   2  -5   1        336.86        163.04        10.35 o                         
   3  -5   1      27956.70      29769.54       486.72 o                         
   4  -5   1       3009.07       2233.17        48.50 o                         
   5  -5   1      21051.55      21971.40       342.92 o                         
   6  -5   1       4376.59       4766.83        95.64 o                         
   7  -5   1       6463.13       6263.06       129.34 o                         
   8  -5   1       1311.66       1473.28        57.58 o                         
   9  -5   1      14688.67      15019.99       300.20 o                         
  10  -5   1         93.69        145.83        38.27 o                         
  11  -5   1        245.88        362.89        56.36 o                         
  12  -5   1        126.62        110.09        52.13 o                         
  13  -5   1        102.09         38.73        62.67 o                         
  14  -5   1       2455.79       2743.21       152.86 o                         
 -14  -4   1        224.92        212.85        90.05 o                         
 -13  -4   1       4487.46       4477.87       165.41 o                         
 -12  -4   1          1.58        -22.27        40.69 o                         
 -11  -4   1       3331.29       3369.17       135.91 o                         
 -10  -4   1       8591.85       8050.19       219.36 o                         
  -9  -4   1       2808.61       2808.56        76.12 o                         
  -8  -4   1       4924.32       5230.66       106.84 o                         
  -7  -4   1       6561.02       6089.84       113.38 o                         
  -6  -4   1        741.19        403.81        19.44 o                         
  -5  -4   1       7088.41       7941.67       126.34 o                         
  -4  -4   1       8899.66       9111.95       137.50 o                         
  -3  -4   1       7724.19       8027.00       124.38 o                         
  -2  -4   1       4040.23       3743.92        64.56 o                         
  -1  -4   1       2330.79       2089.64        42.92 o                         
   0  -4   1       4887.23       4576.86        82.45 o                         
   1  -4   1        586.21        155.54        11.13 o                         
   2  -4   1       9297.21       9385.76       169.95 o                         
   3  -4   1      10866.77      11119.41       176.39 o                         
   4  -4   1      41250.87      43370.43       662.81 o                         
   5  -4   1       4816.50       5228.19       100.22 o                         
   6  -4   1      10716.66      10114.13       172.73 o                         
   7  -4   1       1509.35       1327.34        40.70 o                         
   8  -4   1      14041.26      14203.59       265.58 o                         
   9  -4   1        766.75       1028.28        48.80 o                         
  10  -4   1        238.25        186.21        33.37 o                         
  11  -4   1        386.54        412.52        49.95 o                         
  12  -4   1        564.10        577.02        76.32 o                         
  13  -4   1       1698.83       2017.99       109.29 o                         
  14  -4   1        820.93        926.70        97.10 o                         
 -14  -3   1       1807.64       1831.97       228.76 o                         
 -13  -3   1        700.52        724.86        88.67 o                         
 -12  -3   1        787.75        709.09        60.18 o                         
 -11  -3   1       6986.22       7201.69       183.32 o                         
 -10  -3   1       3268.17       2938.20        97.22 o                         
  -9  -3   1       1711.44       1825.87        59.59 o                         
  -8  -3   1       2901.23       2657.56        65.23 o                         
  -7  -3   1       1440.49       2251.27        48.25 o                         
  -6  -3   1       1125.43        993.19        27.70 o                         
  -5  -3   1       2409.87       2718.89        47.32 o                         
  -4  -3   1         31.84         79.78        10.00 o                         
  -3  -3   1      17724.81      17445.19       259.67 o                         
  -2  -3   1       1995.51       2391.85        44.75 o                         
  -1  -3   1       3259.91       1480.82        30.35 o                         
   0  -3   1      22343.51      19005.64       316.48 o                         
   1  -3   1      21073.31      24604.38       389.47 o                         
   2  -3   1       8667.59      10000.88       177.81 o                         
   3  -3   1      44895.40      42731.42       677.20 o                         
   4  -3   1        148.55        177.89        13.37 o                         
   5  -3   1      35633.32      37241.45       594.50 o                         
   6  -3   1       5197.66       3805.26        73.51 o                         
   7  -3   1       5017.67       5707.43       104.83 o                         
   8  -3   1        972.86        971.73        35.76 o                         
   9  -3   1       3708.79       3604.49        78.87 o                         
  10  -3   1        250.99        206.57        33.59 o                         
  11  -3   1       1182.49       1202.90        81.59 o                         
  12  -3   1          3.49         35.27        38.29 o                         
  13  -3   1       1285.62       1361.52       115.44 o                         
  14  -3   1        441.43        541.59        95.74 o                         
  15  -3   1         73.93        -55.76        75.16 o                         
 -14  -2   1         86.43        106.90        70.08 o                         
 -13  -2   1         48.56         21.16        47.13 o                         
 -12  -2   1       4644.97       4567.78       132.77 o                         
 -11  -2   1       1010.39        987.70        53.71 o                         
 -10  -2   1       1893.24       2200.06        67.96 o                         
  -9  -2   1        406.04        533.90        36.50 o                         
  -8  -2   1       5030.84       5408.28       117.56 o                         
  -7  -2   1         20.65         49.61        14.48 o                         
  -6  -2   1       9620.08       8532.63       140.29 o                         
  -5  -2   1       3142.54       4037.86        66.23 o                         
  -4  -2   1       1394.30        948.48        23.45 o                         
  -3  -2   1       9191.28      10037.03       157.22 o                         
  -2  -2   1       1763.68       4897.26        81.06 o                         
  -1  -2   1       6736.44       7186.07       116.64 o                         
   0  -2   1       1081.80       1327.22        28.08 o                         
   1  -2   1       1593.55       1340.46        36.31 o                         
   2  -2   1      44572.09      43690.11       904.42 o                         
   3  -2   1       5448.06       5373.24        94.90 o                         
   4  -2   1      20907.60      26032.86       434.04 o                         
   5  -2   1      26660.31      24578.29       395.08 o                         
   6  -2   1       1799.76       2378.30        48.73 o                         
   7  -2   1         10.71         65.42        16.94 o                         
   8  -2   1      16524.25      15467.24       248.86 o                         
   9  -2   1        342.01        341.51        29.69 o                         
  10  -2   1       5066.40       4881.36       105.41 o                         
  11  -2   1        358.95        305.38        35.97 o                         
  12  -2   1       3058.65       3281.59       106.79 o                         
  13  -2   1          9.56        -43.35        43.35 o                         
  14  -2   1        708.76        633.51        72.35 o                         
  15  -2   1        343.79        223.98        86.15 o                         
 -15  -1   1         55.87        -17.07        73.12 o                         
 -14  -1   1         34.46        -24.63        59.34 o                         
 -13  -1   1       1790.79       1657.50        85.47 o                         
 -12  -1   1       2421.25       2494.19        88.09 o                         
 -11  -1   1       1657.46       1579.51        66.32 o                         
 -10  -1   1       2686.01       2899.99        82.35 o                         
  -9  -1   1       7511.90       6967.94       134.93 o                         
  -8  -1   1        140.46        187.63        19.27 o                         
  -7  -1   1      14911.36      14426.67       222.26 o                         
  -6  -1   1       8329.62       9245.21       150.39 o                         
  -5  -1   1       2438.22       3029.61        55.67 o                         
  -4  -1   1        971.26        792.31        26.43 o                         
  -3  -1   1        158.02         -8.67         8.67 o                         
  -2  -1   1      10624.86       9648.68       149.07 o                         
  -1  -1   1        813.85       1250.86        22.24 o                         
   0  -1   1      25208.38      31319.84       763.53 o                         
   1  -1   1        130.41        219.72         9.41 o                         
   2  -1   1         23.56         71.19         9.16 o                         
   3  -1   1      89864.47     102310.11      1761.94 o                         
   4  -1   1      39204.16      35481.83       563.16 o                         
   5  -1   1      25721.43      26430.01       407.18 o                         
   6  -1   1       5262.45       4570.50        81.10 o                         
   7  -1   1      40107.77      37463.92       577.82 o                         
   8  -1   1        764.42        873.83        32.91 o                         
   9  -1   1      11268.22      11524.48       209.17 o                         
  10  -1   1       2416.56       2413.00        67.37 o                         
  11  -1   1        779.98        824.29        45.89 o                         
  12  -1   1        129.66        -20.31        46.90 o                         
  13  -1   1        945.51        862.35        72.52 o                         
  14  -1   1        103.44         54.73        56.37 o                         
  15  -1   1        475.85        396.67       134.92 o                         
 -15   0   1       1021.53       1487.31       138.45 o                         
 -14   0   1       1059.02        931.65       101.07 o                         
 -13   0   1       2128.84       2196.29       106.55 o                         
 -12   0   1       1791.44       1691.32        77.55 o                         
 -11   0   1        106.06        182.01        32.12 o                         
 -10   0   1       1981.70       1869.13        62.00 o                         
  -9   0   1       1230.51       1229.33        44.74 o                         
  -8   0   1      18751.64      19062.53       302.06 o                         
  -7   0   1        151.27        117.02        15.08 o                         
  -6   0   1       9003.19       9308.94       145.46 o                         
  -5   0   1       2686.17       3266.71        54.37 o                         
  -4   0   1       2390.74       2467.33        41.76 o                         
  -3   0   1      18971.92      18488.97       308.02 o                         
  -2   0   1       3846.14       3747.45        69.53 o                         
  -1   0   1      55303.02      60333.93      1641.07 o                         
   0   0   1      11024.95         -3.24         4.37 o                         
   1   0   1        675.32       1989.59        83.70 o                         
   2   0   1         33.34         78.64         5.26 o                         
   3   0   1      39612.02      37966.67       627.11 o                         
   4   0   1      22042.89      22817.99       364.92 o                         
   5   0   1      32669.99      33856.12       500.20 o                         
   6   0   1      45557.49      41434.46       612.34 o                         
   7   0   1        534.18        456.30        20.42 o                         
   8   0   1        968.53       1388.60        60.07 o                         
   9   0   1       1489.68       1711.67        61.31 o                         
  10   0   1       3616.04       3224.91        81.37 o                         
  11   0   1        347.19        316.44        35.56 o                         
  12   0   1        626.16        703.51        49.77 o                         
  13   0   1        476.57        581.50        65.61 o                         
  14   0   1       2596.46       2512.29       132.85 o                         
  15   0   1         91.59         37.71        80.26 o                         
 -15   1   1          0.58         50.32        75.10 o                         
 -14   1   1         50.38         28.05        55.04 o                         
 -13   1   1       1365.82       1327.76        81.39 o                         
 -12   1   1        317.02        265.85        49.03 o                         
 -11   1   1       2698.56       2696.89        91.64 o                         
 -10   1   1       5673.58       5750.15       133.80 o                         
  -9   1   1       4963.09       5322.68        99.50 o                         
  -8   1   1         13.51         90.19        17.60 o                         
  -7   1   1      23964.19      24447.92       366.52 o                         
  -6   1   1          3.76         -3.55        10.50 o                         
  -5   1   1       8514.46       8285.92       133.45 o                         
  -4   1   1       7289.59       6582.36       115.99 o                         
  -3   1   1        755.49       1833.35        35.18 o                         
  -2   1   1      22215.75      24036.92       466.37 o                         
  -1   1   1      29118.49      28491.41       589.10 o                         
   0   1   1      10965.43      12797.45       247.80 o                         
   1   1   1        514.36        979.24        21.96 o                         
   2   1   1         80.60         71.01         5.29 o                         
   3   1   1      11154.03       9494.31       148.79 o                         
   4   1   1      50685.84      48589.21       687.58 o                         
   5   1   1      10154.59       8258.90       128.67 o                         
   6   1   1          7.07        162.11        14.79 o                         
   7   1   1       1363.56       1211.91        33.84 o                         
   8   1   1       7734.62       7233.90       132.96 o                         
   9   1   1       6947.09       6446.79       124.13 o                         
  10   1   1       3823.31       3560.74        82.27 o                         
  11   1   1       1074.38       1111.95        54.14 o                         
  12   1   1       3268.04       3291.66       103.44 o                         
  13   1   1       3481.35       3429.92       115.74 o                         
  14   1   1        834.26        549.38        94.83 o                         
 -15   2   1        860.52        910.18       110.57 o                         
 -14   2   1        292.71        318.03        87.44 o                         
 -13   2   1        882.36        822.55        67.99 o                         
 -12   2   1        423.39        448.98        52.52 o                         
 -11   2   1       2420.59       2588.05        88.50 o                         
 -10   2   1          9.60          8.59        29.30 o                         
  -9   2   1          8.19         -9.51        22.18 o                         
  -8   2   1      18295.96      19154.12       347.57 o                         
  -7   2   1         66.48          4.48        15.11 o                         
  -6   2   1       4071.01       4355.53        77.63 o                         
  -5   2   1      16921.46      16458.98       257.23 o                         
  -4   2   1       3545.25       2770.16        50.06 o                         
  -3   2   1      11886.58      11066.43       187.66 o                         
  -2   2   1      72283.10      63911.38      1232.81 o                         
  -1   2   1      41623.79      42689.57      1168.76 o                         
   0   2   1       1206.02       2398.45        43.65 o                         
   1   2   1       2154.59       3415.71        65.51 o                         
   2   2   1       4787.71       6954.26       115.56 o                         
   3   2   1      92117.70      88415.61      1337.89 o                         
   4   2   1       1465.85       1483.36        29.38 o                         
   5   2   1        882.12        418.31        15.33 o                         
   6   2   1      13332.93      12571.54       181.18 o                         
   7   2   1       1086.42        844.33        34.68 o                         
   8   2   1       6330.49       5067.79       104.53 o                         
   9   2   1       2009.56       2049.65        64.72 o                         
  10   2   1       3673.59       3784.72        97.44 o                         
  11   2   1       5871.93       5757.19       176.61 o                         
  12   2   1       1899.55       2168.35        87.68 o                         
  13   2   1          6.98         -1.44        39.70 o                         
  14   2   1         74.55        212.02        83.79 o                         
 -15   3   1         84.59        158.30       119.08 o                         
 -14   3   1         63.96        174.36        66.08 o                         
 -13   3   1          1.26        -50.24        54.92 o                         
 -12   3   1       1980.29       2241.04       108.09 o                         
 -11   3   1        583.73        604.11        53.90 o                         
 -10   3   1        182.09        125.71        48.77 o                         
  -9   3   1       6747.67       6717.00       147.57 o                         
  -8   3   1        252.24        425.95        28.25 o                         
  -7   3   1       2959.17       3107.97        68.95 o                         
  -6   3   1      12816.45      13930.60       240.40 o                         
  -5   3   1      17330.39      18301.07       297.33 o                         
  -4   3   1        397.40        548.56        18.96 o                         
  -3   3   1      26234.12      23600.52       394.41 o                         
  -2   3   1      59085.87      54113.35      1120.14 o                         
  -1   3   1       2318.36       3041.71        77.59 o                         
   0   3   1      33670.39      37274.48       646.69 o                         
   1   3   1       1324.32       2173.85        41.11 o                         
   2   3   1      37603.07      37074.56       588.75 o                         
   3   3   1        262.77        509.94        18.32 o                         
   4   3   1        978.08        731.60        21.69 o                         
   5   3   1      16533.50      15278.63       232.29 o                         
   6   3   1       4135.67       3247.37        58.43 o                         
   7   3   1       5583.32       4077.66        78.97 o                         
   8   3   1       6611.35       6200.43       118.38 o                         
   9   3   1       5920.16       5708.59       118.51 o                         
  10   3   1        292.61        273.85        34.10 o                         
  11   3   1        866.70        889.74        66.20 o                         
  12   3   1       1293.60       1249.48        74.73 o                         
  13   3   1        115.06        -54.51        58.88 o                         
  14   3   1       1400.43       1681.64       158.13 o                         
 -14   4   1         87.33        -66.77        66.77 o                         
 -13   4   1       1363.08       1206.62        98.12 o                         
 -12   4   1         54.91         24.12        51.83 o                         
 -11   4   1        128.57        116.38        40.84 o                         
 -10   4   1        234.50        119.37        36.70 o                         
  -9   4   1          0.87         15.26        25.37 o                         
  -8   4   1        284.84        177.11        26.03 o                         
  -7   4   1        855.35        966.65        38.88 o                         
  -6   4   1      16950.63      17435.04       286.18 o                         
  -5   4   1      23279.69      23401.52       363.06 o                         
  -4   4   1      31198.47      31818.47       531.70 o                         
  -3   4   1      50852.80      50544.86       838.06 o                         
  -2   4   1         73.18        173.45        13.84 o                         
  -1   4   1      13823.47      15006.48       298.88 o                         
   0   4   1        474.59        637.44        19.72 o                         
   1   4   1       3384.22       2931.38        51.05 o                         
   2   4   1       4045.65       3103.94        54.43 o                         
   3   4   1       2843.06       3538.91        63.94 o                         
   4   4   1       9600.40      10014.97       162.46 o                         
   5   4   1      26925.01      27644.88       398.54 o                         
   6   4   1        392.32        189.49        17.64 o                         
   7   4   1        417.31        514.75        34.02 o                         
   8   4   1       2767.53       2300.82        64.49 o                         
   9   4   1        113.82        104.74        28.32 o                         
  10   4   1        324.61        365.38        40.53 o                         
  11   4   1       1973.90       1980.44        90.51 o                         
  12   4   1         43.32         74.56        55.23 o                         
  13   4   1       1286.48       1398.97       100.55 o                         
  14   4   1        484.12        408.82        73.40 o                         
 -14   5   1        335.95        174.83        76.52 o                         
 -13   5   1          1.39         34.26        67.14 o                         
 -12   5   1       1984.75       2076.16       110.22 o                         
 -11   5   1          0.18        -34.24        54.70 o                         
 -10   5   1        409.89        510.42        51.14 o                         
  -9   5   1        889.80       1035.10        51.89 o                         
  -8   5   1        617.28        793.17        43.91 o                         
  -7   5   1       6866.52       6778.23       146.15 o                         
  -6   5   1      22029.49      21844.96       392.43 o                         
  -5   5   1      17266.79      17303.76       297.47 o                         
  -4   5   1      35731.09      35173.75       589.15 o                         
  -3   5   1       1539.09       1901.04        52.25 o                         
  -2   5   1        853.84        780.68        29.55 o                         
  -1   5   1        236.88        369.00        21.90 o                         
   0   5   1      11358.39      12732.89       209.35 o                         
   1   5   1       5799.14       6182.79        99.55 o                         
   2   5   1       9642.17       9905.59       148.66 o                         
   3   5   1        736.52        719.92        26.25 o                         
   4   5   1      22419.55      23398.34       366.14 o                         
   5   5   1       1464.99       1849.24        44.99 o                         
   6   5   1       1004.58       1477.20        48.80 o                         
   7   5   1      10267.91       9782.13       183.16 o                         
   8   5   1       1360.06       1330.22        51.23 o                         
   9   5   1       3055.53       3232.43        83.40 o                         
  10   5   1          1.29        -33.66        33.66 o                         
  11   5   1        336.93        302.29        54.31 o                         
  12   5   1       1852.13       2053.48       109.36 o                         
  13   5   1        724.31        524.03        98.76 o                         
 -14   6   1          1.61        -45.80       114.35 o                         
 -13   6   1       1182.25       1216.15       143.10 o                         
 -12   6   1         75.38        -12.69        50.93 o                         
 -11   6   1        936.58        953.73        70.99 o                         
 -10   6   1          0.05         16.27        35.14 o                         
  -9   6   1         40.24         18.49        37.79 o                         
  -8   6   1         45.62         78.98        45.52 o                         
  -7   6   1       6357.65       5711.36       140.72 o                         
  -6   6   1       3894.08       3747.23       101.84 o                         
  -5   6   1       5543.66       5859.74       149.05 o                         
  -4   6   1        540.51        829.30        33.76 o                         
  -3   6   1       2706.44       3290.18        75.70 o                         
  -2   6   1        261.12        470.39        25.40 o                         
  -1   6   1      40693.36      41392.74       660.03 o                         
   0   6   1       5861.68       5849.25        98.98 o                         
   1   6   1      19417.92      20208.75       328.77 o                         
   2   6   1       3675.31       4365.13        75.76 o                         
   3   6   1       7618.42       7783.07       130.95 o                         
   4   6   1       6591.10       7053.62       131.86 o                         
   5   6   1        266.87        720.58        30.60 o                         
   6   6   1       3139.25       3223.47        76.72 o                         
   7   6   1         19.77          8.13        23.68 o                         
   8   6   1        958.63        901.38        44.07 o                         
   9   6   1        114.47        121.82        29.96 o                         
  10   6   1       2531.44       2895.87       109.49 o                         
  11   6   1       2059.57       1851.83        98.55 o                         
  12   6   1         21.75        -25.03        60.11 o                         
  13   6   1        894.76       1254.89       132.52 o                         
 -13   7   1          2.38         28.29        73.67 o                         
 -12   7   1         43.69        -55.39        55.39 o                         
 -11   7   1        163.78        132.64        50.24 o                         
 -10   7   1        200.16        203.91        43.46 o                         
  -9   7   1        134.12        143.33        38.46 o                         
  -8   7   1       2056.03       1820.96        77.24 o                         
  -7   7   1       3229.83       2614.02        87.93 o                         
  -6   7   1        107.51        167.39        32.02 o                         
  -5   7   1          1.76         -2.48        26.85 o                         
  -4   7   1       1846.27       1896.62        59.90 o                         
  -3   7   1       1783.08       1740.76        55.28 o                         
  -2   7   1      28671.87      26308.65       446.48 o                         
  -1   7   1         73.88         17.88        15.38 o                         
   0   7   1       7675.29       7628.33       133.60 o                         
   1   7   1      16108.70      17182.85       283.31 o                         
   2   7   1        644.34        681.62        29.06 o                         
   3   7   1       4321.07       4034.30        81.04 o                         
   4   7   1        129.93         39.36        19.44 o                         
   5   7   1        398.94        339.81        27.19 o                         
   6   7   1        327.38        417.09        37.81 o                         
   7   7   1        604.90        773.43        41.60 o                         
   8   7   1       2698.42       2844.90        79.59 o                         
   9   7   1       6678.89       6696.56       142.69 o                         
  10   7   1        278.40        244.88        52.20 o                         
  11   7   1         36.12         37.22        49.17 o                         
  12   7   1       3211.17       3547.73       180.56 o                         
 -13   8   1          6.10         81.54       102.13 o                         
 -12   8   1        237.65        198.03        69.40 o                         
 -11   8   1        273.14        277.36        62.38 o                         
 -10   8   1       4948.57       5716.04       158.80 o                         
  -9   8   1        500.07        410.13        62.39 o                         
  -8   8   1        117.45         41.57        36.69 o                         
  -7   8   1        148.10        184.03        38.13 o                         
  -6   8   1        206.37        207.56        36.95 o                         
  -5   8   1       3506.35       3053.76        92.13 o                         
  -4   8   1       7437.39       7501.32       161.06 o                         
  -3   8   1      14173.68      13037.74       260.12 o                         
  -2   8   1       1535.74       1561.08        53.84 o                         
  -1   8   1       2712.37       2880.64        80.84 o                         
   0   8   1       2175.18       2147.52        57.44 o                         
   1   8   1        645.15        516.88        46.21 o                         
   2   8   1        654.26        668.18        33.12 o                         
   3   8   1        158.34        156.03        23.36 o                         
   4   8   1       7234.90       7378.16       141.64 o                         
   5   8   1       3765.76       3947.40        96.52 o                         
   6   8   1         14.46         38.24        25.48 o                         
   7   8   1       3608.67       3647.64       103.79 o                         
   8   8   1       4128.89       3879.59        97.95 o                         
   9   8   1        435.82        427.05        43.87 o                         
  10   8   1         90.51         31.57        48.65 o                         
  11   8   1       3557.44       3880.54       167.13 o                         
  12   8   1       1304.32       1264.69       116.53 o                         
 -12   9   1        116.63        -14.35       117.37 o                         
 -11   9   1       1927.00       2254.36       116.56 o                         
 -10   9   1        422.63        325.69        53.56 o                         
  -9   9   1         40.32         11.18        41.19 o                         
  -8   9   1       2159.72       2363.56        96.23 o                         
  -7   9   1        873.57        749.11        54.99 o                         
  -6   9   1       1313.47       1187.06        62.62 o                         
  -5   9   1       8144.60       7827.38       183.82 o                         
  -4   9   1       8211.50       8140.57       177.11 o                         
  -3   9   1       1735.60       1686.63        67.80 o                         
  -2   9   1        575.96        562.01        38.87 o                         
  -1   9   1        720.25        731.63        40.44 o                         
   0   9   1       7295.43       7207.99       148.80 o                         
   1   9   1        664.32        595.22        40.70 o                         
   2   9   1         69.18         36.27        26.27 o                         
   3   9   1       9658.63       8976.25       189.14 o                         
   4   9   1       8586.50       9039.52       202.71 o                         
   5   9   1        293.07        240.24        36.20 o                         
   6   9   1       3852.21       3645.47       103.21 o                         
   7   9   1       1909.67       1862.79        70.45 o                         
   8   9   1        858.74        925.47        52.74 o                         
   9   9   1        275.67        191.81        46.17 o                         
  10   9   1        176.16        212.72        58.91 o                         
  11   9   1       1263.88       1419.94       177.19 o                         
 -11  10   1         61.80         95.31        86.79 o                         
 -10  10   1        664.40        727.75        72.17 o                         
  -9  10   1       2978.61       3072.33       112.54 o                         
  -8  10   1       2593.27       2490.12       100.46 o                         
  -7  10   1        327.50        369.43        47.93 o                         
  -6  10   1       7671.54       7457.81       196.29 o                         
  -5  10   1       1222.63       1263.88        66.12 o                         
  -4  10   1        344.90        380.97        46.67 o                         
  -3  10   1       4617.78       4885.34       131.33 o                         
  -2  10   1        660.42        727.06        46.33 o                         
  -1  10   1       6683.64       6774.71       154.12 o                         
   0  10   1        890.46       1125.55        54.98 o                         
   1  10   1         25.03         64.21        30.68 o                         
   2  10   1       7298.08       7446.79       156.32 o                         
   3  10   1       2203.90       2303.16        83.84 o                         
   4  10   1       2763.70       2773.26       106.96 o                         
   5  10   1        759.21        720.64        59.21 o                         
   6  10   1       1120.96        899.69        62.52 o                         
   7  10   1          0.32         28.93        35.82 o                         
   8  10   1        798.16        874.84        66.64 o                         
   9  10   1       1217.40        997.92        88.59 o                         
  10  10   1        578.40        617.11        94.23 o                         
 -10  11   1        842.49        777.90        99.67 o                         
  -9  11   1       1138.17        943.74        91.39 o                         
  -8  11   1        141.71         55.10        50.87 o                         
  -7  11   1        922.38        904.32        71.62 o                         
  -6  11   1          0.70         -7.17        42.09 o                         
  -5  11   1         25.75         10.52        38.17 o                         
  -4  11   1       5636.17       5576.53       150.26 o                         
  -3  11   1        754.22        655.27        49.40 o                         
  -2  11   1       1842.43       1770.10        71.83 o                         
  -1  11   1        102.78        138.39        35.33 o                         
   0  11   1        832.17        835.65        52.25 o                         
   1  11   1       4140.26       3948.15       107.82 o                         
   2  11   1          6.29        -30.63        31.01 o                         
   3  11   1       4905.30       4995.75       143.57 o                         
   4  11   1        157.18        107.14        45.19 o                         
   5  11   1        109.96         55.80        44.59 o                         
   6  11   1        333.67        369.99        65.87 o                         
   7  11   1       1952.24       1758.60       109.47 o                         
   8  11   1       1520.67       1570.05       113.18 o                         
   9  11   1       1087.96       1225.18       123.62 o                         
  -9  12   1         20.36        -14.69        87.05 o                         
  -8  12   1        238.00        301.99       114.65 o                         
  -7  12   1          2.14         -1.04        50.29 o                         
  -6  12   1        122.00        189.34        62.31 o                         
  -5  12   1        300.53        427.32        57.17 o                         
  -4  12   1        934.96        965.71        64.67 o                         
  -3  12   1         99.93         56.82        42.55 o                         
  -2  12   1          4.15         -0.66        34.62 o                         
  -1  12   1       2026.91       2103.84        82.15 o                         
   0  12   1        317.98        373.16        44.18 o                         
   1  12   1         58.12         64.11        35.38 o                         
   2  12   1       4413.49       4847.75       144.17 o                         
   3  12   1        102.02        -17.41        42.88 o                         
   4  12   1        608.80        654.55        71.22 o                         
   5  12   1        156.05        119.48        52.59 o                         
   6  12   1        852.22        722.27        69.30 o                         
   7  12   1       1755.48       1929.49       118.67 o                         
   8  12   1         34.87         92.18        66.32 o                         
  -8  13   1          3.86         30.40       102.38 o                         
  -7  13   1        138.74        240.80       108.14 o                         
  -6  13   1          0.21        -46.90        58.25 o                         
  -5  13   1       1142.53        826.46        86.30 o                         
  -4  13   1         22.01        103.72        51.63 o                         
  -3  13   1         80.75         31.46        46.74 o                         
  -2  13   1        821.13        826.64        67.66 o                         
  -1  13   1        419.12        407.45        49.02 o                         
   0  13   1        747.86        579.15        52.72 o                         
   1  13   1       2096.31       2175.57        93.28 o                         
   2  13   1        342.91        363.69        58.77 o                         
   3  13   1        593.91        619.90        67.28 o                         
   4  13   1        533.17        316.64        71.72 o                         
   5  13   1        243.03        308.85        74.47 o                         
   6  13   1       1472.91       1582.37       113.79 o                         
  -5  14   1         88.96          8.51        99.75 o                         
  -4  14   1          5.37          4.73        59.37 o                         
  -3  14   1        540.84        442.71       109.24 o                         
  -2  14   1        814.65        921.95        90.25 o                         
  -1  14   1        778.41        719.65        74.19 o                         
   0  14   1          4.91        -18.31        53.47 o                         
   1  14   1          0.65        -53.92        53.92 o                         
   2  14   1         12.58        -58.47        58.47 o                         
   3  14   1        184.80         88.60        68.68 o                         
   4  14   1       3039.45       3036.50       216.49 o                         
  -1 -15   2         59.27         95.34        68.46 o                         
   0 -15   2         37.99        -73.08        73.08 o                         
   1 -15   2        183.56         77.33        94.69 o                         
   2 -15   2        370.78        420.46       151.47 o                         
  -4 -14   2          5.63         42.09        66.32 o                         
  -3 -14   2       2873.01       2657.95       148.05 o                         
  -2 -14   2          6.19        -41.71        48.09 o                         
  -1 -14   2          6.25         19.55        45.26 o                         
   0 -14   2         91.63        188.32        48.93 o                         
   1 -14   2        541.67        360.67        64.05 o                         
   2 -14   2         46.62        -66.90        74.18 o                         
   3 -14   2       1235.53        808.18       161.81 o                         
   4 -14   2       2871.74       2063.22       250.41 o                         
   5 -14   2        214.60         60.87       126.08 o                         
   6 -14   2         13.74        -18.71       117.20 o                         
  -7 -13   2         29.94          8.77       137.47 o                         
  -6 -13   2        148.82        101.60        65.67 o                         
  -5 -13   2          7.03        -29.67        47.50 o                         
  -4 -13   2       1171.76       1197.14        88.05 o                         
  -3 -13   2        245.31        227.76        55.59 o                         
  -2 -13   2          0.67         29.93        40.58 o                         
  -1 -13   2        263.30        183.33        42.13 o                         
   0 -13   2        101.48         19.51        36.29 o                         
   1 -13   2        122.87        180.61        39.52 o                         
   2 -13   2        477.46        435.37        47.23 o                         
   3 -13   2       4384.03       4678.91       172.51 o                         
   4 -13   2          2.62        -25.08        72.63 o                         
   5 -13   2         14.16         20.63        70.22 o                         
   6 -13   2       1394.80       1246.98       143.52 o                         
   7 -13   2         11.87        208.62        99.77 o                         
   8 -13   2        731.85        630.83       126.34 o                         
  -8 -12   2         13.49        -76.67        76.67 o                         
  -7 -12   2        866.21        723.11        80.20 o                         
  -6 -12   2         42.54         39.96        54.23 o                         
  -5 -12   2         31.81        -44.06        44.06 o                         
  -4 -12   2        400.39        306.44        52.25 o                         
  -3 -12   2        661.24        621.50        53.76 o                         
  -2 -12   2         11.29        -22.65        31.69 o                         
  -1 -12   2         44.08         85.76        33.04 o                         
   0 -12   2       1917.86       1796.71        71.89 o                         
   1 -12   2       2632.68       2874.44        92.06 o                         
   2 -12   2       6300.38       6628.24       155.62 o                         
   3 -12   2          3.71         22.82        32.33 o                         
   4 -12   2        192.21         85.61        38.99 o                         
   5 -12   2       2152.11       1955.41       107.82 o                         
   6 -12   2          7.01         28.88        60.99 o                         
   7 -12   2        818.05        734.94       102.90 o                         
   8 -12   2        541.40        742.63       104.00 o                         
   9 -12   2          0.30         31.10        84.93 o                         
  10 -12   2         56.54        191.45       103.26 o                         
  -9 -11   2         43.98         18.49        57.80 o                         
  -8 -11   2       2760.80       2578.97       151.24 o                         
  -7 -11   2        401.67        504.38        68.13 o                         
  -6 -11   2       1521.19       1532.96        86.22 o                         
  -5 -11   2       1176.69       1162.68        74.17 o                         
  -4 -11   2          7.08        -12.75        38.42 o                         
  -3 -11   2       1449.22       1497.16        66.92 o                         
  -2 -11   2         63.29         71.94        29.97 o                         
  -1 -11   2       4215.91       4354.77       111.12 o                         
   0 -11   2       6193.10       6406.02       147.52 o                         
   1 -11   2       2897.91       3016.71        89.04 o                         
   2 -11   2        520.59        571.36        44.05 o                         
   3 -11   2        161.49        245.53        33.56 o                         
   4 -11   2       2012.42       2149.15        74.28 o                         
   5 -11   2       2519.60       2629.81       112.39 o                         
   6 -11   2       2116.38       1980.45        85.85 o                         
   7 -11   2        792.87        829.31        71.58 o                         
   8 -11   2         76.07         42.92        47.85 o                         
   9 -11   2        263.49        290.53        66.56 o                         
  10 -11   2        263.96        306.17        89.77 o                         
  11 -11   2        271.57         35.52        86.69 o                         
 -10 -10   2         19.42         32.72        72.00 o                         
  -9 -10   2       3001.20       2836.95       137.99 o                         
  -8 -10   2       2010.33       1840.39       105.94 o                         
  -7 -10   2       1516.61       1526.85        83.77 o                         
  -6 -10   2       1083.65       1063.92        60.78 o                         
  -5 -10   2        534.43        547.99        47.93 o                         
  -4 -10   2       4545.06       4647.27       129.47 o                         
  -3 -10   2        172.45        162.08        30.67 o                         
  -2 -10   2         48.44         32.81        27.33 o                         
  -1 -10   2       8380.88       8282.71       177.37 o                         
   0 -10   2        403.71        497.40        35.87 o                         
   1 -10   2       1365.81       1298.19        55.53 o                         
   2 -10   2       3401.39       3276.02        85.29 o                         
   3 -10   2       1639.77       1863.97        65.11 o                         
   4 -10   2       5925.61       5789.66       123.74 o                         
   5 -10   2       1861.30       1686.80        69.12 o                         
   6 -10   2        104.75        119.73        36.85 o                         
   7 -10   2       1499.49       1287.26        81.50 o                         
   8 -10   2        202.74        213.67        50.52 o                         
   9 -10   2        539.96        382.11        58.29 o                         
  10 -10   2          2.36         10.48        73.01 o                         
  11 -10   2        292.31        285.34        85.08 o                         
  12 -10   2        167.86        277.83       131.30 o                         
 -11  -9   2        430.80        500.16       110.64 o                         
 -10  -9   2       2451.50       2375.59       115.53 o                         
  -9  -9   2        401.20        460.60        60.02 o                         
  -8  -9   2        649.66        792.54        65.94 o                         
  -7  -9   2          1.30         14.68        34.69 o                         
  -6  -9   2       1197.92        967.48        48.05 o                         
  -5  -9   2        730.09        872.15        47.41 o                         
  -4  -9   2          1.16         18.82        24.26 o                         
  -3  -9   2        570.95        593.88        35.31 o                         
  -2  -9   2       8429.96       8171.31       161.76 o                         
  -1  -9   2       6809.50       6151.29       128.59 o                         
   0  -9   2       1092.54       1242.45        44.84 o                         
   1  -9   2       6208.46       5820.28       116.72 o                         
   2  -9   2         28.76         79.10        24.05 o                         
   3  -9   2       4806.85       4877.62       104.24 o                         
   4  -9   2       1169.57       1146.50        50.24 o                         
   5  -9   2        679.39        730.40        44.64 o                         
   6  -9   2       6720.87       6595.42       161.84 o                         
   7  -9   2         69.66         15.37        35.88 o                         
   8  -9   2         23.05         26.28        41.63 o                         
   9  -9   2         82.21        119.75        43.25 o                         
  10  -9   2         35.38         72.58        50.62 o                         
  11  -9   2        385.44        396.34        63.29 o                         
  12  -9   2         10.46         41.74        99.07 o                         
 -12  -8   2         37.67         97.68        73.85 o                         
 -11  -8   2       1680.63       1402.74       102.01 o                         
 -10  -8   2        728.20        607.98        65.87 o                         
  -9  -8   2        625.80        712.82        64.66 o                         
  -8  -8   2       1320.87       1340.13        64.23 o                         
  -7  -8   2       4454.05       4012.86       102.52 o                         
  -6  -8   2          0.72        -20.79        29.30 o                         
  -5  -8   2       5076.63       5417.30       112.76 o                         
  -4  -8   2       3325.72       3466.54        85.94 o                         
  -3  -8   2       1347.95       1331.55        45.90 o                         
  -2  -8   2       4855.93       4149.33        81.94 o                         
  -1  -8   2          9.20          1.94        15.12 o                         
   0  -8   2       2112.47       1943.92        51.66 o                         
   1  -8   2       1132.57       1322.42        42.63 o                         
   2  -8   2       1796.17       1441.29        41.87 o                         
   3  -8   2        811.99       1058.22        41.48 o                         
   4  -8   2       2737.42       2717.79        81.87 o                         
   5  -8   2       3448.86       3332.63        96.59 o                         
   6  -8   2         18.02        -17.41        30.58 o                         
   7  -8   2       2120.61       2212.90        83.45 o                         
   8  -8   2         11.73        -23.81        36.08 o                         
   9  -8   2       1070.29        948.59        63.41 o                         
  10  -8   2         88.42         89.80        42.30 o                         
  11  -8   2         52.73         57.12        54.93 o                         
  12  -8   2       1757.74       1526.19       167.73 o                         
  13  -8   2          0.59        102.35       118.81 o                         
 -13  -7   2         39.99         66.69       139.90 o                         
 -12  -7   2        124.08         43.89        77.29 o                         
 -11  -7   2       3142.09       2997.68       132.09 o                         
 -10  -7   2          1.78        -49.66        49.66 o                         
  -9  -7   2        737.22        817.05        65.23 o                         
  -8  -7   2       5126.33       4836.88       125.26 o                         
  -7  -7   2        469.91        550.11        35.62 o                         
  -6  -7   2       7085.78       8471.11       160.13 o                         
  -5  -7   2       1037.02        797.58        33.73 o                         
  -4  -7   2       2241.29       1965.50        54.21 o                         
  -3  -7   2      12540.47      10744.65       200.87 o                         
  -2  -7   2         31.53         25.81        14.65 o                         
  -1  -7   2       1544.66       1794.33        39.49 o                         
   0  -7   2         27.04          9.68        11.29 o                         
   1  -7   2        925.79        990.21        26.23 o                         
   2  -7   2       1462.41       1672.96        39.63 o                         
   3  -7   2       4281.98       3508.88        79.05 o                         
   4  -7   2         34.39         23.35        29.37 o                         
   5  -7   2       2452.40       2104.99        85.25 o                         
   6  -7   2       2629.91       2890.55        92.07 o                         
   7  -7   2         10.28         -9.10        29.59 o                         
   8  -7   2       3556.04       3419.33       103.46 o                         
   9  -7   2        345.74        354.91        45.54 o                         
  10  -7   2        289.53        322.33        46.58 o                         
  11  -7   2       3651.72       3707.48       131.28 o                         
  12  -7   2       1183.39       1168.92        99.25 o                         
  13  -7   2        152.62         86.69        79.67 o                         
 -13  -6   2        883.12       1160.12       127.67 o                         
 -12  -6   2       2139.50       2305.57       124.39 o                         
 -11  -6   2        250.57        154.66        51.54 o                         
 -10  -6   2        224.47        223.61        48.32 o                         
  -9  -6   2       7503.62       7812.64       214.58 o                         
  -8  -6   2        209.99        236.50        29.72 o                         
  -7  -6   2       1755.79       2232.16        63.31 o                         
  -6  -6   2        700.63        706.50        30.95 o                         
  -5  -6   2      19888.47      18974.73       312.79 o                         
  -4  -6   2      16018.28      16172.42       279.29 o                         
  -3  -6   2       1147.27       1029.59        32.87 o                         
  -2  -6   2      23592.86      22296.89       360.98 o                         
  -1  -6   2        335.49        505.38        19.03 o                         
   0  -6   2        150.19        228.80        13.71 o                         
   1  -6   2       1484.09       1443.48        30.48 o                         
   2  -6   2       7050.27       5941.30        92.53 o                         
   3  -6   2          3.42         21.91         9.73 o                         
   4  -6   2       3435.64       3616.48        68.69 o                         
   5  -6   2        729.19        541.11        28.33 o                         
   6  -6   2        413.64        624.81        33.78 o                         
   7  -6   2       6691.65       6199.41       138.86 o                         
   8  -6   2       3653.92       4044.51       111.11 o                         
   9  -6   2       3355.27       3453.91       104.00 o                         
  10  -6   2       1735.05       1907.33        80.90 o                         
  11  -6   2        272.84        242.29        50.39 o                         
  12  -6   2         48.81         52.91        73.54 o                         
  13  -6   2          7.22        -55.30        58.14 o                         
  14  -6   2       1405.93       1421.31       191.60 o                         
 -13  -5   2       1023.79       1219.26       139.40 o                         
 -12  -5   2       1945.67       1694.65       104.37 o                         
 -11  -5   2        276.25        341.02        54.54 o                         
 -10  -5   2        279.89        336.05        50.12 o                         
  -9  -5   2        597.50        663.28        56.18 o                         
  -8  -5   2        371.98        331.42        29.09 o                         
  -7  -5   2        409.66        306.82        26.46 o                         
  -6  -5   2      41416.73      38113.88       588.73 o                         
  -5  -5   2       7682.28       7799.91       120.53 o                         
  -4  -5   2         67.26         66.67        11.30 o                         
  -3  -5   2      93599.62      96589.02      1524.51 o                         
  -2  -5   2        388.48        132.08        13.70 o                         
  -1  -5   2       4436.60       4979.29        81.04 o                         
   0  -5   2       1415.37       1285.15        29.23 o                         
   1  -5   2      14845.85      15508.90       224.86 o                         
   2  -5   2        227.98        207.22        11.09 o                         
   3  -5   2       1494.07       1802.41        38.65 o                         
   4  -5   2        614.56        822.45        29.33 o                         
   5  -5   2       6322.58       7510.53       126.32 o                         
   6  -5   2       6607.69       7117.58       122.37 o                         
   7  -5   2         36.02         69.61        20.07 o                         
   8  -5   2       7320.02       7654.43       155.75 o                         
   9  -5   2        177.79        269.80        40.98 o                         
  10  -5   2        145.88        143.02        35.62 o                         
  11  -5   2        332.65        542.24        49.89 o                         
  12  -5   2         55.79         74.63        65.31 o                         
  13  -5   2       2196.68       2092.60       111.51 o                         
  14  -5   2         10.87        -28.49        71.04 o                         
 -14  -4   2         74.46         66.24        93.64 o                         
 -13  -4   2       5488.63       5615.80       226.06 o                         
 -12  -4   2        120.33         80.01        44.10 o                         
 -11  -4   2         43.68         18.77        46.86 o                         
 -10  -4   2         68.67        -13.16        37.32 o                         
  -9  -4   2        795.86        748.93        48.98 o                         
  -8  -4   2          2.67         -0.91        18.70 o                         
  -7  -4   2      23098.01      19763.40       312.43 o                         
  -6  -4   2        352.29        368.58        18.83 o                         
  -5  -4   2       1866.32       1486.33        31.15 o                         
  -4  -4   2     114145.32     118169.70      1665.38 o                         
  -3  -4   2       3843.32       3891.61        64.73 o                         
  -2  -4   2        264.08        297.65        15.18 o                         
  -1  -4   2       1113.71       1325.18        30.93 o                         
   0  -4   2        425.58        345.10        16.46 o                         
   1  -4   2       1563.61       2604.23        46.19 o                         
   2  -4   2      12859.73      16679.98       281.62 o                         
   3  -4   2       7297.82       7202.69       121.49 o                         
   4  -4   2      32731.37      34502.42       529.52 o                         
   5  -4   2       5720.76       6601.58       121.51 o                         
   6  -4   2        109.78        123.58        17.30 o                         
   7  -4   2      15757.45      15797.84       263.96 o                         
   8  -4   2        525.34        737.87        38.15 o                         
   9  -4   2         42.46         20.15        25.66 o                         
  10  -4   2        471.93        604.18        43.50 o                         
  11  -4   2         39.71         11.72        33.28 o                         
  12  -4   2       1852.83       1859.36        90.62 o                         
  13  -4   2        110.63        109.66        52.33 o                         
  14  -4   2         20.40         85.41        79.07 o                         
 -14  -3   2       2697.26       2520.42       172.93 o                         
 -13  -3   2         25.48        -32.52        56.92 o                         
 -12  -3   2        856.65        912.63        58.85 o                         
 -11  -3   2       1590.11       1915.45        78.84 o                         
 -10  -3   2         57.18         12.16        32.12 o                         
  -9  -3   2        205.06        149.76        29.85 o                         
  -8  -3   2       8019.51       6681.12       123.11 o                         
  -7  -3   2        393.79        261.26        18.05 o                         
  -6  -3   2       7072.02       5404.21        87.57 o                         
  -5  -3   2      53811.22      51760.36       712.03 o                         
  -4  -3   2      14739.51      13592.36       186.45 o                         
  -3  -3   2       1134.85       1309.94        26.25 o                         
  -2  -3   2        995.13       2211.72        41.71 o                         
  -1  -3   2      15736.09      16255.08       301.11 o                         
   0  -3   2        173.68        105.72         9.89 o                         
   1  -3   2      92055.65     107097.43      1615.26 o                         
   2  -3   2      12218.87      11866.46       184.65 o                         
   3  -3   2      22261.14      22191.91       389.67 o                         
   4  -3   2         21.08        100.32        13.04 o                         
   5  -3   2         28.66        135.24        13.12 o                         
   6  -3   2       9744.33      10084.70       170.97 o                         
   7  -3   2       1196.40       1635.62        42.08 o                         
   8  -3   2        176.62        164.11        20.16 o                         
   9  -3   2         88.00         96.39        22.42 o                         
  10  -3   2        363.95        341.81        32.37 o                         
  11  -3   2       1945.37       2101.91        70.65 o                         
  12  -3   2       1562.69       1542.02        76.05 o                         
  13  -3   2        163.05        258.80        54.52 o                         
  14  -3   2         21.70         44.85        83.61 o                         
  15  -3   2        171.03        125.73        83.75 o                         
 -14  -2   2         12.71         19.06        72.61 o                         
 -13  -2   2       1053.55       1158.67        77.78 o                         
 -12  -2   2        116.76        104.37        43.83 o                         
 -11  -2   2        128.61         72.12        31.25 o                         
 -10  -2   2       2101.03       2235.84        75.34 o                         
  -9  -2   2       2870.34       2630.71        68.65 o                         
  -8  -2   2        355.91        366.92        21.38 o                         
  -7  -2   2      12989.77      10634.18       167.45 o                         
  -6  -2   2      25404.12      24283.16       377.08 o                         
  -5  -2   2      15444.71      14530.50       212.77 o                         
  -4  -2   2       3302.44       2459.95        40.21 o                         
  -3  -2   2         24.95         88.77         8.09 o                         
  -2  -2   2      46464.09      47105.21       688.09 o                         
  -1  -2   2       2425.37       1578.17        32.43 o                         
   0  -2   2        127.07         43.59         5.20 o                         
   1  -2   2      26427.77      27292.63       451.42 o                         
   2  -2   2      14583.34      13622.09       267.65 o                         
   3  -2   2       6012.89       8145.94       147.38 o                         
   4  -2   2       2688.04       3471.11        66.24 o                         
   5  -2   2       2472.41       2613.58        50.34 o                         
   6  -2   2        331.59        878.94        27.84 o                         
   7  -2   2       7142.77       7010.35       120.00 o                         
   8  -2   2        688.76        951.55        33.92 o                         
   9  -2   2       8860.08       8707.26       164.01 o                         
  10  -2   2        231.30        206.79        28.22 o                         
  11  -2   2       1797.65       1778.43        83.61 o                         
  12  -2   2        433.02        524.94        44.71 o                         
  13  -2   2         50.84         17.04        47.53 o                         
  14  -2   2        200.97         74.95        57.21 o                         
  15  -2   2        167.17        139.88        80.36 o                         
 -15  -1   2        178.45        117.41        79.80 o                         
 -14  -1   2       1470.08       1326.37       107.80 o                         
 -13  -1   2        611.09        435.35        60.20 o                         
 -12  -1   2       1926.30       1887.76        86.59 o                         
 -11  -1   2       1981.02       2025.98        71.60 o                         
 -10  -1   2          1.50         96.25        27.10 o                         
  -9  -1   2        256.96        242.79        26.02 o                         
  -8  -1   2      35973.81      33467.15       482.64 o                         
  -7  -1   2       3030.02       2974.98        54.93 o                         
  -6  -1   2      11695.43      10892.32       175.56 o                         
  -5  -1   2       2205.26       1455.95        32.89 o                         
  -4  -1   2        614.86        575.58        18.36 o                         
  -3  -1   2      46801.24      46150.93       761.47 o                         
  -2  -1   2       5109.66       3759.74        61.09 o                         
  -1  -1   2         23.47         29.84         4.50 o                         
   0  -1   2       5565.06       6711.08       166.30 o                         
   1  -1   2        135.34         12.48         6.23 o                         
   2  -1   2       3739.58       2678.60        53.77 o                         
   3  -1   2       1120.61       2350.91        62.98 o                         
   4  -1   2      28442.44      33006.10       525.04 o                         
   5  -1   2        338.89        171.57        13.51 o                         
   6  -1   2       2412.56       2101.82        45.11 o                         
   7  -1   2       3443.81       3276.62        65.17 o                         
   8  -1   2      11937.32      11893.18       196.05 o                         
   9  -1   2        133.13        239.12        26.78 o                         
  10  -1   2         66.93        128.26        26.60 o                         
  11  -1   2       3960.32       4160.19       102.36 o                         
  12  -1   2        968.39       1104.37        57.56 o                         
  13  -1   2       1244.07       1107.96        82.88 o                         
  14  -1   2        179.31        168.48        60.30 o                         
  15  -1   2         25.92        -24.35        72.97 o                         
 -15   0   2        104.48         53.31        72.21 o                         
 -14   0   2        325.60        238.72        60.16 o                         
 -13   0   2       3773.05       3817.80       139.27 o                         
 -12   0   2         58.71        -39.81        39.81 o                         
 -11   0   2       1548.15       1644.70        72.05 o                         
 -10   0   2       1045.55       1275.18        56.33 o                         
  -9   0   2      18558.23      18572.55       309.44 o                         
  -8   0   2       1743.09       2194.75        49.34 o                         
  -7   0   2        615.78        432.94        20.66 o                         
  -6   0   2        310.44        708.96        22.61 o                         
  -5   0   2        592.22        586.93        18.31 o                         
  -4   0   2      44165.90      46740.59       711.00 o                         
  -3   0   2      43283.63      47284.33       779.03 o                         
  -2   0   2      10131.06       8862.16       156.74 o                         
  -1   0   2       2004.29       1587.47        36.18 o                         
   0   0   2       1514.70       2793.26        98.80 o                         
   1   0   2      13392.78      12470.08       197.81 o                         
   2   0   2      11786.50      11963.66       210.10 o                         
   3   0   2      51897.95      52120.07       822.52 o                         
   4   0   2         35.13         16.30         9.33 o                         
   5   0   2       8994.50       7968.70       135.92 o                         
   6   0   2       7673.26       9540.22       162.80 o                         
   7   0   2       3122.46       3174.78        67.05 o                         
   8   0   2        933.68       1413.19        44.62 o                         
   9   0   2       4207.67       4678.96        96.22 o                         
  10   0   2       2647.76       2550.24        85.13 o                         
  11   0   2       1873.67       1700.61        66.19 o                         
  12   0   2        137.12        107.48        38.41 o                         
  13   0   2        772.33        788.17        56.61 o                         
  14   0   2       1576.79       1314.40        98.54 o                         
  15   0   2        576.94        439.55        97.31 o                         
 -15   1   2        155.86        116.56        77.14 o                         
 -14   1   2       2652.23       2753.21       126.47 o                         
 -13   1   2        209.48         44.10        46.31 o                         
 -12   1   2       1586.98       1628.75        82.57 o                         
 -11   1   2       1018.11       1230.32        70.38 o                         
 -10   1   2       1686.57       1602.74        62.20 o                         
  -9   1   2         67.27        192.26        32.48 o                         
  -8   1   2       5440.27       5962.59       110.69 o                         
  -7   1   2        167.88        155.59        17.80 o                         
  -6   1   2      11175.23      11268.39       196.72 o                         
  -5   1   2      15692.57      15177.45       236.96 o                         
  -4   1   2      24092.38      26670.91       408.60 o                         
  -3   1   2      14998.88      12610.22       203.81 o                         
  -2   1   2      10723.86       8901.83       167.04 o                         
  -1   1   2      15235.86      12074.04       201.06 o                         
   0   1   2       2060.65       1911.52        32.59 o                         
   1   1   2        383.69         75.30         4.59 o                         
   2   1   2      91263.11      85902.09      1479.58 o                         
   3   1   2       1117.46        253.85        16.14 o                         
   4   1   2       2437.69       2647.26        44.27 o                         
   5   1   2      25928.66      27736.93       410.85 o                         
   6   1   2        823.21        532.95        21.32 o                         
   7   1   2        918.10        973.23        31.80 o                         
   8   1   2       6405.21       6668.35       124.87 o                         
   9   1   2        162.26        188.45        26.36 o                         
  10   1   2       2682.79       2571.99        68.54 o                         
  11   1   2        415.79        393.12        39.98 o                         
  12   1   2       1847.22       1940.63        83.12 o                         
  13   1   2       3218.04       3367.23       115.04 o                         
  14   1   2       1150.91       1022.79        96.63 o                         
 -15   2   2        306.82        292.86        90.70 o                         
 -14   2   2        316.72        368.31        71.20 o                         
 -13   2   2        162.26        183.95        55.70 o                         
 -12   2   2        929.96       1120.21        71.44 o                         
 -11   2   2        439.66        621.63        53.66 o                         
 -10   2   2         21.03         28.43        29.77 o                         
  -9   2   2       5018.22       5136.96       111.84 o                         
  -8   2   2       1959.08       1879.46        52.53 o                         
  -7   2   2       3924.71       3356.60        68.64 o                         
  -6   2   2       2268.89       2072.68        43.61 o                         
  -5   2   2       6969.93       6589.56       113.80 o                         
  -4   2   2       2694.04       2140.51        42.77 o                         
  -3   2   2        236.26        892.04        27.43 o                         
  -2   2   2      31933.74      33782.42       617.02 o                         
  -1   2   2       1110.67       1662.64        36.15 o                         
   0   2   2        103.46         57.33         7.86 o                         
   1   2   2      88826.15      84678.81      1390.95 o                         
   2   2   2      10607.93      10084.19       165.13 o                         
   3   2   2       2180.54       1581.62        32.32 o                         
   4   2   2      10242.78      10338.70       202.53 o                         
   5   2   2      14644.29      13119.64       200.38 o                         
   6   2   2       4718.77       4870.16        76.64 o                         
   7   2   2      19391.19      18307.19       303.80 o                         
   8   2   2        340.48        254.81        25.43 o                         
   9   2   2       5990.06       5686.62       125.43 o                         
  10   2   2         27.68         21.66        27.59 o                         
  11   2   2       3688.15       3613.17       104.15 o                         
  12   2   2       2671.16       3069.96       106.34 o                         
  13   2   2       1526.17       1583.21        87.21 o                         
  14   2   2          0.59         90.24        59.74 o                         
 -14   3   2        168.87        199.26        66.81 o                         
 -13   3   2       2372.19       2452.53       119.57 o                         
 -12   3   2       2258.67       2661.11       119.44 o                         
 -11   3   2          2.63         13.12        33.47 o                         
 -10   3   2       2045.73       2192.08        79.32 o                         
  -9   3   2       1859.42       1921.64        71.11 o                         
  -8   3   2       4812.79       4361.71        97.29 o                         
  -7   3   2        517.16        538.14        27.19 o                         
  -6   3   2         19.00         19.28        12.10 o                         
  -5   3   2       2827.33       4161.52        76.13 o                         
  -4   3   2       1438.97       1561.91        36.06 o                         
  -3   3   2       4002.89       3451.19        65.37 o                         
  -2   3   2        550.29        256.23        15.67 o                         
  -1   3   2      39260.85      44791.58      1002.02 o                         
   0   3   2      26323.33      25585.83       407.40 o                         
   1   3   2      13362.16      10802.81       176.07 o                         
   2   3   2      33035.54      29740.14       455.90 o                         
   3   3   2       7615.89       7557.70       123.34 o                         
   4   3   2      44438.21      44739.36       658.70 o                         
   5   3   2        491.13        488.63        19.22 o                         
   6   3   2       6240.26       7268.09       118.69 o                         
   7   3   2        670.69        539.60        29.07 o                         
   8   3   2       7950.09       8568.25       162.47 o                         
   9   3   2         95.21         72.66        25.68 o                         
  10   3   2         92.68        -18.80        26.82 o                         
  11   3   2       1756.19       1810.18        83.26 o                         
  12   3   2       4595.05       4605.38       158.87 o                         
  13   3   2         20.68         -6.72        47.27 o                         
  14   3   2          0.62         40.69        59.35 o                         
 -14   4   2       1967.66       1969.76       129.59 o                         
 -13   4   2        983.03       1185.55       101.06 o                         
 -12   4   2        475.73        579.24        76.73 o                         
 -11   4   2        366.55        348.00        59.41 o                         
 -10   4   2        288.34        201.78        37.57 o                         
  -9   4   2       2905.97       2996.89        84.34 o                         
  -8   4   2       1883.98       2165.25        64.41 o                         
  -7   4   2        673.21        678.29        33.52 o                         
  -6   4   2       5818.42       7238.26       141.36 o                         
  -5   4   2        358.81        218.52        16.52 o                         
  -4   4   2          0.40         41.17        11.54 o                         
  -3   4   2      13648.69      12582.38       227.90 o                         
  -2   4   2      30561.37      29374.42       542.49 o                         
  -1   4   2      10038.46      10823.44       235.47 o                         
   0   4   2        562.71        142.92        14.05 o                         
   1   4   2      67506.48      69054.95      1010.36 o                         
   2   4   2      41885.65      43555.72       641.45 o                         
   3   4   2      42867.45      44667.43       682.67 o                         
   4   4   2       2290.98       2490.50        50.71 o                         
   5   4   2       1883.58       1974.29        43.09 o                         
   6   4   2       3111.41       3261.73        70.32 o                         
   7   4   2        119.04        196.88        25.97 o                         
   8   4   2        734.20        528.56        40.83 o                         
   9   4   2       2078.36       2272.40        69.13 o                         
  10   4   2       2373.07       2488.42        76.49 o                         
  11   4   2       8103.03       8388.79       217.61 o                         
  12   4   2        488.23        550.97        77.18 o                         
  13   4   2       1183.20        946.03       138.20 o                         
  14   4   2        838.48        852.56        90.04 o                         
 -14   5   2       1549.63       1533.75       120.07 o                         
 -13   5   2       1477.43       1574.09       116.59 o                         
 -12   5   2        327.32        272.16        75.64 o                         
 -11   5   2         99.56        140.89        45.48 o                         
 -10   5   2          1.36        -37.17        37.17 o                         
  -9   5   2       1806.58       1966.62        99.90 o                         
  -8   5   2       3008.58       3301.00        88.71 o                         
  -7   5   2       5074.94       5488.22       124.03 o                         
  -6   5   2       2124.45       2000.39        60.23 o                         
  -5   5   2         54.15         78.84        16.43 o                         
  -4   5   2      13487.30      14365.12       262.17 o                         
  -3   5   2       4334.17       3523.00        80.74 o                         
  -2   5   2       2004.38       2434.11        55.40 o                         
  -1   5   2       1924.34       3232.58        73.18 o                         
   0   5   2      34830.14      36159.80       576.56 o                         
   1   5   2      19599.60      19540.86       304.55 o                         
   2   5   2       4992.99       4480.86        73.32 o                         
   3   5   2       7639.33       7698.89       133.96 o                         
   4   5   2       3271.20       2730.68        56.69 o                         
   5   5   2       7543.63       8785.15       148.20 o                         
   6   5   2       5745.46       5270.48       108.82 o                         
   7   5   2       2023.19       1751.78        57.89 o                         
   8   5   2       3800.76       4489.78       101.71 o                         
   9   5   2        677.21        777.33        44.37 o                         
  10   5   2       5730.82       5483.48       123.62 o                         
  11   5   2       3350.64       3470.61       121.83 o                         
  12   5   2        586.27        501.95        65.21 o                         
  13   5   2       1141.61        871.71       117.16 o                         
 -14   6   2        609.13        755.00       111.72 o                         
 -13   6   2         75.62         24.92        75.25 o                         
 -12   6   2        122.97         53.38        62.97 o                         
 -11   6   2        659.40        749.64        86.35 o                         
 -10   6   2        303.57        275.56        57.01 o                         
  -9   6   2       3196.70       3431.59       104.28 o                         
  -8   6   2       2082.43       2181.71        78.32 o                         
  -7   6   2       1142.46       1111.70        55.39 o                         
  -6   6   2          0.80        -17.68        25.78 o                         
  -5   6   2       3014.77       3182.06        82.15 o                         
  -4   6   2         65.25          4.62        22.95 o                         
  -3   6   2       3281.71       4088.69       120.76 o                         
  -2   6   2       6782.33       6804.95       139.80 o                         
  -1   6   2       9918.55       9857.87       175.80 o                         
   0   6   2      33203.20      35453.82       567.68 o                         
   1   6   2        693.59        373.21        20.89 o                         
   2   6   2       4542.48       3984.72        68.47 o                         
   3   6   2       8235.93       7463.37       126.96 o                         
   4   6   2       8470.09       8621.62       152.90 o                         
   5   6   2      10275.78       9870.97       174.87 o                         
   6   6   2       5651.34       5330.61       111.15 o                         
   7   6   2       1169.84       1187.42        48.97 o                         
   8   6   2        207.54        224.85        31.90 o                         
   9   6   2       1540.54       1529.48        60.60 o                         
  10   6   2       3107.14       3189.63        99.00 o                         
  11   6   2        458.76        471.11        61.38 o                         
  12   6   2         63.06        110.99        61.91 o                         
  13   6   2         96.27        181.42       122.47 o                         
 -13   7   2          2.26        -68.15        68.15 o                         
 -12   7   2        703.78        558.67        87.07 o                         
 -11   7   2         46.16         57.47        49.20 o                         
 -10   7   2          9.20          6.65        42.90 o                         
  -9   7   2        803.38        786.20        55.02 o                         
  -8   7   2        201.67        210.25        59.89 o                         
  -7   7   2          4.87         24.04        32.10 o                         
  -6   7   2         13.42         33.38        30.26 o                         
  -5   7   2       1720.50       1897.46        68.39 o                         
  -4   7   2       2364.89       2500.27        70.71 o                         
  -3   7   2       9625.46       8875.64       181.78 o                         
  -2   7   2       2135.42       2271.17        64.55 o                         
  -1   7   2      24732.11      27447.18       465.01 o                         
   0   7   2        443.97        381.36        24.63 o                         
   1   7   2       1746.51       1585.74        42.63 o                         
   2   7   2       4954.71       4120.97        79.03 o                         
   3   7   2       9291.04       9104.02       153.65 o                         
   4   7   2       4393.24       3896.67        77.26 o                         
   5   7   2        514.62        548.09        35.85 o                         
   6   7   2          7.58        -23.60        23.60 o                         
   7   7   2         69.59         83.44        28.59 o                         
   8   7   2         89.24         63.34        30.48 o                         
   9   7   2         47.68        -16.71        30.69 o                         
  10   7   2        134.82        117.41        42.97 o                         
  11   7   2       2195.88       2326.39       114.17 o                         
  12   7   2        380.14        508.85        89.01 o                         
 -13   8   2         83.16        125.17        93.45 o                         
 -12   8   2         35.68        -16.51        61.22 o                         
 -11   8   2        455.49        321.55        62.35 o                         
 -10   8   2        505.12        288.30        58.34 o                         
  -9   8   2        129.00        173.67        43.61 o                         
  -8   8   2        606.55        483.06        49.18 o                         
  -7   8   2        180.85        220.81        41.38 o                         
  -6   8   2       4978.41       5158.15       134.78 o                         
  -5   8   2        122.23        174.34        33.25 o                         
  -4   8   2      14890.65      13817.84       274.60 o                         
  -3   8   2        299.32        267.61        34.96 o                         
  -2   8   2       7206.10       8006.83       160.97 o                         
  -1   8   2        106.00        242.69        28.92 o                         
   0   8   2        186.84        321.33        35.78 o                         
   1   8   2       7379.42       6952.69       150.62 o                         
   2   8   2      12232.22      11958.10       215.86 o                         
   3   8   2       1390.40       1278.85        45.57 o                         
   4   8   2       2479.67       2966.43        70.17 o                         
   5   8   2        409.26        363.56        35.00 o                         
   6   8   2        787.98        933.76        45.61 o                         
   7   8   2        399.84        403.58        36.97 o                         
   8   8   2       1128.98       1046.70        52.54 o                         
   9   8   2         93.79         95.45        34.65 o                         
  10   8   2       1009.39       1096.08        81.83 o                         
  11   8   2        744.36        732.93        83.40 o                         
  12   8   2         25.13        -18.62        70.99 o                         
 -12   9   2        211.47         49.77        94.94 o                         
 -11   9   2        178.60        256.19        65.22 o                         
 -10   9   2         26.94          7.91        65.53 o                         
  -9   9   2       1973.24       1799.73        87.59 o                         
  -8   9   2         47.21        -23.95        36.58 o                         
  -7   9   2        520.55        650.48        53.27 o                         
  -6   9   2        721.80        875.82        66.99 o                         
  -5   9   2       6731.00       6813.04       221.62 o                         
  -4   9   2        474.35        677.23        48.92 o                         
  -3   9   2         13.84         30.64        32.72 o                         
  -2   9   2         49.78         28.08        27.66 o                         
  -1   9   2       5822.57       6087.08       147.87 o                         
   0   9   2       3282.48       3708.40        98.04 o                         
   1   9   2      13498.51      14275.95       269.86 o                         
   2   9   2        248.12        337.58        36.98 o                         
   3   9   2       6340.68       6403.54       144.06 o                         
   4   9   2       1674.20       1840.43        73.27 o                         
   5   9   2        394.25        328.03        39.46 o                         
   6   9   2       5006.28       4940.94       119.52 o                         
   7   9   2       1993.41       1896.18        72.46 o                         
   8   9   2        457.47        494.22        45.51 o                         
   9   9   2         11.51         44.17        40.54 o                         
  10   9   2        424.98        327.33        70.42 o                         
  11   9   2         93.63        141.82        76.39 o                         
 -11  10   2         22.78         62.14       134.12 o                         
 -10  10   2        212.48         42.60        61.96 o                         
  -9  10   2          0.10        -38.56        45.13 o                         
  -8  10   2        220.50        151.23        46.80 o                         
  -7  10   2       1141.77       1516.42        84.04 o                         
  -6  10   2        448.10        425.51        66.36 o                         
  -5  10   2       1202.42       1302.23        68.95 o                         
  -4  10   2       3489.15       3625.64       118.77 o                         
  -3  10   2         23.59        -34.64        34.64 o                         
  -2  10   2       2758.76       2603.39        89.03 o                         
  -1  10   2       1239.39       1221.14        57.43 o                         
   0  10   2       7876.45       7608.42       169.48 o                         
   1  10   2       5311.96       5159.81       126.31 o                         
   2  10   2       1696.85       1751.86        78.71 o                         
   3  10   2        706.43        567.15        53.51 o                         
   4  10   2       2049.54       2261.04       118.26 o                         
   5  10   2       3930.66       4354.06       136.46 o                         
   6  10   2       1540.93       1365.76        72.78 o                         
   7  10   2       4532.59       4646.69       138.02 o                         
   8  10   2        357.48        239.07        45.85 o                         
   9  10   2         99.13         32.62        52.58 o                         
  10  10   2        322.52        595.66        95.58 o                         
 -10  11   2         22.34          3.92        74.49 o                         
  -9  11   2        282.04        180.97        63.35 o                         
  -8  11   2         44.11          7.31        51.88 o                         
  -7  11   2          1.25        -46.00        46.96 o                         
  -6  11   2         17.69        -18.13        42.35 o                         
  -5  11   2       2946.43       2974.04       113.16 o                         
  -4  11   2         68.06        -20.74        40.67 o                         
  -3  11   2       1115.95       1169.85        71.50 o                         
  -2  11   2         74.17         11.08        32.61 o                         
  -1  11   2        314.48        507.27        45.31 o                         
   0  11   2       1413.34       1378.63        64.39 o                         
   1  11   2        652.03        606.96        47.63 o                         
   2  11   2         26.59         12.19        36.29 o                         
   3  11   2       2834.79       2806.59       123.91 o                         
   4  11   2         53.31         19.37        39.56 o                         
   5  11   2        742.41        731.23        85.03 o                         
   6  11   2       9516.87       9667.77       251.70 o                         
   7  11   2        392.63        344.42        57.55 o                         
   8  11   2          1.78         31.46        54.93 o                         
   9  11   2       1529.94       1657.91       173.35 o                         
  -9  12   2        143.92        199.29        83.34 o                         
  -8  12   2         53.80         47.04        75.88 o                         
  -7  12   2         76.58         63.71        53.81 o                         
  -6  12   2       1428.90       1796.42       101.11 o                         
  -5  12   2          1.46          1.05        44.66 o                         
  -4  12   2         76.71         81.19        42.19 o                         
  -3  12   2          5.34         49.27        41.70 o                         
  -2  12   2         50.69         15.66        35.38 o                         
  -1  12   2         56.49         42.39        36.46 o                         
   0  12   2         15.87         -1.26        35.47 o                         
   1  12   2        382.33        344.52        44.72 o                         
   2  12   2       1723.36       1885.00        85.98 o                         
   3  12   2        417.70        296.16        70.54 o                         
   4  12   2         30.86         26.64        54.43 o                         
   5  12   2       6089.58       6366.71       186.98 o                         
   6  12   2       1130.36       1066.82        80.76 o                         
   7  12   2        528.99        427.21        68.59 o                         
  -7  13   2        135.14         88.19        76.18 o                         
  -6  13   2        348.99        353.09        79.34 o                         
  -5  13   2        120.50        128.17        61.04 o                         
  -4  13   2        205.92        121.97        55.04 o                         
  -3  13   2       1000.58       1256.59       103.60 o                         
  -2  13   2        119.64         47.97        48.81 o                         
  -1  13   2         83.57         56.13        42.02 o                         
   0  13   2         91.82        103.15        42.71 o                         
   1  13   2       1338.71       1340.31        94.39 o                         
   2  13   2       1144.55       1106.19        82.65 o                         
   3  13   2         98.95         89.13        55.47 o                         
   4  13   2       1231.23       1189.50       107.08 o                         
   5  13   2        246.14        145.44        71.70 o                         
   6  13   2        546.01        662.12        89.49 o                         
  -5  14   2        532.06        405.07        78.67 o                         
  -4  14   2       1854.47       1708.82       115.71 o                         
  -3  14   2          7.16         -4.65        67.17 o                         
  -2  14   2          4.50         92.01        62.40 o                         
  -1  14   2          4.77         53.13        63.94 o                         
   0  14   2        949.97       1066.85       135.25 o                         
   1  14   2        879.55        726.02        77.90 o                         
   2  14   2        114.71         93.18        60.67 o                         
   3  14   2        161.01         90.48        66.62 o                         
  -1 -15   3        164.96        145.37       104.19 o                         
   0 -15   3          2.05        -74.62        88.16 o                         
   1 -15   3        566.63        463.19       115.45 o                         
   2 -15   3        742.71        385.86       149.61 o                         
   3 -15   3         19.65        -41.53       125.22 o                         
  -5 -14   3        579.66        692.27        91.90 o                         
  -4 -14   3       5797.16       5905.69       233.99 o                         
  -3 -14   3        455.32        277.83        95.60 o                         
  -2 -14   3         64.28         49.63        48.19 o                         
  -1 -14   3       1688.62       1460.35        81.98 o                         
   0 -14   3        142.70         80.96        53.91 o                         
   1 -14   3        991.13        838.91        98.42 o                         
   2 -14   3        281.55        253.73       163.61 o                         
   3 -14   3        217.39        363.38       128.81 o                         
   4 -14   3          1.06        -24.83       106.52 o                         
   5 -14   3          0.89        -95.70       108.25 o                         
   6 -14   3        132.70         24.54       111.09 o                         
  -7 -13   3       2345.80       2493.95       153.90 o                         
  -6 -13   3        673.83        826.57        84.09 o                         
  -5 -13   3       3143.90       3538.27       156.09 o                         
  -4 -13   3       2359.33       2270.16       107.21 o                         
  -3 -13   3       1647.07       1414.25        91.05 o                         
  -2 -13   3       2472.64       2069.26       101.75 o                         
  -1 -13   3          8.28        -35.40        35.40 o                         
   0 -13   3        422.71        442.43        47.24 o                         
   1 -13   3        616.62        605.03        49.89 o                         
   2 -13   3       1171.66       1415.49        90.72 o                         
   3 -13   3          3.05        -35.51        68.95 o                         
   4 -13   3        723.78        718.64        93.99 o                         
   5 -13   3         98.70         29.00       106.10 o                         
   6 -13   3        827.24        630.68       115.60 o                         
   7 -13   3        404.37        612.50       116.78 o                         
   8 -13   3        507.27        371.96       111.65 o                         
  -8 -12   3       2027.92       2071.44       141.02 o                         
  -7 -12   3       1488.12       1665.07       124.63 o                         
  -6 -12   3        590.59        609.18        72.55 o                         
  -5 -12   3       2999.11       3130.41       122.34 o                         
  -4 -12   3       4218.41       4524.91       146.84 o                         
  -3 -12   3       2189.08       2191.94        91.10 o                         
  -2 -12   3        204.74        223.24        38.71 o                         
  -1 -12   3        777.13        799.00        53.18 o                         
   0 -12   3         13.71         17.90        32.10 o                         
   1 -12   3       1940.46       1966.21        74.10 o                         
   2 -12   3        350.40        299.67        39.05 o                         
   3 -12   3       2287.31       2177.38        80.94 o                         
   4 -12   3         80.95        157.03        50.88 o                         
   5 -12   3        211.33        127.36        64.25 o                         
   6 -12   3        751.76        859.97       120.40 o                         
   7 -12   3       1766.25       1641.68       113.07 o                         
   8 -12   3        686.98        539.21       146.76 o                         
   9 -12   3          0.25         24.54        79.46 o                         
  10 -12   3          6.85        137.44        88.34 o                         
  -9 -11   3       2337.35       2377.85       129.74 o                         
  -8 -11   3       6524.90       6719.87       303.39 o                         
  -7 -11   3         33.54         15.61        51.20 o                         
  -6 -11   3       3944.29       4040.54       152.83 o                         
  -5 -11   3       5937.97       6375.30       183.53 o                         
  -4 -11   3        502.65        617.67        51.43 o                         
  -3 -11   3       1757.27       1817.17        72.65 o                         
  -2 -11   3       1824.06       2010.96        71.18 o                         
  -1 -11   3        317.49        438.76        38.48 o                         
   0 -11   3        902.51        851.52        47.37 o                         
   1 -11   3       6127.71       6123.14       141.93 o                         
   2 -11   3        371.17        385.64        38.68 o                         
   3 -11   3          2.08         -6.05        26.03 o                         
   4 -11   3        246.09        259.28        36.12 o                         
   5 -11   3       1739.33       1907.21       114.21 o                         
   6 -11   3       1121.36       1406.23       102.27 o                         
   7 -11   3        255.98        281.42        55.07 o                         
   8 -11   3         12.25        -11.12        45.96 o                         
   9 -11   3        828.37        901.11        78.50 o                         
  10 -11   3        232.40        246.46        76.65 o                         
  11 -11   3        243.70        560.89       107.92 o                         
 -10 -10   3        220.85        244.45        78.63 o                         
  -9 -10   3       8064.19       8091.01       256.95 o                         
  -8 -10   3        758.42        833.84        77.56 o                         
  -7 -10   3       7734.79       7535.41       210.70 o                         
  -6 -10   3      10316.34      10270.69       247.15 o                         
  -5 -10   3        236.70        298.37        48.65 o                         
  -4 -10   3       2450.91       2516.98        76.98 o                         
  -3 -10   3       2209.16       2260.30        76.47 o                         
  -2 -10   3        178.71        173.49        29.86 o                         
  -1 -10   3         70.51         55.77        25.35 o                         
   0 -10   3       4204.68       4347.23       100.61 o                         
   1 -10   3          4.42         -6.41        25.08 o                         
   2 -10   3        572.23        795.67        42.18 o                         
   3 -10   3        940.06        919.68        43.26 o                         
   4 -10   3         15.04         37.44        25.82 o                         
   5 -10   3        569.71        962.43        52.28 o                         
   6 -10   3       3348.95       3501.78       100.59 o                         
   7 -10   3         26.61        -29.26        39.43 o                         
   8 -10   3       1600.43       1985.80       109.76 o                         
   9 -10   3        106.94         39.08        44.45 o                         
  10 -10   3        278.95        158.33        55.30 o                         
  11 -10   3        333.52        768.70        98.52 o                         
  12 -10   3         37.51         79.13       137.67 o                         
 -11  -9   3         97.62        136.21        73.14 o                         
 -10  -9   3       3468.73       4119.77       152.03 o                         
  -9  -9   3       2376.75       2702.24       135.43 o                         
  -8  -9   3      11953.33      11504.58       299.33 o                         
  -7  -9   3       9855.43       9852.87       238.91 o                         
  -6  -9   3       1111.48       1053.66        54.19 o                         
  -5  -9   3        481.81        627.12        42.75 o                         
  -4  -9   3        920.01        946.16        42.35 o                         
  -3  -9   3       4168.30       4035.01        97.52 o                         
  -2  -9   3        143.49         28.30        21.79 o                         
  -1  -9   3       3991.91       4277.48        96.79 o                         
   0  -9   3       1236.58       1248.35        47.14 o                         
   1  -9   3       5942.62       6472.09       126.97 o                         
   2  -9   3       1037.61        856.88        38.30 o                         
   3  -9   3         95.91         78.34        22.29 o                         
   4  -9   3          2.18        161.98        28.21 o                         
   5  -9   3      11967.09      11582.93       238.86 o                         
   6  -9   3        332.68        427.03        42.98 o                         
   7  -9   3        495.16        647.69        51.20 o                         
   8  -9   3        685.50        703.53        56.63 o                         
   9  -9   3        120.36        147.53        48.73 o                         
  10  -9   3       1986.48       2278.95       144.44 o                         
  11  -9   3        637.94        811.98        81.40 o                         
  12  -9   3         10.49        240.01       101.52 o                         
 -12  -8   3        633.03        696.19       109.38 o                         
 -11  -8   3         60.33        157.78        80.72 o                         
 -10  -8   3        485.31        492.24        62.73 o                         
  -9  -8   3       9707.06       9559.60       258.23 o                         
  -8  -8   3       2125.11       2052.46        95.16 o                         
  -7  -8   3        373.91        224.06        44.94 o                         
  -6  -8   3       3247.19       3226.21        85.77 o                         
  -5  -8   3         11.74        -21.17        21.17 o                         
  -4  -8   3       5385.83       4942.85       111.40 o                         
  -3  -8   3       1112.42        569.34        29.22 o                         
  -2  -8   3          5.90          4.61        16.63 o                         
  -1  -8   3       8713.83       8404.27       136.01 o                         
   0  -8   3        738.75        764.58        28.90 o                         
   1  -8   3        788.80        620.33        26.11 o                         
   2  -8   3        513.79        654.19        28.43 o                         
   3  -8   3        814.36        622.57        34.58 o                         
   4  -8   3       8364.15       8560.04       179.81 o                         
   5  -8   3          5.69          3.99        28.42 o                         
   6  -8   3        247.52        211.07        36.41 o                         
   7  -8   3         19.97        -31.04        31.04 o                         
   8  -8   3        130.36        181.05        40.71 o                         
   9  -8   3        123.92        185.98        43.82 o                         
  10  -8   3       1589.14       1496.14        88.99 o                         
  11  -8   3        398.80        613.03        91.85 o                         
  12  -8   3        263.66        410.62        84.55 o                         
  13  -8   3         80.90        -41.55       115.18 o                         
 -13  -7   3          4.88        192.88        92.59 o                         
 -12  -7   3        583.29        542.42       100.61 o                         
 -11  -7   3         10.04         57.21        50.43 o                         
 -10  -7   3       4297.71       4264.33       146.45 o                         
  -9  -7   3        328.43        324.21        50.46 o                         
  -8  -7   3       3523.15       3359.76       115.68 o                         
  -7  -7   3       1122.50       1084.72        45.43 o                         
  -6  -7   3        213.68        174.70        25.21 o                         
  -5  -7   3       1800.79       1451.71        45.96 o                         
  -4  -7   3       4419.63       3537.90        79.94 o                         
  -3  -7   3       1360.61       1288.80        59.69 o                         
  -2  -7   3       5068.79       5594.10        97.75 o                         
  -1  -7   3         15.78         85.04        12.97 o                         
   0  -7   3        132.81        145.71        13.72 o                         
   1  -7   3       6548.12       7333.33       110.44 o                         
   2  -7   3      15128.66      13970.86       214.24 o                         
   3  -7   3       6708.08       6616.29       104.63 o                         
   4  -7   3        911.68       1035.83        48.04 o                         
   5  -7   3       1706.78       1804.22        61.00 o                         
   6  -7   3        887.15        904.92        50.12 o                         
   7  -7   3       1327.44       1399.66        68.19 o                         
   8  -7   3         39.89         30.95        32.80 o                         
   9  -7   3       2443.99       2740.76        95.81 o                         
  10  -7   3         34.98         70.33        38.64 o                         
  11  -7   3        338.37        296.84        62.56 o                         
  12  -7   3        136.67        278.41        76.51 o                         
  13  -7   3         34.18         93.81        79.91 o                         
 -13  -6   3       2628.15       2538.80       175.29 o                         
 -12  -6   3         42.42        -12.70        53.85 o                         
 -11  -6   3       2236.42       1926.42        98.82 o                         
 -10  -6   3       1337.15       1417.20        86.69 o                         
  -9  -6   3       6755.26       6651.24       189.17 o                         
  -8  -6   3        721.58        700.91        54.38 o                         
  -7  -6   3         27.37         94.80        22.37 o                         
  -6  -6   3         22.51        154.63        20.12 o                         
  -5  -6   3        803.03        696.46        30.59 o                         
  -4  -6   3        463.23        271.25        21.87 o                         
  -3  -6   3          2.93         22.96        14.46 o                         
  -2  -6   3       8461.50       9001.35       153.09 o                         
  -1  -6   3       3203.93       3283.67        58.50 o                         
   0  -6   3      13708.42      16742.68       252.46 o                         
   1  -6   3      63800.59      60404.46       919.87 o                         
   2  -6   3       3757.12       4564.67        74.08 o                         
   3  -6   3          3.34         37.14        10.86 o                         
   4  -6   3      10259.55       9495.58       163.53 o                         
   5  -6   3        367.87        395.84        21.59 o                         
   6  -6   3      12071.79      12535.29       224.54 o                         
   7  -6   3         90.66        129.80        28.10 o                         
   8  -6   3       2156.89       2432.75        76.40 o                         
   9  -6   3       1763.38       1540.20        72.43 o                         
  10  -6   3        921.74        919.43        59.18 o                         
  11  -6   3         19.38         51.05        42.91 o                         
  12  -6   3        476.88        505.18        68.71 o                         
  13  -6   3         79.47         59.81        72.84 o                         
  14  -6   3          0.68         27.98       110.48 o                         
 -13  -5   3        469.43        164.61        77.78 o                         
 -12  -5   3        626.17        617.08        59.43 o                         
 -11  -5   3       2700.90       2962.31       130.17 o                         
 -10  -5   3       2242.72       2347.59       100.04 o                         
  -9  -5   3        929.44        926.91        62.05 o                         
  -8  -5   3       1815.56       1599.15        58.47 o                         
  -7  -5   3        551.63        656.05        29.00 o                         
  -6  -5   3       2800.81       2782.27        56.47 o                         
  -5  -5   3       1014.99        879.69        23.12 o                         
  -4  -5   3       7892.94       9152.25       134.35 o                         
  -3  -5   3       4818.74       4801.65        86.17 o                         
  -2  -5   3       3830.30       3561.52        72.88 o                         
  -1  -5   3      47209.50      54673.19       801.86 o                         
   0  -5   3      89408.73      88053.02      1450.42 o                         
   1  -5   3      11365.28      13609.72       205.36 o                         
   2  -5   3       6660.56       8206.85       123.68 o                         
   3  -5   3      13009.37      12721.72       194.45 o                         
   4  -5   3       3425.00       3793.68        73.09 o                         
   5  -5   3      13911.14      15746.76       250.19 o                         
   6  -5   3         25.53        147.76        18.15 o                         
   7  -5   3        152.81        346.84        26.50 o                         
   8  -5   3       2842.84       2977.30        78.06 o                         
   9  -5   3         44.58         18.94        27.41 o                         
  10  -5   3          5.61         52.63        33.09 o                         
  11  -5   3       4095.03       4079.44       120.25 o                         
  12  -5   3        264.58        243.84        56.00 o                         
  13  -5   3        466.56        278.66        63.27 o                         
  14  -5   3         15.57         33.81       100.19 o                         
 -14  -4   3         34.88        -29.11        82.95 o                         
 -13  -4   3       1076.98       1330.34       115.92 o                         
 -12  -4   3       1852.59       1758.71       103.57 o                         
 -11  -4   3         12.77        -34.53        34.53 o                         
 -10  -4   3       1317.42       1428.66        69.16 o                         
  -9  -4   3       2280.64       2190.11        80.62 o                         
  -8  -4   3       1828.83       1833.60        50.88 o                         
  -7  -4   3       8796.87       8641.80       131.11 o                         
  -6  -4   3       1014.71       1011.42        29.21 o                         
  -5  -4   3      13639.45      14938.62       200.39 o                         
  -4  -4   3      15352.63      15034.88       212.88 o                         
  -3  -4   3         45.24         64.55         9.88 o                         
  -2  -4   3      25025.62      22948.30       384.13 o                         
  -1  -4   3      49733.97      49350.29       855.65 o                         
   0  -4   3        484.29        672.11        20.61 o                         
   1  -4   3      32633.02      38218.56       582.97 o                         
   2  -4   3      14802.57      14992.31       233.67 o                         
   3  -4   3       9086.20       7894.10       127.47 o                         
   4  -4   3       3708.25       4340.84        83.49 o                         
   5  -4   3        469.95        735.24        25.82 o                         
   6  -4   3       7204.61       7213.12       128.04 o                         
   7  -4   3       4896.58       4206.70        87.67 o                         
   8  -4   3          4.33          2.44        22.21 o                         
   9  -4   3         39.56         46.00        26.10 o                         
  10  -4   3       8583.43       9068.04       194.50 o                         
  11  -4   3       2457.90       2401.08        83.17 o                         
  12  -4   3         26.23        107.42        45.63 o                         
  13  -4   3         70.02         87.20        51.37 o                         
  14  -4   3        102.32         43.53        62.19 o                         
 -14  -3   3       1763.27       2154.41       159.54 o                         
 -13  -3   3        720.09        778.05       104.03 o                         
 -12  -3   3        521.31        526.50        57.75 o                         
 -11  -3   3       3501.95       3675.21       111.57 o                         
 -10  -3   3         26.24         85.39        30.09 o                         
  -9  -3   3       1516.23       1586.73        63.01 o                         
  -8  -3   3       9292.14       9176.49       155.09 o                         
  -7  -3   3         10.24         75.79        14.70 o                         
  -6  -3   3       5340.66       5303.72        80.98 o                         
  -5  -3   3      12201.26      11223.68       148.38 o                         
  -4  -3   3        963.55       1173.05        22.53 o                         
  -3  -3   3      67554.65      67666.43       955.77 o                         
  -2  -3   3      23353.08      22921.22       382.18 o                         
  -1  -3   3       1346.78        775.33        22.76 o                         
   0  -3   3      75889.87      80239.25      1263.01 o                         
   1  -3   3       2945.68       2397.51        47.80 o                         
   2  -3   3      17448.19      14395.95       215.38 o                         
   3  -3   3       3367.31       3210.42        65.99 o                         
   4  -3   3       2083.65       2132.92        46.54 o                         
   5  -3   3       5684.43       4818.35        87.33 o                         
   6  -3   3       1970.42       1817.78        41.95 o                         
   7  -3   3        346.27        501.98        24.03 o                         
   8  -3   3        713.30        799.39        31.77 o                         
   9  -3   3       2981.97       3476.38        80.12 o                         
  10  -3   3       1524.61       1800.30        61.93 o                         
  11  -3   3        141.62        104.46        29.36 o                         
  12  -3   3         50.44         88.28        33.14 o                         
  13  -3   3        232.57        163.09        48.61 o                         
  14  -3   3        173.80        136.84        75.33 o                         
 -14  -2   3        287.95        161.09        87.40 o                         
 -13  -2   3          5.74         47.22        46.73 o                         
 -12  -2   3       1401.13       1310.61        74.57 o                         
 -11  -2   3        501.29        554.36        43.63 o                         
 -10  -2   3       1563.76       1715.86        65.65 o                         
  -9  -2   3       6584.35       6378.02       132.48 o                         
  -8  -2   3       8901.01       8467.86       133.35 o                         
  -7  -2   3        134.87        203.25        16.30 o                         
  -6  -2   3       1100.02        792.27        24.71 o                         
  -5  -2   3       1896.07       2258.57        41.93 o                         
  -4  -2   3      46643.70      44331.09       608.20 o                         
  -3  -2   3        485.44        638.00        17.01 o                         
  -2  -2   3       6170.50       9057.96       141.87 o                         
  -1  -2   3      87404.18      89843.47      1547.88 o                         
   0  -2   3        564.28        936.13        22.78 o                         
   1  -2   3      73082.00      71949.42      1131.51 o                         
   2  -2   3      16651.75      15257.50       267.79 o                         
   3  -2   3       4068.11       2954.82        56.58 o                         
   4  -2   3       2398.91       1072.50        28.93 o                         
   5  -2   3       1112.76       1002.55        28.70 o                         
   6  -2   3      11022.95      11106.95       179.61 o                         
   7  -2   3       1370.80       1878.08        45.30 o                         
   8  -2   3        173.32        390.40        24.42 o                         
   9  -2   3        216.03        243.86        25.53 o                         
  10  -2   3         90.33        115.51        26.70 o                         
  11  -2   3       1561.13       1380.78        54.71 o                         
  12  -2   3        417.80        393.01        44.24 o                         
  13  -2   3       2712.73       2705.04       104.58 o                         
  14  -2   3          9.78         -1.06        52.37 o                         
  15  -2   3       2404.73       2538.57       157.60 o                         
 -15  -1   3          6.49         12.59       155.73 o                         
 -14  -1   3         33.55         10.30        66.99 o                         
 -13  -1   3        151.26        200.79        54.15 o                         
 -12  -1   3        522.81        640.43        67.59 o                         
 -11  -1   3        348.32        282.28        40.17 o                         
 -10  -1   3       6396.05       6614.87       157.59 o                         
  -9  -1   3      19541.52      19413.18       310.31 o                         
  -8  -1   3        747.60        566.83        23.83 o                         
  -7  -1   3          2.67         -4.57        12.49 o                         
  -6  -1   3       3416.30       2816.53        50.51 o                         
  -5  -1   3      27271.94      29118.76       416.35 o                         
  -4  -1   3      12417.34      14678.79       200.31 o                         
  -3  -1   3       4838.31       3900.54        60.82 o                         
  -2  -1   3      54305.47      53405.81       878.16 o                         
  -1  -1   3       4353.35       6076.92        98.71 o                         
   0  -1   3      26275.01      29302.46       428.97 o                         
   1  -1   3      12117.86      10140.52       202.14 o                         
   2  -1   3      44983.46      42248.59       696.22 o                         
   3  -1   3       2606.63       3880.53        69.13 o                         
   4  -1   3       1647.15       1762.28        37.91 o                         
   5  -1   3       1513.13        562.98        21.84 o                         
   6  -1   3       4107.76       3639.21        67.83 o                         
   7  -1   3       1723.69       1474.68        39.97 o                         
   8  -1   3       2516.06       2750.27        62.07 o                         
   9  -1   3        801.06       1191.35        43.65 o                         
  10  -1   3       5066.00       5065.63       109.30 o                         
  11  -1   3         87.04         74.00        28.92 o                         
  12  -1   3       2524.03       2521.19        80.99 o                         
  13  -1   3          9.03         10.86        41.46 o                         
  14  -1   3        803.57        856.49        78.78 o                         
  15  -1   3        579.88        477.18        99.80 o                         
 -15   0   3         67.69        151.56        75.03 o                         
 -14   0   3        460.00        322.09        64.21 o                         
 -13   0   3        225.79        320.11        61.08 o                         
 -12   0   3        544.14        445.59        53.45 o                         
 -11   0   3        368.96        401.78        43.61 o                         
 -10   0   3      12095.93      11786.87       256.24 o                         
  -9   0   3       1149.53       1092.53        42.92 o                         
  -8   0   3        938.34       1034.65        35.34 o                         
  -7   0   3       2306.87       2492.41        50.72 o                         
  -6   0   3       4008.67       4299.20        76.48 o                         
  -5   0   3      17510.21      18628.64       278.29 o                         
  -4   0   3       6192.54       6428.40        96.64 o                         
  -3   0   3       1883.03       2087.21        39.05 o                         
  -2   0   3      15235.26      14956.84       277.08 o                         
  -1   0   3         52.03        249.11         8.65 o                         
   0   0   3       3546.27       2786.90        48.78 o                         
   1   0   3      35352.67      41937.95       662.01 o                         
   2   0   3       5512.95       3801.13        64.09 o                         
   3   0   3       5602.19       5532.63        92.76 o                         
   4   0   3      14063.03      12244.81       200.57 o                         
   5   0   3        733.91        859.13        37.37 o                         
   6   0   3       8000.53       7102.11       125.38 o                         
   7   0   3       5207.55       4584.41        89.21 o                         
   8   0   3        415.46        503.48        34.50 o                         
   9   0   3       7491.99       6872.04       135.46 o                         
  10   0   3         13.60        -16.75        24.18 o                         
  11   0   3        106.07        155.05        31.20 o                         
  12   0   3        202.73        176.00        37.61 o                         
  13   0   3         32.25         -0.61        37.30 o                         
  14   0   3        241.50        215.00        65.01 o                         
  15   0   3        242.44        387.83        97.63 o                         
 -15   1   3         82.33         53.96        78.20 o                         
 -14   1   3        142.14        212.96        61.17 o                         
 -13   1   3         18.94        -13.63        52.17 o                         
 -12   1   3          1.64        -24.94        39.39 o                         
 -11   1   3       4690.84       4779.83       138.86 o                         
 -10   1   3       1225.92        943.06        48.92 o                         
  -9   1   3       1529.07       1577.63        50.94 o                         
  -8   1   3       1522.16       1551.59        43.37 o                         
  -7   1   3        439.72        311.29        18.71 o                         
  -6   1   3       3294.69       2829.41        54.42 o                         
  -5   1   3       9218.65       8238.62       128.25 o                         
  -4   1   3      10603.07      11266.73       177.64 o                         
  -3   1   3       1911.32       1137.58        24.44 o                         
  -2   1   3      18157.62      18156.66       303.13 o                         
  -1   1   3          8.66        158.27         6.35 o                         
   0   1   3      37436.92      44631.09       702.12 o                         
   1   1   3        228.14        120.92         6.21 o                         
   2   1   3       3221.19       2465.01        44.49 o                         
   3   1   3       3259.81       3902.27        86.76 o                         
   4   1   3         96.00        143.09        14.76 o                         
   5   1   3      14978.97      14124.36       255.79 o                         
   6   1   3          0.21          5.98        15.50 o                         
   7   1   3      16327.70      16183.20       281.53 o                         
   8   1   3      10576.00      10306.02       189.70 o                         
   9   1   3         31.95         64.94        24.53 o                         
  10   1   3          6.93        -14.38        31.73 o                         
  11   1   3       1296.25       1200.78        78.33 o                         
  12   1   3        247.44        261.02        40.72 o                         
  13   1   3         61.08        -20.41        40.51 o                         
  14   1   3        313.06        420.28        63.99 o                         
 -15   2   3        165.92        223.10       164.37 o                         
 -14   2   3         12.55        -57.47        57.47 o                         
 -13   2   3        810.58        858.00        79.14 o                         
 -12   2   3        198.30        116.95        44.82 o                         
 -11   2   3        546.24        580.09        53.02 o                         
 -10   2   3        512.55        397.51        39.69 o                         
  -9   2   3         29.35         47.69        25.73 o                         
  -8   2   3       3112.36       2574.94        59.53 o                         
  -7   2   3         13.30         46.54        15.86 o                         
  -6   2   3       3152.04       2809.36        54.23 o                         
  -5   2   3      17811.39      16284.53       265.77 o                         
  -4   2   3       3259.76       3431.94        62.95 o                         
  -3   2   3      11650.60      10926.90       187.16 o                         
  -2   2   3      37303.85      44345.33       767.26 o                         
  -1   2   3       9481.65       8437.41       137.11 o                         
   0   2   3       7367.92       6162.13        94.06 o                         
   1   2   3       2437.08       3067.58        54.32 o                         
   2   2   3       3798.31       5595.26        91.98 o                         
   3   2   3       5714.46       5094.36        84.76 o                         
   4   2   3        368.82        962.44        29.63 o                         
   5   2   3         13.16         46.46        13.86 o                         
   6   2   3      31983.16      32019.45       516.51 o                         
   7   2   3       6243.01       6757.35       124.38 o                         
   8   2   3      11516.90      11085.90       203.54 o                         
   9   2   3       5092.95       4514.98       100.75 o                         
  10   2   3        316.06        311.20        37.76 o                         
  11   2   3       1005.01       1071.73        70.67 o                         
  12   2   3        393.20        322.74        41.46 o                         
  13   2   3        821.95        770.05        78.81 o                         
  14   2   3         44.43         99.15        60.91 o                         
 -14   3   3       1196.29        817.71        99.02 o                         
 -13   3   3        445.82        564.67        88.78 o                         
 -12   3   3        323.29        378.10        60.43 o                         
 -11   3   3        537.38        445.68        56.46 o                         
 -10   3   3         44.80         89.95        29.50 o                         
  -9   3   3       7484.14       7544.62       163.15 o                         
  -8   3   3       1162.49       1298.16        45.98 o                         
  -7   3   3        281.99        469.15        25.73 o                         
  -6   3   3       5611.60       4496.45        84.31 o                         
  -5   3   3       1134.61       1518.35        36.60 o                         
  -4   3   3       4724.24       4227.79        76.18 o                         
  -3   3   3       1473.53       2560.54        49.31 o                         
  -2   3   3        257.55        217.10        11.79 o                         
  -1   3   3       1399.78       1479.61        33.78 o                         
   0   3   3       2239.80       2611.18        48.47 o                         
   1   3   3       9629.20       7766.43       120.05 o                         
   2   3   3      28876.28      29732.71       475.23 o                         
   3   3   3       1264.38       3356.02        59.17 o                         
   4   3   3        152.67         61.76         9.80 o                         
   5   3   3      69257.33      65128.72       991.30 o                         
   6   3   3       4191.02       3933.60        75.20 o                         
   7   3   3        465.91        431.86        28.20 o                         
   8   3   3       7087.48       6978.57       137.96 o                         
   9   3   3       1564.78       1661.92        57.59 o                         
  10   3   3       4535.53       4695.62       113.42 o                         
  11   3   3       1841.58       1746.56        80.01 o                         
  12   3   3        134.14        119.60        51.99 o                         
  13   3   3         52.86        -46.45        46.45 o                         
  14   3   3        772.18        742.25        83.96 o                         
 -14   4   3        993.80       1166.71       105.23 o                         
 -13   4   3         14.22         62.29        64.58 o                         
 -12   4   3        536.84        460.54        73.34 o                         
 -11   4   3        249.56        159.80        49.28 o                         
 -10   4   3       3526.39       3640.95       108.08 o                         
  -9   4   3        254.64        481.11        41.94 o                         
  -8   4   3       3378.00       3936.79        91.93 o                         
  -7   4   3       4542.57       3900.20        87.62 o                         
  -6   4   3       3198.21       2733.58        65.10 o                         
  -5   4   3        484.75        705.03        25.65 o                         
  -4   4   3        479.00        360.16        18.15 o                         
  -3   4   3       3277.05       3107.18        62.19 o                         
  -2   4   3        845.15        902.83        30.55 o                         
  -1   4   3        446.75        807.61        32.68 o                         
   0   4   3      18944.03      19728.40       294.49 o                         
   1   4   3      18929.23      19988.21       310.07 o                         
   2   4   3       8212.31      10284.58       165.62 o                         
   3   4   3       2079.25       1660.54        38.59 o                         
   4   4   3      35309.90      33841.11       522.43 o                         
   5   4   3        109.34        298.62        17.57 o                         
   6   4   3         67.83         63.86        19.49 o                         
   7   4   3       3195.06       3027.22        74.75 o                         
   8   4   3      19822.90      20327.70       357.87 o                         
   9   4   3       3997.19       3789.68        93.10 o                         
  10   4   3       1482.56       1449.34        59.38 o                         
  11   4   3       2710.97       2754.84       112.48 o                         
  12   4   3        397.71        271.93        57.94 o                         
  13   4   3          9.44        -75.93        75.93 o                         
  14   4   3        236.98        358.32        75.04 o                         
 -14   5   3        266.22        285.31        82.78 o                         
 -13   5   3         27.23         24.07        91.41 o                         
 -12   5   3        306.95        317.40        72.64 o                         
 -11   5   3         38.89         -9.67        41.84 o                         
 -10   5   3        617.76        795.59        60.09 o                         
  -9   5   3      12549.77      12336.80       269.45 o                         
  -8   5   3       4357.40       4488.95       116.91 o                         
  -7   5   3       3555.27       3621.48        91.24 o                         
  -6   5   3        454.63        457.42        33.65 o                         
  -5   5   3        193.50        187.52        23.84 o                         
  -4   5   3      10156.57       9725.18       183.05 o                         
  -3   5   3        452.07        768.56        32.74 o                         
  -2   5   3        158.39        208.62        16.64 o                         
  -1   5   3       9990.19       9199.97       171.71 o                         
   0   5   3      18955.70      21916.23       354.25 o                         
   1   5   3       2258.38       2028.78        42.92 o                         
   2   5   3        518.95        661.20        23.84 o                         
   3   5   3      16920.65      17349.13       274.69 o                         
   4   5   3         34.62         41.79        15.07 o                         
   5   5   3       4017.50       4073.23        83.08 o                         
   6   5   3         43.51        122.46        25.18 o                         
   7   5   3      18077.10      17903.54       317.43 o                         
   8   5   3       1982.87       1831.89        62.64 o                         
   9   5   3        645.84        707.20        43.42 o                         
  10   5   3      12950.37      13501.44       253.98 o                         
  11   5   3        652.68        659.00        58.25 o                         
  12   5   3          8.96        -17.57        51.89 o                         
  13   5   3         75.35         21.30        83.81 o                         
 -14   6   3        381.71        371.25        98.28 o                         
 -13   6   3          4.15        -66.04        66.04 o                         
 -12   6   3        420.27        264.54        90.48 o                         
 -11   6   3         46.44         28.52        44.63 o                         
 -10   6   3       6242.42       6306.40       176.53 o                         
  -9   6   3         99.45        114.90        33.76 o                         
  -8   6   3       2063.89       2092.48        77.23 o                         
  -7   6   3       3703.14       3683.29       104.33 o                         
  -6   6   3        214.59        387.98        36.13 o                         
  -5   6   3       8606.00       8152.14       182.79 o                         
  -4   6   3       2705.88       3308.24        81.60 o                         
  -3   6   3        628.17        565.62        30.47 o                         
  -2   6   3       5285.69       5401.59       114.94 o                         
  -1   6   3        114.97        102.31        18.02 o                         
   0   6   3       5703.56       5571.95       100.29 o                         
   1   6   3       5712.66       6383.56       114.03 o                         
   2   6   3       1570.09       2630.78        53.33 o                         
   3   6   3       3198.90       3248.44        63.21 o                         
   4   6   3       7746.51       7788.83       135.72 o                         
   5   6   3        575.55        858.44        38.82 o                         
   6   6   3      27982.87      26908.82       463.90 o                         
   7   6   3       2201.58       2103.94        66.03 o                         
   8   6   3        422.08        471.31        38.24 o                         
   9   6   3      10948.34      11107.52       214.30 o                         
  10   6   3        349.48        335.46        39.75 o                         
  11   6   3       1077.07        843.29        69.09 o                         
  12   6   3         25.58        -13.13        59.76 o                         
  13   6   3         37.59         19.65        87.21 o                         
 -13   7   3        409.43        436.46       100.26 o                         
 -12   7   3          5.64         -8.56        67.98 o                         
 -11   7   3       1060.11       1000.61        75.16 o                         
 -10   7   3        259.36        227.22        51.68 o                         
  -9   7   3        226.80        171.79        49.54 o                         
  -8   7   3       2065.76       1901.45        78.95 o                         
  -7   7   3       2502.10       2414.75        85.01 o                         
  -6   7   3       1951.07       1759.53        70.90 o                         
  -5   7   3       2762.97       2822.81        87.51 o                         
  -4   7   3       4763.00       4526.98       105.94 o                         
  -3   7   3       1365.20       1535.55        70.06 o                         
  -2   7   3        730.70        884.75        40.17 o                         
  -1   7   3       3643.22       3356.69        74.69 o                         
   0   7   3       3528.98       3193.89        75.74 o                         
   1   7   3        246.11         94.13        26.40 o                         
   2   7   3        324.67        357.15        23.89 o                         
   3   7   3      11876.46      11798.56       188.22 o                         
   4   7   3         49.20         93.73        21.06 o                         
   5   7   3      12696.13      12619.13       243.54 o                         
   6   7   3       1723.92       1703.51        58.48 o                         
   7   7   3         14.23         -4.74        27.15 o                         
   8   7   3       6808.82       6878.32       144.72 o                         
   9   7   3        432.10        530.90        43.85 o                         
  10   7   3       1874.05       1871.99        73.36 o                         
  11   7   3        312.66        285.55        60.57 o                         
  12   7   3        152.52        388.60        83.56 o                         
 -13   8   3        501.31        879.43       124.27 o                         
 -12   8   3        326.44        236.05        88.02 o                         
 -11   8   3         16.45        -52.76        52.76 o                         
 -10   8   3          6.34        -51.33        51.33 o                         
  -9   8   3        186.73        208.58        44.53 o                         
  -8   8   3       3675.21       3804.53       119.01 o                         
  -7   8   3        121.49         42.15        35.08 o                         
  -6   8   3        283.66        333.41        41.52 o                         
  -5   8   3       3422.81       3195.95        96.02 o                         
  -4   8   3       1083.22       1114.87        53.95 o                         
  -3   8   3        959.33        956.15        46.79 o                         
  -2   8   3       2509.98       2223.24        71.59 o                         
  -1   8   3        145.20        310.83        35.66 o                         
   0   8   3       5460.89       4858.33       113.24 o                         
   1   8   3        191.27        198.66        30.38 o                         
   2   8   3       2188.00       2174.41        65.42 o                         
   3   8   3        579.83        797.14        36.59 o                         
   4   8   3       3468.16       3425.90       108.55 o                         
   5   8   3        206.47         83.65        27.85 o                         
   6   8   3       2936.47       3301.70        90.60 o                         
   7   8   3       1648.14       1385.55        57.78 o                         
   8   8   3       4540.23       4777.09       114.04 o                         
   9   8   3        990.08        912.67        53.50 o                         
  10   8   3       1534.28       1789.08        82.16 o                         
  11   8   3       1107.84       1325.94       102.80 o                         
 -12   9   3         44.13        -61.27        84.27 o                         
 -11   9   3        245.36        429.44        74.16 o                         
 -10   9   3        118.82        129.74        56.89 o                         
  -9   9   3       3608.53       3327.23       116.38 o                         
  -8   9   3        473.58        413.84        50.36 o                         
  -7   9   3       1855.53       1855.95        88.53 o                         
  -6   9   3        205.71         61.98        38.48 o                         
  -5   9   3        160.73        214.32        50.96 o                         
  -4   9   3        343.26        378.82        42.73 o                         
  -3   9   3        326.47        306.84        49.18 o                         
  -2   9   3        883.12        997.80        63.45 o                         
  -1   9   3       2660.79       2782.63        89.69 o                         
   0   9   3        804.55        779.44        55.33 o                         
   1   9   3       1724.83       2160.29        75.37 o                         
   2   9   3         21.06         26.80        31.51 o                         
   3   9   3         13.54         17.35        29.61 o                         
   4   9   3        572.96        587.89        46.44 o                         
   5   9   3       8611.48       8769.03       183.39 o                         
   6   9   3         38.24         25.53        31.24 o                         
   7   9   3       3529.66       3680.80       102.11 o                         
   8   9   3        683.47        585.95        49.32 o                         
   9   9   3        228.42        282.26        43.53 o                         
  10   9   3       4087.20       3867.52       169.19 o                         
  11   9   3        130.09        104.73        78.09 o                         
 -11  10   3          0.38        -29.57        85.65 o                         
 -10  10   3       1838.16       1649.14       146.24 o                         
  -9  10   3        635.87        391.62        62.82 o                         
  -8  10   3        303.73        231.88        71.17 o                         
  -7  10   3        130.00         -6.78        44.65 o                         
  -6  10   3        140.73        152.02        45.33 o                         
  -5  10   3       1134.97       1027.68        71.55 o                         
  -4  10   3       1245.16       1549.13        78.84 o                         
  -3  10   3       2362.93       2268.34        91.41 o                         
  -2  10   3        286.97        322.28        44.45 o                         
  -1  10   3       1009.95       1048.21        79.12 o                         
   0  10   3       6973.38       7192.38       214.09 o                         
   1  10   3        115.40        198.79        35.00 o                         
   2  10   3        874.69        850.14        50.99 o                         
   3  10   3        741.81        921.24        60.46 o                         
   4  10   3       3308.65       3655.62       119.39 o                         
   5  10   3        941.01       1132.98        67.80 o                         
   6  10   3        135.17        113.90        42.97 o                         
   7  10   3        284.22        187.78        47.33 o                         
   8  10   3          3.07        -18.10        43.69 o                         
   9  10   3       2791.10       2404.73       109.38 o                         
  10  10   3        462.09        622.60        98.64 o                         
 -10  11   3        487.14        367.80       107.19 o                         
  -9  11   3         32.69        -57.08        57.08 o                         
  -8  11   3         38.76        -51.32        51.32 o                         
  -7  11   3        419.94        228.18        93.00 o                         
  -6  11   3       1323.14       1087.26        73.66 o                         
  -5  11   3        302.45        354.36        53.33 o                         
  -4  11   3        780.41        783.47        64.34 o                         
  -3  11   3          1.73         18.52        41.27 o                         
  -2  11   3       1013.48        976.02        60.46 o                         
  -1  11   3       6131.08       6406.48       154.19 o                         
   0  11   3        879.76       1032.30        61.22 o                         
   1  11   3        252.33        278.65        41.24 o                         
   2  11   3        597.93        545.19        50.62 o                         
   3  11   3        539.97        527.69        60.28 o                         
   4  11   3        227.59        180.74        46.22 o                         
   5  11   3        795.92        995.30        71.50 o                         
   6  11   3        208.68        335.04        57.01 o                         
   7  11   3         14.19        -17.79        45.03 o                         
   8  11   3        911.21        818.91        70.71 o                         
  -9  12   3        305.35        242.75        89.03 o                         
  -8  12   3          6.31        -71.39        71.39 o                         
  -7  12   3        991.92        844.25       131.45 o                         
  -6  12   3        138.75        222.24        64.98 o                         
  -5  12   3       1578.82       1495.60        88.51 o                         
  -4  12   3          0.80        -43.32        43.32 o                         
  -3  12   3          2.21         31.05        41.89 o                         
  -2  12   3       2028.74       1884.91       111.92 o                         
  -1  12   3       2711.73       2549.58        94.15 o                         
   0  12   3        511.85        602.16        51.82 o                         
   1  12   3       2881.50       3302.56       118.20 o                         
   2  12   3          0.08        -20.38        44.73 o                         
   3  12   3         11.51         58.74        47.64 o                         
   4  12   3       1632.77       1901.64       130.65 o                         
   5  12   3        368.26        519.46        66.00 o                         
   6  12   3        103.94         87.34        56.97 o                         
   7  12   3        106.53         68.72        63.61 o                         
  -7  13   3         14.48         29.76        70.97 o                         
  -6  13   3        120.02         -6.22        63.13 o                         
  -5  13   3        342.49        216.83        85.31 o                         
  -4  13   3       1298.60       1282.03       101.83 o                         
  -3  13   3       1310.53       1169.23        86.19 o                         
  -2  13   3       3816.28       4046.15       149.73 o                         
  -1  13   3        641.19        584.51        58.10 o                         
   0  13   3       2651.94       2372.88       118.42 o                         
   1  13   3       1728.80       1696.48        91.83 o                         
   2  13   3         99.42         82.51        53.43 o                         
   3  13   3       1284.89       1167.86        96.90 o                         
   4  13   3         17.20        160.04        73.82 o                         
   5  13   3        554.15        532.70        87.68 o                         
  -5  14   3       3382.65       2661.27       148.78 o                         
  -4  14   3        236.58         51.76        66.96 o                         
  -3  14   3       1267.93       1327.54       109.80 o                         
  -2  14   3        210.44        264.78        69.28 o                         
  -1  14   3        943.78       1018.12       107.64 o                         
   0  14   3       2717.39       2759.62       132.44 o                         
   1  14   3       1144.64       1146.40        94.28 o                         
   2  14   3        607.32        748.01        87.01 o                         
   3  14   3        227.27        -45.29        81.93 o                         
  -2 -15   4        177.80        322.11       105.39 o                         
  -1 -15   4         21.54        -79.81        79.81 o                         
   0 -15   4        107.38         80.46        87.43 o                         
   1 -15   4       1982.75       2034.92       185.61 o                         
   2 -15   4       2227.32       1740.37       190.20 o                         
   3 -15   4        816.11        617.35       160.17 o                         
  -5 -14   4       4703.53       4675.82       202.37 o                         
  -4 -14   4         17.64        -15.54        63.74 o                         
  -3 -14   4         69.81          5.43        52.02 o                         
  -2 -14   4        971.24       1018.78       106.11 o                         
  -1 -14   4        258.23        277.84        61.02 o                         
   0 -14   4       5571.84       5147.21       232.68 o                         
   1 -14   4       3588.04       3291.42       178.62 o                         
   2 -14   4        244.91        264.03       128.68 o                         
   3 -14   4          5.72         -4.14       105.47 o                         
   4 -14   4        219.98        185.24       120.73 o                         
   5 -14   4        801.99        689.15       163.29 o                         
   6 -14   4        641.99       1023.53       189.90 o                         
   7 -14   4        317.27        239.66       139.94 o                         
  -7 -13   4        243.78        207.43        77.03 o                         
  -6 -13   4       2942.63       3224.99       148.53 o                         
  -5 -13   4        309.83        352.14        65.43 o                         
  -4 -13   4         21.18         27.38        45.99 o                         
  -3 -13   4        795.42        831.01        65.95 o                         
  -2 -13   4        632.80        610.53        59.29 o                         
  -1 -13   4       3671.61       3746.95       112.83 o                         
   0 -13   4       3925.97       3859.92       108.66 o                         
   1 -13   4          0.62         81.23        48.43 o                         
   2 -13   4        224.93         77.67        49.25 o                         
   3 -13   4        244.13        192.55        89.31 o                         
   4 -13   4        228.81         41.08        65.92 o                         
   5 -13   4        678.66        795.03       111.90 o                         
   6 -13   4         52.78         58.28        97.26 o                         
   7 -13   4        227.05         49.70        89.92 o                         
   8 -13   4        129.74        299.50       101.70 o                         
  -8 -12   4         53.31        146.08        73.44 o                         
  -7 -12   4        559.99        669.21        87.11 o                         
  -6 -12   4        423.15        492.46        68.35 o                         
  -5 -12   4         14.00        -26.27        48.52 o                         
  -4 -12   4        137.12        110.73        44.43 o                         
  -3 -12   4       2294.83       2192.49        96.96 o                         
  -2 -12   4       2793.06       3062.92        91.08 o                         
  -1 -12   4       5363.33       5515.06       141.18 o                         
   0 -12   4        133.81         91.43        33.13 o                         
   1 -12   4          5.75        -30.12        30.12 o                         
   2 -12   4       2850.38       2918.73       103.45 o                         
   3 -12   4         43.18         32.86        46.07 o                         
   4 -12   4          8.83        -39.42        39.42 o                         
   5 -12   4        449.70        364.62        66.81 o                         
   6 -12   4        192.52        185.05        57.01 o                         
   7 -12   4         10.62        -50.72        50.72 o                         
   8 -12   4        463.64        403.28       140.24 o                         
   9 -12   4          6.12         69.34        91.08 o                         
  10 -12   4        136.58        104.36        87.34 o                         
  -9 -11   4        192.72         23.84        60.54 o                         
  -8 -11   4        474.82        370.18        67.19 o                         
  -7 -11   4       1960.16       2333.30       119.71 o                         
  -6 -11   4        706.01        841.91        72.77 o                         
  -5 -11   4        428.84        427.51        53.64 o                         
  -4 -11   4      10197.34       9488.61       230.07 o                         
  -3 -11   4       2305.49       2108.35        77.87 o                         
  -2 -11   4       4267.71       4356.91       108.85 o                         
  -1 -11   4        543.75        511.30        39.08 o                         
   0 -11   4         31.79         15.86        27.61 o                         
   1 -11   4       5578.13       5532.17       130.44 o                         
   2 -11   4        137.24        151.35        30.33 o                         
   3 -11   4         30.56          2.04        30.67 o                         
   4 -11   4       1454.00       1313.09        77.59 o                         
   5 -11   4         11.44        -39.32        59.67 o                         
   6 -11   4        955.26       1005.28        71.69 o                         
   7 -11   4       1709.39       1509.08       119.54 o                         
   8 -11   4        993.06        840.99        72.53 o                         
   9 -11   4        320.47        188.02        60.78 o                         
  10 -11   4        331.68        778.77        96.11 o                         
  11 -11   4          7.73         49.89        79.25 o                         
 -10 -10   4        224.29        223.00        67.95 o                         
  -9 -10   4       6411.02       6918.73       208.49 o                         
  -8 -10   4       5293.31       5394.07       186.03 o                         
  -7 -10   4       1696.45       1830.31       101.82 o                         
  -6 -10   4       4283.06       4220.98       136.92 o                         
  -5 -10   4       9435.75       9367.62       210.77 o                         
  -4 -10   4       1259.81       1352.42        55.62 o                         
  -3 -10   4       1722.94       1532.03        62.49 o                         
  -2 -10   4       3695.44       3261.94        86.45 o                         
  -1 -10   4       2054.37       2035.89        67.11 o                         
   0 -10   4       7013.06       7277.46       157.85 o                         
   1 -10   4       2642.14       3028.47        78.14 o                         
   2 -10   4       2767.67       3191.55        87.00 o                         
   3 -10   4       2271.43       2246.62        71.66 o                         
   4 -10   4        164.47        163.72        32.00 o                         
   5 -10   4       4060.56       4562.44       115.78 o                         
   6 -10   4         20.29        -21.75        35.86 o                         
   7 -10   4        405.42        406.23        50.64 o                         
   8 -10   4        183.32        113.09        43.34 o                         
   9 -10   4        228.12        400.95        58.39 o                         
  10 -10   4        812.01        560.50        69.43 o                         
  11 -10   4          5.02         57.25        71.27 o                         
  12 -10   4        457.02        291.88        97.90 o                         
 -11  -9   4          3.82        -71.21        75.91 o                         
 -10  -9   4       8050.45       8971.57       254.70 o                         
  -9  -9   4       3903.25       4129.84       144.98 o                         
  -8  -9   4        656.32        812.73        66.46 o                         
  -7  -9   4       8828.70       8870.53       220.06 o                         
  -6  -9   4       2783.27       2600.95        90.19 o                         
  -5  -9   4        218.82         83.69        28.03 o                         
  -4  -9   4        328.73        289.71        26.87 o                         
  -3  -9   4       5212.75       5360.08       113.51 o                         
  -2  -9   4       2171.70       1971.96        58.64 o                         
  -1  -9   4       1609.25       1538.54        48.23 o                         
   0  -9   4       9544.05       9578.12       184.57 o                         
   1  -9   4       8126.33       8291.28       148.60 o                         
   2  -9   4       4349.92       4583.95       101.17 o                         
   3  -9   4       1235.72       1323.56        50.38 o                         
   4  -9   4      12381.18      12626.83       240.94 o                         
   5  -9   4        602.48        682.62        44.29 o                         
   6  -9   4        326.80        264.03        36.72 o                         
   7  -9   4        456.15        341.80        45.75 o                         
   8  -9   4        739.88        818.64        70.68 o                         
   9  -9   4       1769.87       1824.03       110.88 o                         
  10  -9   4        219.02        223.19        57.34 o                         
  11  -9   4         85.98         32.07        59.29 o                         
  12  -9   4        266.58        264.05        85.70 o                         
 -12  -8   4          4.87         61.39        83.50 o                         
 -11  -8   4       4679.48       5806.17       208.26 o                         
 -10  -8   4       2919.95       2883.06       123.15 o                         
  -9  -8   4        277.53        165.07        48.16 o                         
  -8  -8   4       8145.65       8141.77       223.38 o                         
  -7  -8   4        118.67         58.39        35.89 o                         
  -6  -8   4         75.38         70.25        24.34 o                         
  -5  -8   4        569.36        506.30        32.25 o                         
  -4  -8   4          7.28         19.24        20.90 o                         
  -3  -8   4       9333.52       8288.77       153.36 o                         
  -2  -8   4        623.75       1001.51        33.07 o                         
  -1  -8   4       2218.71       2367.30        49.67 o                         
   0  -8   4      26124.56      27092.85       406.41 o                         
   1  -8   4       1298.71       1302.18        37.80 o                         
   2  -8   4         85.38        101.23        20.50 o                         
   3  -8   4      13814.31      14447.92       254.96 o                         
   4  -8   4       2393.06       2831.42        74.26 o                         
   5  -8   4        308.49        214.85        31.39 o                         
   6  -8   4       2680.81       2558.29        79.32 o                         
   7  -8   4          1.45         -1.23        34.93 o                         
   8  -8   4        720.85        596.20        51.81 o                         
   9  -8   4       1179.25       1170.02        76.49 o                         
  10  -8   4        250.66        129.06        49.41 o                         
  11  -8   4        836.48        970.98        86.82 o                         
  12  -8   4        956.88        916.96       104.08 o                         
  13  -8   4         38.20        -46.12       114.86 o                         
 -13  -7   4       1139.10       1074.87       128.20 o                         
 -12  -7   4       2494.15       2929.30       187.73 o                         
 -11  -7   4       1892.24       2041.68       104.46 o                         
 -10  -7   4       1356.98       1313.04        81.25 o                         
  -9  -7   4       1340.70       1347.89        78.22 o                         
  -8  -7   4       1830.29       1858.43        87.02 o                         
  -7  -7   4         15.09         17.47        30.87 o                         
  -6  -7   4        146.78         80.03        20.91 o                         
  -5  -7   4       1357.93       1413.13        44.42 o                         
  -4  -7   4       6173.05       5697.75       116.32 o                         
  -3  -7   4        807.03       1343.67        40.32 o                         
  -2  -7   4       7379.05       7620.38       123.41 o                         
  -1  -7   4      11660.50      10110.08       148.02 o                         
   0  -7   4         53.18        172.97        14.35 o                         
   1  -7   4        774.13        645.02        25.33 o                         
   2  -7   4      17926.30      18968.91       260.09 o                         
   3  -7   4       6020.11       7038.91       107.74 o                         
   4  -7   4        374.80        379.97        22.31 o                         
   5  -7   4       4927.48       4609.73       103.81 o                         
   6  -7   4       5833.13       5784.13       132.20 o                         
   7  -7   4       1453.30       1319.29        62.33 o                         
   8  -7   4       7315.04       6946.30       168.98 o                         
   9  -7   4        478.41        452.64        46.24 o                         
  10  -7   4       1742.22       2177.08       103.02 o                         
  11  -7   4        215.61        189.91        55.83 o                         
  12  -7   4        402.11        329.91        65.68 o                         
  13  -7   4        279.29        274.31       111.83 o                         
 -13  -6   4       1749.33       1948.83       155.77 o                         
 -12  -6   4       1656.09       1450.05       101.93 o                         
 -11  -6   4       4830.64       5025.75       180.83 o                         
 -10  -6   4        103.62         50.59        43.55 o                         
  -9  -6   4       4370.80       3955.35       130.90 o                         
  -8  -6   4        525.40        603.07        52.36 o                         
  -7  -6   4        872.30        845.71        39.08 o                         
  -6  -6   4       1187.18       1286.24        41.33 o                         
  -5  -6   4       2932.51       3429.76        71.16 o                         
  -4  -6   4          7.65         12.66        11.34 o                         
  -3  -6   4        171.27        172.26        15.48 o                         
  -2  -6   4       5959.95       5898.07       109.22 o                         
  -1  -6   4        564.05       1437.62        30.96 o                         
   0  -6   4      10819.26       9712.91       150.63 o                         
   1  -6   4       1098.10       1489.76        30.70 o                         
   2  -6   4      13250.29      15264.10       216.79 o                         
   3  -6   4         32.66         21.33        14.83 o                         
   4  -6   4        325.39        218.31        16.02 o                         
   5  -6   4      20550.50      20908.62       342.86 o                         
   6  -6   4       1611.24       1458.71        44.52 o                         
   7  -6   4       8969.16       8615.88       162.67 o                         
   8  -6   4       1268.28       1473.38        59.83 o                         
   9  -6   4        520.41        687.51        46.60 o                         
  10  -6   4        287.77        194.60        42.63 o                         
  11  -6   4        323.76        349.40        51.92 o                         
  12  -6   4        257.12        392.21        65.87 o                         
  13  -6   4         28.95        -61.25        91.78 o                         
  14  -6   4         82.09        -80.68       115.03 o                         
 -13  -5   4          8.13        178.52        83.92 o                         
 -12  -5   4       5598.36       5792.94       200.40 o                         
 -11  -5   4        669.92        616.30        67.42 o                         
 -10  -5   4       3470.05       3533.14       161.49 o                         
  -9  -5   4       6155.47       6133.89       174.00 o                         
  -8  -5   4        173.62        274.49        41.08 o                         
  -7  -5   4       1379.45       1424.74        46.14 o                         
  -6  -5   4        917.78       1057.73        27.91 o                         
  -5  -5   4        916.82        698.99        20.95 o                         
  -4  -5   4       2319.37       1800.38        34.35 o                         
  -3  -5   4         44.86         17.62        11.28 o                         
  -2  -5   4        212.15        498.72        19.74 o                         
  -1  -5   4      11286.72       9592.57       175.31 o                         
   0  -5   4       3496.15       4227.78        69.77 o                         
   1  -5   4       1359.49       1445.30        30.70 o                         
   2  -5   4        713.75        513.20        17.60 o                         
   3  -5   4       3318.73       3612.74        61.17 o                         
   4  -5   4      31443.72      33950.38       567.48 o                         
   5  -5   4       1731.39       1463.59        40.14 o                         
   6  -5   4       4601.32       4265.37        80.64 o                         
   7  -5   4        152.54        218.70        22.86 o                         
   8  -5   4       1261.78       1292.16        52.71 o                         
   9  -5   4       2372.02       2350.28        75.37 o                         
  10  -5   4       4978.96       4976.73       131.32 o                         
  11  -5   4        444.28        334.12        50.84 o                         
  12  -5   4         97.72         25.78        41.79 o                         
  13  -5   4         60.06         12.80        83.67 o                         
  14  -5   4        133.10         54.92        79.31 o                         
 -14  -4   4        297.84        147.68        86.79 o                         
 -13  -4   4       2870.78       2963.19       160.09 o                         
 -12  -4   4       1682.38       1372.45        92.85 o                         
 -11  -4   4         67.65         52.85        39.51 o                         
 -10  -4   4       4581.48       4633.19       132.62 o                         
  -9  -4   4       1835.03       1757.73        72.79 o                         
  -8  -4   4       1786.21       1850.33        58.91 o                         
  -7  -4   4      17723.37      18246.63       260.86 o                         
  -6  -4   4        228.41        103.96        12.57 o                         
  -5  -4   4       2535.36       2227.26        38.50 o                         
  -4  -4   4       2381.71       1765.77        31.33 o                         
  -3  -4   4       6131.84       7242.67       117.92 o                         
  -2  -4   4      14414.55      15661.32       265.61 o                         
  -1  -4   4      21986.42      21709.38       401.99 o                         
   0  -4   4        870.47        408.99        16.24 o                         
   1  -4   4       3551.18       4375.82        71.09 o                         
   2  -4   4       4855.63       7358.74       115.33 o                         
   3  -4   4      10297.15      11502.06       169.79 o                         
   4  -4   4      10949.58      10031.17       168.13 o                         
   5  -4   4         16.49          2.45        16.21 o                         
   6  -4   4        921.29        962.86        32.04 o                         
   7  -4   4       3766.15       3522.38        73.26 o                         
   8  -4   4        392.16        338.02        24.28 o                         
   9  -4   4       5399.70       5363.04       117.29 o                         
  10  -4   4       3563.75       3562.58        90.78 o                         
  11  -4   4        204.11        273.03        34.46 o                         
  12  -4   4        123.60        204.13        55.45 o                         
  13  -4   4        673.76        861.41        71.38 o                         
  14  -4   4          8.88        -71.80        71.80 o                         
 -14  -3   4         32.97         58.19        77.75 o                         
 -13  -3   4        777.25        628.75        65.26 o                         
 -12  -3   4        424.90        421.16        56.32 o                         
 -11  -3   4       1675.56       1734.43        86.35 o                         
 -10  -3   4       3960.18       3772.04       109.08 o                         
  -9  -3   4         50.91         19.38        23.63 o                         
  -8  -3   4      17564.46      17696.30       294.64 o                         
  -7  -3   4          3.58         74.68        14.58 o                         
  -6  -3   4          4.85         47.40        11.03 o                         
  -5  -3   4      25097.09      24864.30       326.62 o                         
  -4  -3   4      11562.87      11545.86       150.97 o                         
  -3  -3   4         12.34        148.20         9.62 o                         
  -2  -3   4       8289.32       6251.48       115.01 o                         
  -1  -3   4        949.11        471.04        18.81 o                         
   0  -3   4       2395.65       2188.98        45.17 o                         
   1  -3   4        959.75       1918.38        40.09 o                         
   2  -3   4       6300.22       8099.54       135.23 o                         
   3  -3   4      38686.83      41287.89       629.76 o                         
   4  -3   4        308.26        207.96        15.62 o                         
   5  -3   4       4853.93       5208.47        97.78 o                         
   6  -3   4      23597.95      22344.28       349.18 o                         
   7  -3   4       1988.47       1291.48        37.47 o                         
   8  -3   4      12977.43      12566.10       206.53 o                         
   9  -3   4       4557.79       4737.15       101.08 o                         
  10  -3   4       2453.47       2540.90        69.72 o                         
  11  -3   4         43.86          4.02        29.99 o                         
  12  -3   4       2967.74       3145.21        95.47 o                         
  13  -3   4        789.42        673.67        60.96 o                         
  14  -3   4          2.53         17.94        66.45 o                         
 -14  -2   4        786.05        466.06        95.13 o                         
 -13  -2   4        141.08        183.63        53.83 o                         
 -12  -2   4       1424.21       1419.79        76.04 o                         
 -11  -2   4       2437.84       2389.87        92.09 o                         
 -10  -2   4       1107.66        994.02        62.35 o                         
  -9  -2   4       4678.80       4434.08       121.22 o                         
  -8  -2   4        462.80        606.70        27.62 o                         
  -7  -2   4       3951.51       4721.00        76.93 o                         
  -6  -2   4      12598.30      13077.03       194.45 o                         
  -5  -2   4      27472.22      27224.49       377.90 o                         
  -4  -2   4       7481.46       6552.96        93.90 o                         
  -3  -2   4      25877.16      23865.73       320.30 o                         
  -2  -2   4      38793.47      34515.65       571.42 o                         
  -1  -2   4       5761.10       3791.57        68.59 o                         
   0  -2   4       2881.69       2519.98        43.17 o                         
   1  -2   4         64.79        101.50         8.60 o                         
   2  -2   4      30591.21      34938.28       531.78 o                         
   3  -2   4         95.51         40.78         9.57 o                         
   4  -2   4        396.58        390.31        17.09 o                         
   5  -2   4      35642.66      34690.14       554.11 o                         
   6  -2   4       2041.79       1173.94        33.78 o                         
   7  -2   4       3724.92       3661.46        73.73 o                         
   8  -2   4       2793.18       2374.38        58.26 o                         
   9  -2   4       2645.99       2302.70        60.60 o                         
  10  -2   4       1895.27       1833.08        59.77 o                         
  11  -2   4        178.74        220.99        32.95 o                         
  12  -2   4       2141.01       2202.08        79.91 o                         
  13  -2   4        333.01        222.13        43.62 o                         
  14  -2   4        806.52        622.78        72.97 o                         
  15  -2   4         27.46        -15.64        99.73 o                         
 -14  -1   4          1.84        -14.80        57.98 o                         
 -13  -1   4        156.07        137.19        49.51 o                         
 -12  -1   4        797.19        748.39        58.67 o                         
 -11  -1   4       1407.52       1277.42        77.17 o                         
 -10  -1   4       1117.08       1215.78        58.43 o                         
  -9  -1   4       5124.59       5658.91       104.91 o                         
  -8  -1   4       1867.01       1681.52        43.64 o                         
  -7  -1   4       3249.95       2928.28        55.67 o                         
  -6  -1   4      24978.04      24585.64       367.62 o                         
  -5  -1   4      50268.74      49539.55       659.95 o                         
  -4  -1   4      16344.14      15488.17       211.12 o                         
  -3  -1   4      11440.35       8841.79       135.32 o                         
  -2  -1   4       8744.27       6729.22       123.24 o                         
  -1  -1   4        163.79        221.85         7.96 o                         
   0  -1   4       7253.56       7778.10       114.67 o                         
   1  -1   4       2508.25       2066.14        39.27 o                         
   2  -1   4       2316.98       2102.58        44.17 o                         
   3  -1   4       5045.97       4991.90        79.99 o                         
   4  -1   4      19813.81      21590.56       334.45 o                         
   5  -1   4      37139.55      32002.55       493.16 o                         
   6  -1   4         26.81         78.98        15.34 o                         
   7  -1   4       4071.26       4066.21        77.14 o                         
   8  -1   4      11014.85       9780.16       172.28 o                         
   9  -1   4       1517.37       1319.03        47.71 o                         
  10  -1   4         21.28         50.85        25.42 o                         
  11  -1   4       2678.81       2755.88        77.18 o                         
  12  -1   4       1039.53       1028.37        56.09 o                         
  13  -1   4        356.47        429.16        48.47 o                         
  14  -1   4        520.52        539.23        60.12 o                         
  15  -1   4          2.58        -64.61       122.37 o                         
 -15   0   4          2.24        -72.59        72.59 o                         
 -14   0   4        293.56        353.20        62.38 o                         
 -13   0   4       1400.89       1278.13        84.64 o                         
 -12   0   4       6061.54       5913.98       165.95 o                         
 -11   0   4        154.69        110.54        36.53 o                         
 -10   0   4       6563.86       7027.33       165.50 o                         
  -9   0   4        920.76        851.89        38.22 o                         
  -8   0   4       2707.23       2786.85        61.41 o                         
  -7   0   4      20797.67      21740.01       327.44 o                         
  -6   0   4      21123.90      18859.27       274.36 o                         
  -5   0   4      20553.80      21204.19       316.39 o                         
  -4   0   4       1554.11        549.79        18.95 o                         
  -3   0   4       8155.62       9077.16       137.99 o                         
  -2   0   4       5262.59       6133.04       111.47 o                         
  -1   0   4       4401.00       3988.13        59.85 o                         
   0   0   4       1720.40       2277.53        39.33 o                         
   1   0   4       1492.61       1131.05        23.25 o                         
   2   0   4        571.01        120.79         7.82 o                         
   3   0   4        430.02        519.47        16.19 o                         
   4   0   4      15593.61      11584.56       175.64 o                         
   5   0   4      14385.70      15629.42       236.56 o                         
   6   0   4      10119.99      10200.96       173.58 o                         
   7   0   4      10481.13      10221.98       185.68 o                         
   8   0   4       2203.94       2457.35        68.07 o                         
   9   0   4       1791.95       1999.57        63.70 o                         
  10   0   4       5007.50       5276.38       114.28 o                         
  11   0   4        477.64        474.83        39.52 o                         
  12   0   4        389.52        387.79        43.64 o                         
  13   0   4        287.88        389.12        48.22 o                         
  14   0   4         33.90        110.24        56.48 o                         
 -15   1   4        348.33        454.52        90.39 o                         
 -14   1   4         78.66          8.82        50.88 o                         
 -13   1   4       3213.90       2983.32       116.34 o                         
 -12   1   4         45.04        -29.57        52.48 o                         
 -11   1   4       2635.28       2772.09        99.37 o                         
 -10   1   4       4078.36       3820.37       105.92 o                         
  -9   1   4       1629.50       1731.75        55.93 o                         
  -8   1   4       7764.59       8926.08       172.79 o                         
  -7   1   4       7500.00       6198.75       112.17 o                         
  -6   1   4      13925.08      13429.72       205.88 o                         
  -5   1   4        307.38        760.98        23.27 o                         
  -4   1   4       3024.14       2894.28        50.53 o                         
  -3   1   4      15527.33      16787.44       250.08 o                         
  -2   1   4       1589.82       3000.70        52.66 o                         
  -1   1   4      86541.12      82778.69      1092.49 o                         
   0   1   4      21544.62      22027.49       365.46 o                         
   1   1   4        406.40       2136.17        35.01 o                         
   2   1   4       7042.48       7450.14       106.16 o                         
   3   1   4      21471.79      18234.08       341.29 o                         
   4   1   4      16544.07      17628.89       286.87 o                         
   5   1   4       6369.37       6257.30       111.79 o                         
   6   1   4       3406.84       2906.38        65.51 o                         
   7   1   4       7162.63       7888.78       148.69 o                         
   8   1   4         98.26        127.30        24.73 o                         
   9   1   4        931.83       1089.68        46.45 o                         
  10   1   4       3672.68       3984.29        95.62 o                         
  11   1   4        106.85        177.21        30.78 o                         
  12   1   4        468.33        532.56        53.50 o                         
  13   1   4       1915.34       2046.34        90.34 o                         
  14   1   4        768.56        633.68        79.13 o                         
 -14   2   4        172.60         78.52        61.31 o                         
 -13   2   4        234.55        291.88        62.94 o                         
 -12   2   4        236.80        235.15        49.06 o                         
 -11   2   4        417.52        391.76        48.01 o                         
 -10   2   4        799.14        841.52        50.36 o                         
  -9   2   4         12.52        -13.45        22.59 o                         
  -8   2   4        552.24        376.85        24.81 o                         
  -7   2   4      16428.38      17211.20       284.45 o                         
  -6   2   4       2442.26       2263.52        49.39 o                         
  -5   2   4        805.09        852.45        25.93 o                         
  -4   2   4      28196.10      27713.04       443.64 o                         
  -3   2   4        318.73         59.02        10.23 o                         
  -2   2   4       3732.34       2729.08        47.53 o                         
  -1   2   4       8504.08       7228.00       102.89 o                         
   0   2   4        535.00       1084.75        21.54 o                         
   1   2   4       4910.66       5459.58        92.47 o                         
   2   2   4       1558.51       1462.70        30.06 o                         
   3   2   4        126.64         17.71         8.15 o                         
   4   2   4       4754.28       4927.97        94.03 o                         
   5   2   4        234.66        315.94        19.83 o                         
   6   2   4       1114.76       1925.84        48.17 o                         
   7   2   4        252.15        262.64        23.92 o                         
   8   2   4        188.71        221.82        27.39 o                         
   9   2   4       6554.51       6125.83       134.37 o                         
  10   2   4       2461.21       2545.18        78.35 o                         
  11   2   4        789.50        904.37        52.18 o                         
  12   2   4       5681.46       5346.38       159.91 o                         
  13   2   4        172.59         63.19        59.28 o                         
  14   2   4       2978.40       2958.24       150.65 o                         
 -14   3   4        724.15        613.35        85.98 o                         
 -13   3   4        345.88        202.01        61.60 o                         
 -12   3   4         33.84          2.53        48.17 o                         
 -11   3   4        239.85        224.56        50.61 o                         
 -10   3   4       2687.47       2893.60        84.83 o                         
  -9   3   4         13.45         38.23        26.30 o                         
  -8   3   4       3139.31       2837.62        68.47 o                         
  -7   3   4       8878.56       8161.91       151.10 o                         
  -6   3   4         33.47        125.47        17.28 o                         
  -5   3   4      28120.02      30679.88       515.27 o                         
  -4   3   4       4497.33       4225.96        81.00 o                         
  -3   3   4       9900.14       8851.91       141.83 o                         
  -2   3   4         64.64        220.33        11.71 o                         
  -1   3   4       6263.53       6545.90       105.03 o                         
   0   3   4       2177.17       1802.70        34.07 o                         
   1   3   4      18889.66      20902.73       311.30 o                         
   2   3   4       2039.14       1392.33        29.08 o                         
   3   3   4       2846.84       3350.37        60.17 o                         
   4   3   4       3272.49       2031.43        48.07 o                         
   5   3   4       2295.57       1892.99        45.55 o                         
   6   3   4        121.54        225.07        21.64 o                         
   7   3   4       2084.28       2018.71        58.17 o                         
   8   3   4       5149.31       4504.48        99.80 o                         
   9   3   4       2092.55       2093.05        71.56 o                         
  10   3   4          7.71         10.74        30.26 o                         
  11   3   4       4363.34       4654.82       118.72 o                         
  12   3   4         37.39         80.10        45.17 o                         
  13   3   4        109.53         83.37        74.15 o                         
  14   3   4        607.98        778.78        87.37 o                         
 -14   4   4        254.60        165.90        75.92 o                         
 -13   4   4        166.22        149.49        69.43 o                         
 -12   4   4        735.94        862.33       109.19 o                         
 -11   4   4       1038.35       1200.46        79.71 o                         
 -10   4   4        364.99        506.00        45.78 o                         
  -9   4   4       1692.09       2177.30        78.54 o                         
  -8   4   4       4529.55       4431.29       106.46 o                         
  -7   4   4        283.49        296.13        25.37 o                         
  -6   4   4      10001.41      10389.35       195.47 o                         
  -5   4   4       7975.35       8585.23       162.26 o                         
  -4   4   4        186.93        103.50        12.78 o                         
  -3   4   4        408.53        589.73        21.71 o                         
  -2   4   4      33607.78      34122.62       597.62 o                         
  -1   4   4       2714.11       2971.36        65.06 o                         
   0   4   4      57991.55      62172.62       880.40 o                         
   1   4   4       2165.28       2229.31        44.50 o                         
   2   4   4        394.53        634.06        20.86 o                         
   3   4   4       2257.12       1216.46        32.54 o                         
   4   4   4       4253.39       4320.11        79.74 o                         
   5   4   4         27.86         -0.78        12.24 o                         
   6   4   4         88.52        -16.11        22.06 o                         
   7   4   4       1470.18       1216.35        48.27 o                         
   8   4   4        708.48        695.44        41.03 o                         
   9   4   4        134.41        334.10        35.09 o                         
  10   4   4        127.98        104.58        33.77 o                         
  11   4   4       1068.42       1142.95        58.28 o                         
  12   4   4         29.25         22.68        47.90 o                         
  13   4   4        866.07        786.62       114.30 o                         
 -14   5   4        111.36         10.10        98.74 o                         
 -13   5   4        325.95        280.75        77.04 o                         
 -12   5   4        160.53        405.19        76.08 o                         
 -11   5   4        354.07        471.86        64.32 o                         
 -10   5   4       3702.18       4433.09       134.45 o                         
  -9   5   4       2264.24       2438.24        92.63 o                         
  -8   5   4        580.92        520.06        41.04 o                         
  -7   5   4         25.35         14.69        25.31 o                         
  -6   5   4       6178.99       6120.04       132.97 o                         
  -5   5   4       2464.77       2350.93        64.04 o                         
  -4   5   4       2088.50       2526.85        60.87 o                         
  -3   5   4      35110.84      37355.68       692.54 o                         
  -2   5   4       1107.26        838.22        29.53 o                         
  -1   5   4      44139.25      45139.98       788.33 o                         
   0   5   4        936.92        881.10        28.24 o                         
   1   5   4       4606.26       4734.63        83.52 o                         
   2   5   4      22666.73      22082.88       332.28 o                         
   3   5   4       4627.91       3921.41        71.27 o                         
   4   5   4       4532.94       3641.74        69.23 o                         
   5   5   4       3448.92       4903.06       102.51 o                         
   6   5   4        244.49        253.12        28.24 o                         
   7   5   4       1667.45       1568.12        56.83 o                         
   8   5   4        307.84        200.60        32.20 o                         
   9   5   4        318.92        299.90        36.11 o                         
  10   5   4       4472.05       4697.22       113.95 o                         
  11   5   4         87.07        112.80        40.08 o                         
  12   5   4       1037.24       1038.96        77.99 o                         
  13   5   4       3508.38       4536.66       263.63 o                         
 -13   6   4        252.68         58.79        71.38 o                         
 -12   6   4         81.46         84.99        64.99 o                         
 -11   6   4       1765.07       2260.43       116.90 o                         
 -10   6   4        119.76         98.43        43.11 o                         
  -9   6   4        173.44        227.13        44.07 o                         
  -8   6   4        545.13        645.46        47.59 o                         
  -7   6   4       2250.79       2450.25        87.47 o                         
  -6   6   4       1037.12        921.71        49.24 o                         
  -5   6   4        940.33        967.84        48.00 o                         
  -4   6   4      14774.81      14866.53       289.69 o                         
  -3   6   4        933.54        713.94        33.98 o                         
  -2   6   4      13383.66      12336.23       227.97 o                         
  -1   6   4        633.29        624.15        27.28 o                         
   0   6   4      17853.38      17828.57       293.39 o                         
   1   6   4       3990.46       3914.91        73.93 o                         
   2   6   4       1657.24       1708.78        43.99 o                         
   3   6   4      21399.35      22640.07       343.30 o                         
   4   6   4       5028.88       6085.91       111.24 o                         
   5   6   4       1882.40       2099.49        62.07 o                         
   6   6   4        242.16        219.28        29.98 o                         
   7   6   4        821.34        810.66        44.17 o                         
   8   6   4       1974.25       2137.63        71.32 o                         
   9   6   4       3689.67       3830.33        98.93 o                         
  10   6   4         43.25         44.73        35.03 o                         
  11   6   4       3500.21       3942.79       151.54 o                         
  12   6   4       5039.85       5607.40       229.06 o                         
  13   6   4        517.13        531.87        94.81 o                         
 -13   7   4          4.81        -18.11        86.97 o                         
 -12   7   4       1609.21       1949.14       118.60 o                         
 -11   7   4        270.93        210.62        66.12 o                         
 -10   7   4        850.90        934.82        71.74 o                         
  -9   7   4        289.11        194.57        47.57 o                         
  -8   7   4        475.60        335.87        44.07 o                         
  -7   7   4        212.96        112.21        34.07 o                         
  -6   7   4       1008.07        939.03        58.03 o                         
  -5   7   4       5359.28       5370.47       133.57 o                         
  -4   7   4       4582.27       4382.75       111.67 o                         
  -3   7   4        305.80        262.66        28.27 o                         
  -2   7   4         86.85        153.36        25.33 o                         
  -1   7   4      10497.80       9223.96       170.60 o                         
   0   7   4         90.87         31.08        20.72 o                         
   1   7   4        123.15        120.31        23.37 o                         
   2   7   4      27032.41      28374.58       428.15 o                         
   3   7   4       3085.15       3281.76        67.14 o                         
   4   7   4        914.38        855.40        36.34 o                         
   5   7   4       4408.26       4150.22       101.00 o                         
   6   7   4        889.80        833.07        43.30 o                         
   7   7   4       3284.24       3564.56        90.99 o                         
   8   7   4          8.46          8.11        34.38 o                         
   9   7   4        101.35         91.58        35.34 o                         
  10   7   4       4732.09       4362.01       113.12 o                         
  11   7   4       3153.60       2885.78       122.93 o                         
  12   7   4        134.13         23.46        72.90 o                         
 -12   8   4        137.78         47.91        76.89 o                         
 -11   8   4         74.47        -23.21        54.96 o                         
 -10   8   4          8.45        -47.73        47.73 o                         
  -9   8   4        307.44        547.44        63.12 o                         
  -8   8   4        623.24        702.99        55.45 o                         
  -7   8   4       1272.82       1194.93        65.06 o                         
  -6   8   4        775.98        770.86        52.07 o                         
  -5   8   4       6375.80       6837.61       164.63 o                         
  -4   8   4         77.77        142.67        29.90 o                         
  -3   8   4       1146.67       1175.07        72.54 o                         
  -2   8   4      13548.45      12339.49       285.99 o                         
  -1   8   4        921.26       1123.51        50.68 o                         
   0   8   4        888.77        884.83        44.35 o                         
   1   8   4       8640.95       9000.76       188.73 o                         
   2   8   4       1318.42       1427.33        56.82 o                         
   3   8   4        140.13        348.30        27.93 o                         
   4   8   4       5672.74       6254.21       134.94 o                         
   5   8   4       8228.87       8542.44       177.95 o                         
   6   8   4        354.39        350.29        45.48 o                         
   7   8   4       1380.36       1528.92        61.91 o                         
   8   8   4         58.58        115.60        34.16 o                         
   9   8   4       3482.97       3782.80       102.57 o                         
  10   8   4         26.83         63.37        39.72 o                         
  11   8   4        298.88        121.98        67.43 o                         
 -12   9   4        423.92        471.57       111.67 o                         
 -11   9   4          0.25        -52.67        67.19 o                         
 -10   9   4       1014.61       1037.14        93.20 o                         
  -9   9   4        394.94        448.21        62.01 o                         
  -8   9   4       1587.76       1806.41        92.48 o                         
  -7   9   4         50.07         67.11        38.65 o                         
  -6   9   4       2260.24       2236.71        84.91 o                         
  -5   9   4        166.20        201.24        46.61 o                         
  -4   9   4        427.79        423.00        45.58 o                         
  -3   9   4       5909.28       5543.50       161.85 o                         
  -2   9   4        754.84        754.47        50.83 o                         
  -1   9   4        128.53        135.68        32.95 o                         
   0   9   4         97.47         65.10        32.73 o                         
   1   9   4         53.06         41.33        28.40 o                         
   2   9   4       1020.90       1092.35        54.41 o                         
   3   9   4       2351.08       2589.58        85.11 o                         
   4   9   4      15649.59      15931.28       340.62 o                         
   5   9   4        297.01        392.65        43.45 o                         
   6   9   4       1507.27       1646.02        68.57 o                         
   7   9   4       1584.94       1539.17        68.30 o                         
   8   9   4       1275.81       1210.95        64.40 o                         
   9   9   4       2105.73       1908.93        81.46 o                         
  10   9   4        333.36        289.03        62.34 o                         
 -11  10   4        509.36        726.71       114.67 o                         
 -10  10   4        101.07         42.68        65.89 o                         
  -9  10   4         12.87        -51.25        51.25 o                         
  -8  10   4        666.27        807.62        70.41 o                         
  -7  10   4        172.51        118.99        48.30 o                         
  -6  10   4         77.87         14.05        43.61 o                         
  -5  10   4       1787.56       1674.09       104.05 o                         
  -4  10   4       1867.22       1697.35        82.97 o                         
  -3  10   4        922.67        942.96        64.79 o                         
  -2  10   4       3042.80       3003.07       100.34 o                         
  -1  10   4        118.88        105.65        38.04 o                         
   0  10   4        273.34        227.77        37.83 o                         
   1  10   4        838.17        892.74        57.42 o                         
   2  10   4        707.31        773.47        54.54 o                         
   3  10   4      16646.91      17395.87       370.43 o                         
   4  10   4        825.36        932.95        66.77 o                         
   5  10   4        448.82        417.26        50.71 o                         
   6  10   4        469.46        430.51        54.59 o                         
   7  10   4        435.08        430.66        50.90 o                         
   8  10   4       2973.86       3265.67       129.24 o                         
   9  10   4        974.32       1004.71       104.38 o                         
 -10  11   4          6.64        -37.34       112.67 o                         
  -9  11   4        103.89        271.17        97.94 o                         
  -8  11   4        396.89        387.51        66.55 o                         
  -7  11   4        184.98         40.60        54.47 o                         
  -6  11   4        366.06        414.70        56.91 o                         
  -5  11   4        306.65        383.59        74.40 o                         
  -4  11   4        405.30        361.84        53.57 o                         
  -3  11   4        899.09        870.95        66.57 o                         
  -2  11   4        987.08       1070.45        91.11 o                         
  -1  11   4        186.58        191.77        54.85 o                         
   0  11   4        901.23        986.91        59.12 o                         
   1  11   4       1527.71       1495.45        70.14 o                         
   2  11   4      11621.40      12028.28       355.43 o                         
   3  11   4         21.76         52.07        45.05 o                         
   4  11   4        278.08        224.97        61.93 o                         
   5  11   4        143.58        130.18        51.09 o                         
   6  11   4        110.02        168.77        78.33 o                         
   7  11   4       1282.52       1338.40        82.09 o                         
   8  11   4       2858.53       2926.15       140.90 o                         
  -9  12   4        162.28        -70.42       186.23 o                         
  -8  12   4        559.17        168.93        73.76 o                         
  -7  12   4         74.73        108.50        68.10 o                         
  -6  12   4        174.40        197.73        75.04 o                         
  -5  12   4        100.21        195.67        55.35 o                         
  -4  12   4        213.72        134.24        51.44 o                         
  -3  12   4        648.01        858.12        69.30 o                         
  -2  12   4        471.70        449.80        57.82 o                         
  -1  12   4       1527.38       1487.38        88.13 o                         
   0  12   4       1869.07       1826.42        80.11 o                         
   1  12   4       2820.00       2686.28       151.17 o                         
   2  12   4        393.85        398.25        61.18 o                         
   3  12   4        262.38        279.31        63.72 o                         
   4  12   4        507.01        508.87        73.42 o                         
   5  12   4       2817.76       3294.18       147.62 o                         
   6  12   4       1303.86       1247.69        96.97 o                         
   7  12   4       4450.38       4422.94       173.18 o                         
  -7  13   4        361.85        277.49        83.45 o                         
  -6  13   4          4.87        -61.30        61.30 o                         
  -5  13   4        521.85        315.89        73.81 o                         
  -4  13   4         64.06         52.48        63.58 o                         
  -3  13   4        341.73        368.95        74.39 o                         
  -2  13   4        356.20        207.28        61.04 o                         
  -1  13   4       1102.56        976.07        75.99 o                         
   0  13   4         21.67         91.84        46.24 o                         
   1  13   4        108.40        329.84        63.88 o                         
   2  13   4        828.92        719.49        79.22 o                         
   3  13   4        655.72        598.41        83.83 o                         
   4  13   4       5329.26       6070.62       247.50 o                         
   5  13   4        135.66        123.59        93.91 o                         
  -4  14   4         36.95        114.42        69.37 o                         
  -3  14   4          4.56         -2.46        66.66 o                         
  -2  14   4        674.47        412.77        79.87 o                         
  -1  14   4        395.79        576.31        94.78 o                         
   0  14   4         28.82        -52.46        66.09 o                         
   1  14   4        377.11        468.43        79.54 o                         
   2  14   4        324.56        424.69        89.18 o                         
  -2 -15   5        557.40        298.48       196.95 o                         
  -1 -15   5        639.58        883.53       137.73 o                         
   0 -15   5        710.88        593.08       118.16 o                         
   1 -15   5       1806.03       1656.45       252.38 o                         
   2 -15   5       1658.60       2084.83       326.68 o                         
   3 -15   5        181.37         18.23       122.65 o                         
  -5 -14   5          3.00          5.95        59.04 o                         
  -4 -14   5        533.19        491.37        78.33 o                         
  -3 -14   5         52.15         27.36        57.88 o                         
  -2 -14   5        833.01        884.36        88.03 o                         
  -1 -14   5       1994.27       1848.46       136.55 o                         
   0 -14   5        999.72       1101.16       107.63 o                         
   1 -14   5       1197.13       1297.59       157.58 o                         
   2 -14   5         73.06        113.32        73.78 o                         
   3 -14   5       1064.11        834.02       103.38 o                         
   4 -14   5        638.15        603.62       150.49 o                         
   5 -14   5        957.75        903.80       175.44 o                         
   6 -14   5        743.98        647.37       158.88 o                         
   7 -14   5          6.14        -17.10        89.78 o                         
  -7 -13   5       2422.79       2445.22       151.73 o                         
  -6 -13   5         27.44        -46.66        67.10 o                         
  -5 -13   5         55.60         55.83        54.35 o                         
  -4 -13   5         54.29         21.34        52.00 o                         
  -3 -13   5        908.82        940.07        64.40 o                         
  -2 -13   5       2306.50       2305.96        93.49 o                         
  -1 -13   5       1067.87       1091.67        65.76 o                         
   0 -13   5        672.68        819.40        69.94 o                         
   1 -13   5        137.76         80.55        46.56 o                         
   2 -13   5        224.86         85.36        49.74 o                         
   3 -13   5        223.92        151.04        59.78 o                         
   4 -13   5       1666.05       1899.73       136.17 o                         
   5 -13   5        141.01         94.35        64.91 o                         
   6 -13   5          0.92         93.00        84.30 o                         
   7 -13   5         33.89        103.00       134.74 o                         
   8 -13   5        686.54        932.20       115.27 o                         
  -8 -12   5       1703.15       1932.68       132.88 o                         
  -7 -12   5          8.75        -52.93        84.18 o                         
  -6 -12   5          0.85         61.08        53.27 o                         
  -5 -12   5        612.16        690.25        68.95 o                         
  -4 -12   5        512.97        575.84        52.88 o                         
  -3 -12   5       2485.98       2563.87        89.67 o                         
  -2 -12   5        457.87        489.23        44.19 o                         
  -1 -12   5         85.01         33.72        31.53 o                         
   0 -12   5        151.97        160.39        33.55 o                         
   1 -12   5        311.73        359.78        45.88 o                         
   2 -12   5        127.40        128.09        46.94 o                         
   3 -12   5       2336.84       2476.19       115.45 o                         
   4 -12   5        173.36        101.99        43.59 o                         
   5 -12   5        432.12        310.21        58.29 o                         
   6 -12   5        722.20        650.96        70.47 o                         
   7 -12   5        238.92        309.03        68.37 o                         
   8 -12   5        145.72        162.57        80.04 o                         
   9 -12   5         51.13        -20.11        96.64 o                         
  10 -12   5        118.10        169.71        86.32 o                         
  -9 -11   5         29.24         37.38        57.83 o                         
  -8 -11   5         62.31         60.64        56.78 o                         
  -7 -11   5        139.32         35.62        64.35 o                         
  -6 -11   5        253.47        238.77        48.82 o                         
  -5 -11   5       6324.36       6084.49       196.29 o                         
  -4 -11   5       1157.57       1321.45        67.02 o                         
  -3 -11   5        375.73        348.25        37.37 o                         
  -2 -11   5       3703.79       3744.70       103.95 o                         
  -1 -11   5         35.81         52.22        27.78 o                         
   0 -11   5       3771.62       3951.79       102.18 o                         
   1 -11   5       1061.02       1103.03        57.10 o                         
   2 -11   5       4101.26       4020.64       109.88 o                         
   3 -11   5         15.79         37.56        37.19 o                         
   4 -11   5        475.70        407.02        45.75 o                         
   5 -11   5        495.25        499.89        49.82 o                         
   6 -11   5          9.02        -39.80        39.80 o                         
   7 -11   5        256.75        183.20        46.69 o                         
   8 -11   5        158.40        139.87        51.06 o                         
   9 -11   5        151.18        217.69        66.71 o                         
  10 -11   5          1.46         15.79       101.68 o                         
  11 -11   5         55.46         68.80        81.11 o                         
 -10 -10   5         96.01         65.74        62.46 o                         
  -9 -10   5        174.85        136.95        59.96 o                         
  -8 -10   5        387.64        361.00        55.04 o                         
  -7 -10   5        514.06        352.98        59.17 o                         
  -6 -10   5       9093.57       9496.08       250.30 o                         
  -5 -10   5         19.64          9.19        28.92 o                         
  -4 -10   5       5681.92       5888.26       134.12 o                         
  -3 -10   5      11449.61      11996.52       241.77 o                         
  -2 -10   5        624.55        719.31        49.19 o                         
  -1 -10   5       3227.54       2924.53        80.23 o                         
   0 -10   5         69.49         93.23        26.57 o                         
   1 -10   5          5.91         30.35        25.40 o                         
   2 -10   5       2697.54       2638.04        76.80 o                         
   3 -10   5        100.69         58.09        24.88 o                         
   4 -10   5        413.69        351.31        37.64 o                         
   5 -10   5       4487.89       4457.21       120.76 o                         
   6 -10   5        763.47        663.10        55.03 o                         
   7 -10   5         69.64        -12.41        39.33 o                         
   8 -10   5       2129.96       2264.26        98.41 o                         
   9 -10   5         76.04         30.33        74.80 o                         
  10 -10   5        241.50        128.07        57.07 o                         
  11 -10   5        152.20        192.36       111.53 o                         
  12 -10   5        142.17        188.30        90.84 o                         
 -11  -9   5        128.51        235.39        74.70 o                         
 -10  -9   5       2085.31       1875.80       102.80 o                         
  -9  -9   5         54.97        146.59        49.72 o                         
  -8  -9   5       1943.31       1941.02        95.86 o                         
  -7  -9   5      10619.42      10301.46       269.29 o                         
  -6  -9   5        158.11         89.08        35.94 o                         
  -5  -9   5      10856.46      10191.42       189.46 o                         
  -4  -9   5      13224.22      13172.03       248.12 o                         
  -3  -9   5       2134.96       2070.22        56.59 o                         
  -2  -9   5        849.45       1011.26        40.68 o                         
  -1  -9   5         19.68         -0.88        18.25 o                         
   0  -9   5       1044.92       1351.92        50.62 o                         
   1  -9   5       3257.20       3594.86        84.52 o                         
   2  -9   5        100.52         27.31        18.71 o                         
   3  -9   5        100.43         15.81        20.56 o                         
   4  -9   5       3850.43       3826.62        87.93 o                         
   5  -9   5         19.34         18.00        27.43 o                         
   6  -9   5        281.22        386.08        45.40 o                         
   7  -9   5       9446.56       9649.38       236.86 o                         
   8  -9   5        571.94        596.42        53.82 o                         
   9  -9   5        292.90        214.06        47.88 o                         
  10  -9   5         56.11         -0.70        45.25 o                         
  11  -9   5        319.73        229.84        59.51 o                         
  12  -9   5        768.39        573.87        95.06 o                         
 -12  -8   5         92.22        223.40        91.39 o                         
 -11  -8   5       3650.25       3589.46       158.73 o                         
 -10  -8   5         59.40         44.44        47.99 o                         
  -9  -8   5         69.79        112.78        45.98 o                         
  -8  -8   5       6878.65       7508.95       209.12 o                         
  -7  -8   5          0.27         23.35        36.87 o                         
  -6  -8   5      12991.11      12703.70       271.27 o                         
  -5  -8   5       8977.95       9283.03       173.80 o                         
  -4  -8   5       6494.78       6459.08       124.94 o                         
  -3  -8   5      10122.51      10955.19       206.73 o                         
  -2  -8   5       1855.99       1896.18        47.39 o                         
  -1  -8   5      10719.74       9852.02       156.69 o                         
   0  -8   5        669.64        850.69        28.68 o                         
   1  -8   5          8.40         16.90        15.17 o                         
   2  -8   5       2600.07       2834.47        57.67 o                         
   3  -8   5       3996.58       3642.56        73.28 o                         
   4  -8   5          1.76         11.88        21.35 o                         
   5  -8   5       1230.18       1647.99        57.88 o                         
   6  -8   5       6819.59       7317.53       162.80 o                         
   7  -8   5        484.62        463.94        46.73 o                         
   8  -8   5          9.07         72.56        40.92 o                         
   9  -8   5       2434.35       2391.25        98.27 o                         
  10  -8   5       1630.49       1776.35        88.49 o                         
  11  -8   5        834.32        602.03        73.95 o                         
  12  -8   5        250.36        132.63        80.78 o                         
  13  -8   5        957.46       1028.90       169.94 o                         
 -13  -7   5        211.51        186.76        91.26 o                         
 -12  -7   5       1988.78       1902.59       151.85 o                         
 -11  -7   5        312.46        233.50        62.89 o                         
 -10  -7   5        461.31        342.55        53.39 o                         
  -9  -7   5       1883.17       1864.72        90.86 o                         
  -8  -7   5         70.01         85.29        39.09 o                         
  -7  -7   5      25316.40      23498.57       554.52 o                         
  -6  -7   5       5293.59       5016.48       102.71 o                         
  -5  -7   5       8381.20       9128.79       168.84 o                         
  -4  -7   5      17858.12      16766.64       305.49 o                         
  -3  -7   5        546.19        574.98        27.53 o                         
  -2  -7   5      18187.96      16576.68       243.41 o                         
  -1  -7   5          0.13         -2.96        11.16 o                         
   0  -7   5       1703.58       1481.98        35.14 o                         
   1  -7   5        818.92        822.98        25.44 o                         
   2  -7   5       1372.96        955.59        25.60 o                         
   3  -7   5       1531.07       1850.52        39.20 o                         
   4  -7   5        284.08        234.33        18.75 o                         
   5  -7   5       2971.84       3081.30        81.10 o                         
   6  -7   5        136.48        112.94        28.07 o                         
   7  -7   5       3707.31       3922.65       121.81 o                         
   8  -7   5        641.09        762.84        50.06 o                         
   9  -7   5        944.38       1068.24        64.77 o                         
  10  -7   5          3.24        -21.90        42.17 o                         
  11  -7   5        113.65         97.63        52.12 o                         
  12  -7   5       3235.65       3480.19       199.77 o                         
  13  -7   5         87.02        -15.07        98.88 o                         
 -13  -6   5       2526.19       1943.24       156.80 o                         
 -12  -6   5       3716.09       3979.85       179.85 o                         
 -11  -6   5       1009.50        910.54        99.03 o                         
 -10  -6   5         20.61          7.98        41.15 o                         
  -9  -6   5        966.63        969.04        65.59 o                         
  -8  -6   5      20099.10      20424.10       487.53 o                         
  -7  -6   5         38.14         -1.47        27.87 o                         
  -6  -6   5       4196.04       4881.06        94.81 o                         
  -5  -6   5      22010.50      21616.86       316.50 o                         
  -4  -6   5      13433.41      13023.71       194.09 o                         
  -3  -6   5      31950.22      32918.64       489.05 o                         
  -2  -6   5        121.89        145.39        13.44 o                         
  -1  -6   5       3185.19       3188.44        56.92 o                         
   0  -6   5       2128.58       3034.42        50.90 o                         
   1  -6   5        935.31       1552.14        31.99 o                         
   2  -6   5       5266.34       5290.02        84.92 o                         
   3  -6   5       7484.19       6845.69       111.51 o                         
   4  -6   5        433.40        303.09        17.99 o                         
   5  -6   5        423.90        638.97        27.98 o                         
   6  -6   5        578.21        521.54        35.91 o                         
   7  -6   5        872.65       1173.03        44.34 o                         
   8  -6   5       1475.64       1346.61        57.25 o                         
   9  -6   5       1219.92       1381.46        61.07 o                         
  10  -6   5        836.80        951.74        75.14 o                         
  11  -6   5       2932.58       2994.59       130.67 o                         
  12  -6   5         22.86         11.89        56.70 o                         
  13  -6   5        275.91        285.99        81.45 o                         
  14  -6   5         76.35         63.37       124.76 o                         
 -13  -5   5       5723.03       6069.42       276.95 o                         
 -12  -5   5        207.06        212.07        60.89 o                         
 -11  -5   5         41.53         55.41        52.83 o                         
 -10  -5   5        145.21        122.54        43.29 o                         
  -9  -5   5       8491.04       8556.24       226.88 o                         
  -8  -5   5        355.77        687.43        46.94 o                         
  -7  -5   5       1359.89       1252.03        46.68 o                         
  -6  -5   5      10394.65      10337.77       148.45 o                         
  -5  -5   5      28662.81      27878.84       377.87 o                         
  -4  -5   5      28924.38      30995.14       417.82 o                         
  -3  -5   5       1881.72       2060.53        42.57 o                         
  -2  -5   5      35752.39      35715.04       509.15 o                         
  -1  -5   5        624.43        581.65        20.56 o                         
   0  -5   5       3157.51       3574.45        58.59 o                         
   1  -5   5        774.93        445.71        17.31 o                         
   2  -5   5      20391.76      21467.39       320.93 o                         
   3  -5   5       7699.33       7226.30       116.07 o                         
   4  -5   5        323.07        728.03        24.81 o                         
   5  -5   5         23.31        150.93        18.48 o                         
   6  -5   5         26.81         15.13        17.36 o                         
   7  -5   5         18.99         34.56        19.30 o                         
   8  -5   5       1694.23       1899.13        60.10 o                         
   9  -5   5       2242.69       2494.18        86.73 o                         
  10  -5   5        593.89        734.63        51.20 o                         
  11  -5   5          8.17          8.98        36.81 o                         
  12  -5   5          3.45        -26.90        45.90 o                         
  13  -5   5          3.72        143.12        89.03 o                         
  14  -5   5        682.11        483.26       113.70 o                         
 -14  -4   5       2122.21       2546.54       224.26 o                         
 -13  -4   5        331.51        325.14        80.79 o                         
 -12  -4   5        171.41         81.07        53.01 o                         
 -11  -4   5          8.36        -31.30        41.47 o                         
 -10  -4   5        335.60        307.18        37.68 o                         
  -9  -4   5       1883.29       2174.20        80.62 o                         
  -8  -4   5       8576.42       8531.23       160.84 o                         
  -7  -4   5       3306.09       3183.67        60.88 o                         
  -6  -4   5      21223.12      19182.33       249.70 o                         
  -5  -4   5       3340.40       3591.45        56.14 o                         
  -4  -4   5       3317.10       3636.60        56.96 o                         
  -3  -4   5      43202.62      47605.34       699.93 o                         
  -2  -4   5        135.25        154.48        11.90 o                         
  -1  -4   5      26689.96      29518.00       435.88 o                         
   0  -4   5        580.85        398.80        16.27 o                         
   1  -4   5        330.21        691.12        19.02 o                         
   2  -4   5      15653.78      16010.37       250.39 o                         
   3  -4   5        411.72        468.19        19.44 o                         
   4  -4   5       1705.91       1911.04        38.18 o                         
   5  -4   5        190.39        329.04        18.47 o                         
   6  -4   5        593.21       1159.24        39.15 o                         
   7  -4   5          7.17          4.41        16.81 o                         
   8  -4   5       8095.62       7891.36       137.63 o                         
   9  -4   5          0.79         -1.58        22.77 o                         
  10  -4   5         19.80         16.65        27.73 o                         
  11  -4   5          3.85         79.53        30.64 o                         
  12  -4   5        797.35        771.37        49.38 o                         
  13  -4   5       1956.18       2115.98       120.78 o                         
  14  -4   5         55.37         94.96        66.56 o                         
 -14  -3   5        254.85         54.81       180.60 o                         
 -13  -3   5         75.43        128.23        51.98 o                         
 -12  -3   5          8.42        -16.93        51.06 o                         
 -11  -3   5        560.47        639.24        54.39 o                         
 -10  -3   5          6.18         -2.03        33.67 o                         
  -9  -3   5       5604.63       5282.22       121.87 o                         
  -8  -3   5          0.56         16.91        19.37 o                         
  -7  -3   5      15298.48      13355.45       194.78 o                         
  -6  -3   5        475.03        377.16        16.48 o                         
  -5  -3   5       3038.99       3923.80        61.21 o                         
  -4  -3   5      45034.54      48170.66       661.94 o                         
  -3  -3   5          1.81         49.10         7.57 o                         
  -2  -3   5       2662.81       2439.64        50.82 o                         
  -1  -3   5         72.17         -7.50         7.65 o                         
   0  -3   5       9038.39       8738.78       143.84 o                         
   1  -3   5       3523.82       3162.97        61.69 o                         
   2  -3   5       8092.26       9210.21       141.68 o                         
   3  -3   5      12680.07      13615.96       198.78 o                         
   4  -3   5       3566.10       3511.00        63.61 o                         
   5  -3   5      11716.00      10758.52       173.66 o                         
   6  -3   5        365.50        317.27        20.25 o                         
   7  -3   5      11442.86      11061.97       189.00 o                         
   8  -3   5        535.43        432.07        25.91 o                         
   9  -3   5        507.10        353.51        28.43 o                         
  10  -3   5          3.51          5.26        25.61 o                         
  11  -3   5        207.41        265.10        35.02 o                         
  12  -3   5       3285.41       3495.28        97.39 o                         
  13  -3   5        973.73        941.41        65.27 o                         
  14  -3   5          0.97         -8.04        55.89 o                         
 -14  -2   5          2.28        -25.73        65.83 o                         
 -13  -2   5        130.73         28.96        54.15 o                         
 -12  -2   5       2654.07       2988.27       108.43 o                         
 -11  -2   5        640.15        740.89        55.90 o                         
 -10  -2   5       3859.60       4041.89       110.18 o                         
  -9  -2   5        349.16        430.13        27.46 o                         
  -8  -2   5       7164.38       7032.10       119.45 o                         
  -7  -2   5        142.24        161.72        17.09 o                         
  -6  -2   5          5.25        148.27        12.67 o                         
  -5  -2   5         39.05         14.81         7.91 o                         
  -4  -2   5       2988.14       2380.15        36.94 o                         
  -3  -2   5       8194.26       8882.89       123.99 o                         
  -2  -2   5       1580.96        829.70        19.84 o                         
  -1  -2   5      36937.63      36181.05       550.60 o                         
   0  -2   5       2242.42        969.96        21.35 o                         
   1  -2   5      11651.54      11429.49       178.61 o                         
   2  -2   5      55690.56      58298.09       851.10 o                         
   3  -2   5       2318.46       2867.12        51.83 o                         
   4  -2   5      29052.33      29036.58       430.22 o                         
   5  -2   5        259.80        451.53        18.65 o                         
   6  -2   5       1593.50       1702.18        38.61 o                         
   7  -2   5       1190.85       1002.15        34.24 o                         
   8  -2   5        685.51        834.92        36.08 o                         
   9  -2   5        769.81       1010.52        42.01 o                         
  10  -2   5       1220.76       1197.83        66.28 o                         
  11  -2   5       4303.64       4478.81       104.14 o                         
  12  -2   5       3737.43       3862.30       103.45 o                         
  13  -2   5         16.32         13.21        39.12 o                         
  14  -2   5        118.30        105.09        60.91 o                         
 -14  -1   5        110.53         18.74        58.49 o                         
 -13  -1   5       4410.59       4937.07       164.31 o                         
 -12  -1   5       3130.55       3303.47       132.88 o                         
 -11  -1   5        115.27         69.76        35.16 o                         
 -10  -1   5       2658.74       2759.41        87.01 o                         
  -9  -1   5        616.26        811.23        36.85 o                         
  -8  -1   5         98.27        153.89        19.44 o                         
  -7  -1   5        386.09        217.73        17.14 o                         
  -6  -1   5       1455.33       1357.56        30.44 o                         
  -5  -1   5       8477.10       7983.14       110.11 o                         
  -4  -1   5       6089.87       7001.33       106.87 o                         
  -3  -1   5      16405.49      15930.56       248.56 o                         
  -2  -1   5      41387.04      39838.46       632.33 o                         
  -1  -1   5       8699.78      14464.66       232.93 o                         
   0  -1   5        840.29       1568.23        31.99 o                         
   1  -1   5      73757.12      76011.17      1197.63 o                         
   2  -1   5      19047.53      16087.10       248.74 o                         
   3  -1   5      21885.46      22148.71       329.32 o                         
   4  -1   5        349.50        196.73        13.68 o                         
   5  -1   5      19191.57      20577.85       299.43 o                         
   6  -1   5       8832.72       8701.01       135.12 o                         
   7  -1   5       7219.52       7282.47       117.44 o                         
   8  -1   5       2047.02       1768.68        51.14 o                         
   9  -1   5       8946.06       8872.49       167.64 o                         
  10  -1   5       2840.05       2845.18        75.11 o                         
  11  -1   5       3411.81       3387.25        87.69 o                         
  12  -1   5        602.89        509.77        43.61 o                         
  13  -1   5       1083.08       1063.79        64.77 o                         
  14  -1   5       1181.07       1115.17        76.98 o                         
 -14   0   5       2371.48       2552.23       122.28 o                         
 -13   0   5       3658.71       3633.95       127.54 o                         
 -12   0   5       1423.08       1443.08        77.66 o                         
 -11   0   5        193.81        176.54        41.47 o                         
 -10   0   5       1641.57       1505.67        59.71 o                         
  -9   0   5        137.69        133.68        25.07 o                         
  -8   0   5       3477.28       3541.65        77.77 o                         
  -7   0   5       2398.41       2424.29        51.49 o                         
  -6   0   5       1894.59       1680.96        36.95 o                         
  -5   0   5      11263.20      14096.50       206.36 o                         
  -4   0   5      12956.08      12627.69       178.61 o                         
  -3   0   5      45468.48      45694.36       669.67 o                         
  -2   0   5       4737.28       3794.01        61.18 o                         
  -1   0   5       2115.87       2277.11        36.59 o                         
   0   0   5      38578.16      38292.17       544.25 o                         
   1   0   5        922.91        125.37        11.40 o                         
   2   0   5      32803.30      31866.78       506.96 o                         
   3   0   5         16.07         21.22         9.13 o                         
   4   0   5      81837.58      84369.84      1277.39 o                         
   5   0   5       4787.40       4180.99        78.67 o                         
   6   0   5      11513.15      10513.03       164.65 o                         
   7   0   5       6934.83       6084.70       119.58 o                         
   8   0   5      11493.61      11962.31       217.66 o                         
   9   0   5        247.81        167.57        28.68 o                         
  10   0   5        792.12        674.20        39.51 o                         
  11   0   5       3249.88       3285.41        88.20 o                         
  12   0   5        143.95        109.03        35.63 o                         
  13   0   5       1206.14       1321.48        70.85 o                         
  14   0   5        179.89        173.25        56.54 o                         
 -14   1   5       2204.63       2171.20       116.49 o                         
 -13   1   5       2287.39       2006.08        96.24 o                         
 -12   1   5        114.92        117.45        44.63 o                         
 -11   1   5       2489.42       2742.03        99.23 o                         
 -10   1   5          0.80        -17.06        29.23 o                         
  -9   1   5        706.35        625.26        36.70 o                         
  -8   1   5       5355.47       5009.03       101.57 o                         
  -7   1   5         21.50         38.29        15.70 o                         
  -6   1   5       5622.59       5445.31        94.51 o                         
  -5   1   5        826.93       1083.85        29.39 o                         
  -4   1   5       4372.83       5323.43        83.09 o                         
  -3   1   5      13977.09      13357.93       187.93 o                         
  -2   1   5      18011.21      18290.32       261.95 o                         
  -1   1   5      47585.24      55200.40       779.97 o                         
   0   1   5      61496.26      56349.11       889.68 o                         
   1   1   5        837.16       1040.68        23.18 o                         
   2   1   5       1086.55       2199.00        38.01 o                         
   3   1   5     101404.71      96534.88      1668.85 o                         
   4   1   5      13998.54      12806.70       212.94 o                         
   5   1   5       7797.02       7722.20       135.24 o                         
   6   1   5      24463.95      25262.24       430.76 o                         
   7   1   5       7687.44       8364.92       157.31 o                         
   8   1   5       8180.93       7896.91       154.58 o                         
   9   1   5        634.46        794.27        43.73 o                         
  10   1   5        948.68        895.90        49.00 o                         
  11   1   5        409.40        329.21        40.12 o                         
  12   1   5          1.37         -2.40        49.07 o                         
  13   1   5        603.35        612.78        73.34 o                         
  14   1   5       1666.25       1721.29       114.75 o                         
 -14   2   5       1191.38       1188.54        94.62 o                         
 -13   2   5          0.97        -48.10        48.10 o                         
 -12   2   5        514.41        543.09        57.13 o                         
 -11   2   5        195.09        190.43        47.18 o                         
 -10   2   5       1545.03       1675.34        64.55 o                         
  -9   2   5       1124.11       1059.50        45.50 o                         
  -8   2   5       2021.83       2467.66        65.53 o                         
  -7   2   5       5141.49       5024.52        94.56 o                         
  -6   2   5         10.39         42.10        13.14 o                         
  -5   2   5        222.87        535.23        20.90 o                         
  -4   2   5       5244.78       5196.91        87.87 o                         
  -3   2   5      25244.29      25068.64       358.99 o                         
  -2   2   5      21901.71      29069.27       378.05 o                         
  -1   2   5      29242.34      30359.74       418.19 o                         
   0   2   5       1214.48       1260.90        25.51 o                         
   1   2   5        650.00        387.12        14.62 o                         
   2   2   5      84013.45      79792.91      1057.08 o                         
   3   2   5      29610.99      26902.65       414.55 o                         
   4   2   5       4869.93       6800.45       125.08 o                         
   5   2   5       3189.76       2986.85        61.98 o                         
   6   2   5       2223.40       2830.60        62.37 o                         
   7   2   5       4428.08       4845.83        96.42 o                         
   8   2   5        211.90        251.47        29.05 o                         
   9   2   5         25.63         21.51        27.63 o                         
  10   2   5       2064.54       1961.09        71.00 o                         
  11   2   5        559.58        611.64        46.66 o                         
  12   2   5       3030.82       3095.12       118.17 o                         
  13   2   5       1182.58       1342.65        90.47 o                         
  14   2   5         42.59         47.81        83.95 o                         
 -14   3   5         93.12         56.48        69.48 o                         
 -13   3   5        398.63        423.32        75.68 o                         
 -12   3   5        155.69        200.70        54.65 o                         
 -11   3   5       2803.86       2655.38       102.64 o                         
 -10   3   5         17.31        -34.85        34.85 o                         
  -9   3   5        517.86        518.42        35.79 o                         
  -8   3   5      13033.64      12861.37       242.37 o                         
  -7   3   5          4.43         58.23        17.89 o                         
  -6   3   5       7768.39       8444.56       146.61 o                         
  -5   3   5       1316.34       1030.59        29.60 o                         
  -4   3   5      11635.67      10573.72       176.90 o                         
  -3   3   5       5315.72       7625.75       123.77 o                         
  -2   3   5       5216.68       5942.94        88.28 o                         
  -1   3   5       2703.47       3448.26        52.28 o                         
   0   3   5      21154.12      21630.91       300.89 o                         
   1   3   5      58511.15      61238.12       866.42 o                         
   2   3   5      46695.58      46349.06       681.86 o                         
   3   3   5        422.91         73.54        11.07 o                         
   4   3   5        708.26        713.62        26.77 o                         
   5   3   5       1437.36       1185.81        36.05 o                         
   6   3   5       6847.10       6921.64       133.62 o                         
   7   3   5      13881.90      13271.31       240.08 o                         
   8   3   5        231.15        275.28        40.43 o                         
   9   3   5       3937.18       4047.69       103.07 o                         
  10   3   5        452.05        506.52        42.75 o                         
  11   3   5       2691.24       3118.98        97.20 o                         
  12   3   5         16.62         -3.30        44.01 o                         
  13   3   5        388.01        418.55        86.06 o                         
  14   3   5        333.07        297.79        72.27 o                         
 -14   4   5        203.26        311.87       109.04 o                         
 -13   4   5        715.94        712.32        86.84 o                         
 -12   4   5       2298.10       2083.95       127.39 o                         
 -11   4   5         68.10         20.28        48.60 o                         
 -10   4   5        365.26        420.15        54.31 o                         
  -9   4   5       2746.94       2641.55        89.78 o                         
  -8   4   5       1272.12       1306.90        57.59 o                         
  -7   4   5       1766.65       1907.83        59.65 o                         
  -6   4   5        771.39       1000.64        35.81 o                         
  -5   4   5        468.29        233.29        18.99 o                         
  -4   4   5          6.85         -2.15         9.94 o                         
  -3   4   5        618.82        584.75        20.45 o                         
  -2   4   5        229.54        269.32        12.01 o                         
  -1   4   5      31629.76      33626.73       584.98 o                         
   0   4   5      20245.12      20701.86       299.92 o                         
   1   4   5      19852.96      17662.20       276.71 o                         
   2   4   5       3424.32       2391.45        46.65 o                         
   3   4   5        134.60        127.93        16.83 o                         
   4   4   5      16737.27      16954.98       260.55 o                         
   5   4   5         86.71        109.54        22.15 o                         
   6   4   5       8535.54       8751.38       166.56 o                         
   7   4   5       5528.68       4984.41       117.26 o                         
   8   4   5       1665.29       1917.75        64.77 o                         
   9   4   5        159.52        184.39        33.16 o                         
  10   4   5         87.04         65.22        33.04 o                         
  11   4   5        115.97        128.02        37.56 o                         
  12   4   5         86.40         82.63        47.98 o                         
  13   4   5        739.35        971.08       108.64 o                         
 -14   5   5        284.29        236.90       177.43 o                         
 -13   5   5       1829.83       1805.15       124.44 o                         
 -12   5   5        557.24        585.86        81.57 o                         
 -11   5   5        405.53        337.56        61.82 o                         
 -10   5   5       1580.47       1333.89        73.38 o                         
  -9   5   5         59.65         57.03        35.17 o                         
  -8   5   5        204.28        268.63        34.71 o                         
  -7   5   5       3314.61       3937.49       107.49 o                         
  -6   5   5       1665.40       1775.56        62.59 o                         
  -5   5   5        118.99        161.16        20.23 o                         
  -4   5   5       3694.60       3147.28        71.23 o                         
  -3   5   5       2972.83       3978.48        90.23 o                         
  -2   5   5      20518.86      19407.31       347.21 o                         
  -1   5   5       2604.92       3476.50        66.43 o                         
   0   5   5        729.93        492.90        18.62 o                         
   1   5   5      15596.09      15742.92       249.80 o                         
   2   5   5         43.71         53.60        13.81 o                         
   3   5   5       2302.74       2145.43        48.41 o                         
   4   5   5       5250.54       4410.77        81.30 o                         
   5   5   5       4257.88       3670.95        84.55 o                         
   6   5   5       7303.53       7536.25       148.66 o                         
   7   5   5        285.45        187.76        30.77 o                         
   8   5   5        461.44        477.65        38.72 o                         
   9   5   5        734.66        604.17        44.16 o                         
  10   5   5       3345.15       3573.21        99.28 o                         
  11   5   5        219.80        163.53        39.66 o                         
  12   5   5       3196.89       3075.64       137.25 o                         
  13   5   5       2166.54       1921.43       137.00 o                         
 -13   6   5        611.94        578.55       107.59 o                         
 -12   6   5         19.92        -39.57        61.30 o                         
 -11   6   5         32.32        -17.55        52.92 o                         
 -10   6   5         95.25        102.59        42.59 o                         
  -9   6   5         54.60         -1.39        37.70 o                         
  -8   6   5       7493.07       8502.88       197.60 o                         
  -7   6   5        540.13        552.84        43.47 o                         
  -6   6   5         21.15         25.47        26.21 o                         
  -5   6   5       5803.69       5132.46       126.38 o                         
  -4   6   5       1413.97       1741.74        56.26 o                         
  -3   6   5       5038.40       4660.05       104.96 o                         
  -2   6   5        971.54       1542.97        70.87 o                         
  -1   6   5        124.76        261.71        17.87 o                         
   0   6   5       1085.55        960.86        29.55 o                         
   1   6   5        179.13        220.97        23.10 o                         
   2   6   5        118.93        -15.88        15.88 o                         
   3   6   5       9689.35       9114.89       149.06 o                         
   4   6   5        232.45        155.63        24.96 o                         
   5   6   5       5828.09       6105.29       125.62 o                         
   6   6   5       4120.96       3823.76        91.23 o                         
   7   6   5       3682.14       3602.63        90.88 o                         
   8   6   5        128.01        110.93        32.76 o                         
   9   6   5       9575.01      10139.68       200.97 o                         
  10   6   5       1630.21       1693.91        79.45 o                         
  11   6   5       4846.25       4603.04       155.08 o                         
  12   6   5       3675.25       3866.63       200.50 o                         
 -13   7   5        198.84        152.97        90.87 o                         
 -12   7   5         10.66        127.01        77.16 o                         
 -11   7   5       1811.33       1555.21       103.57 o                         
 -10   7   5         28.88        -14.67        45.54 o                         
  -9   7   5        739.66        978.14        69.48 o                         
  -8   7   5       1019.56        968.92        59.50 o                         
  -7   7   5        332.38        339.15        40.34 o                         
  -6   7   5       4384.28       4787.69       126.78 o                         
  -5   7   5          3.55         20.64        37.07 o                         
  -4   7   5        204.66        207.70        30.16 o                         
  -3   7   5        707.54       1158.37        46.39 o                         
  -2   7   5       6804.23       5788.65       196.00 o                         
  -1   7   5         15.47         -4.87        23.77 o                         
   0   7   5       1048.24       1086.26        44.15 o                         
   1   7   5        230.74        441.32        28.39 o                         
   2   7   5      18241.03      17166.93       289.09 o                         
   3   7   5        304.19        273.66        24.07 o                         
   4   7   5        954.87        901.20        40.35 o                         
   5   7   5       4310.29       4099.93       101.93 o                         
   6   7   5       3935.80       4348.36       101.88 o                         
   7   7   5        793.28        931.13        50.96 o                         
   8   7   5      10762.49      10928.57       212.70 o                         
   9   7   5       1250.73       1608.28        67.75 o                         
  10   7   5        479.53        409.08        53.27 o                         
  11   7   5       4437.00       4712.53       147.78 o                         
  12   7   5       1744.83       1734.59       134.08 o                         
 -12   8   5         78.23         73.16        86.00 o                         
 -11   8   5         86.41         48.58        71.31 o                         
 -10   8   5         83.29         75.47        53.64 o                         
  -9   8   5       1318.38       1191.46        80.34 o                         
  -8   8   5       1112.34       1311.75        71.83 o                         
  -7   8   5        220.13        184.59        39.94 o                         
  -6   8   5        603.21        670.86        48.38 o                         
  -5   8   5       1009.15       1250.72        61.12 o                         
  -4   8   5       1641.92       1538.83        70.94 o                         
  -3   8   5       9521.29       8514.90       182.33 o                         
  -2   8   5       2690.05       2875.09        98.38 o                         
  -1   8   5       1880.20       1996.29        68.59 o                         
   0   8   5        241.32        240.04        34.65 o                         
   1   8   5       9715.48       9374.46       196.81 o                         
   2   8   5       2223.43       1975.46        66.29 o                         
   3   8   5        817.50        774.71        41.53 o                         
   4   8   5       3009.60       2896.52        80.98 o                         
   5   8   5         58.45         43.00        29.10 o                         
   6   8   5       2862.49       3032.17        89.85 o                         
   7   8   5       4380.86       4573.09       110.87 o                         
   8   8   5       1417.78       1569.58        66.79 o                         
   9   8   5        932.20        978.53        57.47 o                         
  10   8   5       3505.82       3724.04       108.65 o                         
  11   8   5       3320.10       3462.14       171.69 o                         
 -12   9   5         68.12       -118.29       139.25 o                         
 -11   9   5         86.50        118.27       146.58 o                         
 -10   9   5        185.49         22.19        56.38 o                         
  -9   9   5         47.65        140.67        52.74 o                         
  -8   9   5        421.39        279.35        51.87 o                         
  -7   9   5          5.38        -35.83        35.83 o                         
  -6   9   5       7191.37       7295.85       194.26 o                         
  -5   9   5       1377.30       1618.82        79.13 o                         
  -4   9   5       7093.20       6957.35       184.84 o                         
  -3   9   5       1838.59       1889.24        83.92 o                         
  -2   9   5         20.26          9.03        34.84 o                         
  -1   9   5        125.35        145.17        35.88 o                         
   0   9   5        251.68        256.78        38.73 o                         
   1   9   5       2538.34       2516.81        89.34 o                         
   2   9   5       3536.29       3995.92       107.05 o                         
   3   9   5        118.98        128.95        33.58 o                         
   4   9   5        867.18        763.58        49.94 o                         
   5   9   5       4749.93       5106.77       132.81 o                         
   6   9   5       3452.59       3753.73       112.35 o                         
   7   9   5       3656.07       3966.10       111.00 o                         
   8   9   5       4071.92       4033.02       115.69 o                         
   9   9   5       1276.49       1171.74        67.74 o                         
  10   9   5       1193.44       1511.02        88.58 o                         
 -11  10   5         11.98        -63.04        80.74 o                         
 -10  10   5         17.48         36.38        62.02 o                         
  -9  10   5       1279.85       1274.47        93.39 o                         
  -8  10   5          0.23        -24.80        62.12 o                         
  -7  10   5       1001.41       1110.94        77.46 o                         
  -6  10   5       1069.33       1096.86        73.98 o                         
  -5  10   5       2386.21       2581.84       105.07 o                         
  -4  10   5       4184.30       3825.59       190.35 o                         
  -3  10   5       2831.56       2771.21       109.81 o                         
  -2  10   5        131.68         96.43        38.70 o                         
  -1  10   5        828.87        919.60        58.18 o                         
   0  10   5        529.82        582.82        50.44 o                         
   1  10   5       2838.93       2992.60        94.64 o                         
   2  10   5       1912.68       1905.48        96.38 o                         
   3  10   5        567.06        700.95        57.22 o                         
   4  10   5       6823.79       6666.52       169.73 o                         
   5  10   5       2219.58       2143.10        93.83 o                         
   6  10   5       1769.85       2113.13        94.89 o                         
   7  10   5       4227.88       4658.29       135.15 o                         
   8  10   5       2083.80       2060.87       114.33 o                         
   9  10   5        591.21        919.87        82.61 o                         
 -10  11   5        312.29        365.76       128.00 o                         
  -9  11   5        388.16        346.12       101.43 o                         
  -8  11   5        469.22        433.75        75.67 o                         
  -7  11   5        382.68        501.37        72.59 o                         
  -6  11   5         64.70         58.88        47.46 o                         
  -5  11   5        379.90        223.73        55.47 o                         
  -4  11   5       2947.67       2458.97       106.70 o                         
  -3  11   5        672.23        663.87        61.29 o                         
  -2  11   5        894.59       1039.13        71.33 o                         
  -1  11   5         61.91         58.80        39.32 o                         
   0  11   5       1181.12       1305.10        66.95 o                         
   1  11   5       3267.15       3328.26       113.92 o                         
   2  11   5          8.19         25.59        43.32 o                         
   3  11   5       1548.39       1786.22        97.99 o                         
   4  11   5        355.36        284.82        58.33 o                         
   5  11   5        190.59        112.61        52.06 o                         
   6  11   5       2844.58       2681.24       111.80 o                         
   7  11   5       4955.91       4720.37       149.06 o                         
   8  11   5          8.97        -38.20        90.31 o                         
  -8  12   5        696.22        827.89       111.31 o                         
  -7  12   5          2.59        -40.63        68.96 o                         
  -6  12   5        215.62        112.27        74.48 o                         
  -5  12   5       1557.13       1297.11        92.20 o                         
  -4  12   5        211.02        145.03        52.17 o                         
  -3  12   5        947.00       1029.04        77.59 o                         
  -2  12   5        169.40        136.57        47.90 o                         
  -1  12   5        908.51        752.71        63.06 o                         
   0  12   5        749.08        803.32        59.86 o                         
   1  12   5         16.93          4.24        52.10 o                         
   2  12   5         53.26         83.73        50.91 o                         
   3  12   5          0.49         -7.81        52.54 o                         
   4  12   5        920.32        870.15       102.98 o                         
   5  12   5        314.73        330.58       122.23 o                         
   6  12   5       3869.11       4122.57       171.91 o                         
  -6  13   5        510.87        232.98        85.98 o                         
  -5  13   5        511.69        383.38        76.79 o                         
  -4  13   5        883.71       1011.20       163.31 o                         
  -3  13   5          7.32         50.53        60.32 o                         
  -2  13   5          7.37        -38.38        62.57 o                         
  -1  13   5          0.06        -33.26        56.50 o                         
   0  13   5         47.64         49.35        59.89 o                         
   1  13   5        224.62        366.45        66.30 o                         
   2  13   5        253.19        184.25        62.51 o                         
   3  13   5       1529.57       1730.82       134.57 o                         
   4  13   5        236.75        237.24        76.56 o                         
  -3  14   5        337.27        299.40        80.75 o                         
  -2  14   5         16.91        101.47        72.79 o                         
  -1  14   5        110.06         80.30        74.56 o                         
   0  14   5        179.33        360.01        79.42 o                         
   1  14   5        180.56        161.94        82.78 o                         
  -2 -15   6       1035.27        935.55       135.48 o                         
  -1 -15   6        273.45        306.06       103.34 o                         
   0 -15   6         67.64        259.54       100.97 o                         
   1 -15   6          1.99         75.71        86.98 o                         
   2 -15   6        155.17        244.98        96.46 o                         
   3 -15   6        251.98        452.30       154.68 o                         
  -5 -14   6        193.40        266.82        67.40 o                         
  -4 -14   6       1756.73       1582.34       163.45 o                         
  -3 -14   6       3860.47       4206.94       264.68 o                         
  -2 -14   6       1297.35       1358.90       119.25 o                         
  -1 -14   6        450.35        582.96        87.18 o                         
   0 -14   6         16.41         66.55        67.83 o                         
   1 -14   6        749.28        817.40        94.43 o                         
   2 -14   6        662.53        602.02        90.38 o                         
   3 -14   6        116.24         26.62        64.92 o                         
   4 -14   6        324.41        257.86       126.15 o                         
   5 -14   6        400.98        425.01       147.93 o                         
   6 -14   6         38.18       -101.67       105.24 o                         
   7 -14   6        129.53        283.94        98.92 o                         
  -7 -13   6         81.70          4.69        71.23 o                         
  -6 -13   6       1290.67       1424.07       113.51 o                         
  -5 -13   6        937.47       1239.10        97.13 o                         
  -4 -13   6       3159.63       3027.98       137.91 o                         
  -3 -13   6       3434.37       3579.80       118.27 o                         
  -2 -13   6        944.02       1088.51        78.15 o                         
  -1 -13   6        608.42        623.76        63.44 o                         
   0 -13   6       1194.29       1262.89        84.11 o                         
   1 -13   6          0.50         -6.53        44.03 o                         
   2 -13   6        124.52         70.38        57.97 o                         
   3 -13   6       1604.18       1608.73       106.45 o                         
   4 -13   6        856.83        873.68        84.30 o                         
   5 -13   6         16.98         62.66        66.42 o                         
   6 -13   6          0.42         -8.10        64.05 o                         
   7 -13   6        219.66        293.23       103.05 o                         
   8 -13   6         66.39        153.23        96.92 o                         
  -8 -12   6        195.14        225.65        77.84 o                         
  -7 -12   6       2484.41       2535.99       148.62 o                         
  -6 -12   6        183.03        173.32        64.09 o                         
  -5 -12   6       1130.69       1057.15        80.25 o                         
  -4 -12   6       3568.24       3435.69       124.05 o                         
  -3 -12   6        209.31        215.13        39.03 o                         
  -2 -12   6        123.56         98.29        32.88 o                         
  -1 -12   6       1407.05       1308.50        62.97 o                         
   0 -12   6       2375.99       2381.80       108.77 o                         
   1 -12   6        691.88        607.45        61.44 o                         
   2 -12   6       3272.88       3114.22       125.66 o                         
   3 -12   6         20.05         58.87        41.03 o                         
   4 -12   6        172.76        420.80        52.73 o                         
   5 -12   6        673.61        559.11        66.19 o                         
   6 -12   6         22.19          4.57        47.94 o                         
   7 -12   6       1587.46       2171.34       116.62 o                         
   8 -12   6       1368.50       1683.80       140.58 o                         
   9 -12   6        259.96        283.70        77.78 o                         
  10 -12   6         55.52         99.42        85.66 o                         
  -9 -11   6        176.25        195.95        74.68 o                         
  -8 -11   6       2518.65       2758.66       151.59 o                         
  -7 -11   6       1136.76       1090.17        84.67 o                         
  -6 -11   6        245.46        217.20        52.29 o                         
  -5 -11   6       1160.66       1250.59        73.91 o                         
  -4 -11   6         87.86         59.82        31.70 o                         
  -3 -11   6        811.96        763.91        48.09 o                         
  -2 -11   6        255.19        263.92        33.81 o                         
  -1 -11   6       9380.76       9950.59       207.35 o                         
   0 -11   6        884.39        931.06        91.19 o                         
   1 -11   6       5294.61       5297.69       143.05 o                         
   2 -11   6        952.59       1077.77        64.81 o                         
   3 -11   6        151.61        195.64        44.70 o                         
   4 -11   6       4519.89       3892.90       119.77 o                         
   5 -11   6       1261.26       1349.41        87.56 o                         
   6 -11   6       2047.75       2569.82       101.29 o                         
   7 -11   6        843.14        997.01        68.27 o                         
   8 -11   6        136.32         40.84        49.00 o                         
   9 -11   6          1.37         42.90        49.53 o                         
  10 -11   6        236.03        251.74        81.94 o                         
  11 -11   6        216.87        152.93        86.99 o                         
 -10 -10   6         34.42         91.17        63.33 o                         
  -9 -10   6       1230.41       1261.93        85.64 o                         
  -8 -10   6       3092.07       2730.82       117.74 o                         
  -7 -10   6          7.71          4.42        42.32 o                         
  -6 -10   6         43.50        -35.09        35.09 o                         
  -5 -10   6        148.76        263.57        38.97 o                         
  -4 -10   6       2297.36       2385.21        73.49 o                         
  -3 -10   6        611.12        796.07        42.56 o                         
  -2 -10   6       7523.32       7379.65       168.87 o                         
  -1 -10   6        115.44         91.54        26.73 o                         
   0 -10   6       1665.68       1530.14        56.91 o                         
   1 -10   6      11780.73      11968.31       241.11 o                         
   2 -10   6       1845.93       1874.29        60.55 o                         
   3 -10   6       3711.93       3607.98       107.83 o                         
   4 -10   6       6707.48       7183.37       169.11 o                         
   5 -10   6       1852.40       1945.45        78.94 o                         
   6 -10   6          5.97         67.90        39.16 o                         
   7 -10   6       1698.31       1897.46        86.90 o                         
   8 -10   6         65.89         87.95        42.52 o                         
   9 -10   6        846.29        908.79        76.65 o                         
  10 -10   6        548.79        218.76        61.82 o                         
  11 -10   6        392.35        235.15        78.18 o                         
  12 -10   6         10.55         74.44       110.53 o                         
 -11  -9   6        191.30        136.88        71.06 o                         
 -10  -9   6        110.96         72.15        53.13 o                         
  -9  -9   6       1710.39       1685.96        92.23 o                         
  -8  -9   6        638.97        524.99        58.66 o                         
  -7  -9   6        150.34        116.79        42.71 o                         
  -6  -9   6        591.86        773.85        45.24 o                         
  -5  -9   6       1667.94       1727.28        58.96 o                         
  -4  -9   6       1529.65       1750.63        57.53 o                         
  -3  -9   6       1440.74       1363.53        46.09 o                         
  -2  -9   6       2578.09       2601.19        63.06 o                         
  -1  -9   6       4618.68       5133.50       108.72 o                         
   0  -9   6      10351.65      11261.48       203.40 o                         
   1  -9   6      11644.42      11166.85       201.26 o                         
   2  -9   6       2441.01       2234.12        54.02 o                         
   3  -9   6       5504.93       5690.97       114.68 o                         
   4  -9   6         21.06         11.42        26.27 o                         
   5  -9   6        110.66        160.94        33.27 o                         
   6  -9   6       4154.57       4298.03       126.25 o                         
   7  -9   6        184.54        158.47        41.52 o                         
   8  -9   6        601.90        759.00        59.87 o                         
   9  -9   6        243.39        166.34        49.33 o                         
  10  -9   6        320.05        280.01        57.11 o                         
  11  -9   6        414.55        357.95        73.51 o                         
  12  -9   6         21.29         46.82        97.89 o                         
 -12  -8   6         21.24        122.00        85.75 o                         
 -11  -8   6       1824.37       1696.05       112.51 o                         
 -10  -8   6        134.04         47.24        49.85 o                         
  -9  -8   6         31.01        -14.23        41.44 o                         
  -8  -8   6       1553.19       1734.92        87.39 o                         
  -7  -8   6       1565.12       1828.86        85.45 o                         
  -6  -8   6        482.91        637.29        39.70 o                         
  -5  -8   6       1052.03       1259.16        45.44 o                         
  -4  -8   6        926.99        821.32        35.23 o                         
  -3  -8   6       6151.72       5839.75       119.67 o                         
  -2  -8   6        695.57        441.60        24.25 o                         
  -1  -8   6      11240.63      11623.79       197.79 o                         
   0  -8   6      17654.03      18007.25       256.99 o                         
   1  -8   6       2921.27       2876.77        55.05 o                         
   2  -8   6      17511.38      16873.48       249.74 o                         
   3  -8   6       1768.63       1794.62        44.33 o                         
   4  -8   6        768.51        708.78        32.70 o                         
   5  -8   6      12178.63      12296.45       247.85 o                         
   6  -8   6       2998.10       3178.14       102.12 o                         
   7  -8   6         43.42         36.75        35.57 o                         
   8  -8   6        835.29        876.39        60.38 o                         
   9  -8   6        200.74         72.23        42.22 o                         
  10  -8   6         26.72         22.99        47.98 o                         
  11  -8   6         60.01         87.24        54.90 o                         
  12  -8   6        940.06       1029.45       133.68 o                         
  13  -8   6          0.85         39.92       121.11 o                         
 -13  -7   6        298.38        420.47       157.89 o                         
 -12  -7   6        785.65        747.30       111.56 o                         
 -11  -7   6        294.86        128.93        75.09 o                         
 -10  -7   6       1232.26        827.19        92.64 o                         
  -9  -7   6       5148.01       5604.59       169.49 o                         
  -8  -7   6       9834.23      10039.54       260.92 o                         
  -7  -7   6        931.37        649.55        48.01 o                         
  -6  -7   6        104.62        123.51        25.99 o                         
  -5  -7   6       1497.88       1631.31        50.15 o                         
  -4  -7   6       2055.64       1545.75        43.52 o                         
  -3  -7   6       1452.62       1150.94        33.16 o                         
  -2  -7   6       8933.29       9278.85       147.12 o                         
  -1  -7   6      45856.70      47630.40       702.77 o                         
   0  -7   6       7453.49       8338.34       124.26 o                         
   1  -7   6       5875.78       5580.77        87.09 o                         
   2  -7   6       8045.64       7882.98       122.41 o                         
   3  -7   6       3144.28       2447.30        47.22 o                         
   4  -7   6      10056.71      10566.53       174.78 o                         
   5  -7   6        286.18        323.40        21.38 o                         
   6  -7   6         99.89        102.55        27.40 o                         
   7  -7   6       1866.13       2011.54        74.87 o                         
   8  -7   6        291.42        440.37        56.29 o                         
   9  -7   6       1855.02       1858.95        83.28 o                         
  10  -7   6        150.65        126.64        47.30 o                         
  11  -7   6       2237.23       2318.36       121.46 o                         
  12  -7   6         17.94         53.49        56.91 o                         
  13  -7   6        200.17        187.38        95.91 o                         
 -13  -6   6          6.42        -67.86        76.44 o                         
 -12  -6   6       1580.21       1388.01       112.52 o                         
 -11  -6   6       2172.71       1944.61       109.21 o                         
 -10  -6   6       4021.83       4169.77       138.87 o                         
  -9  -6   6       7952.05       8293.58       223.63 o                         
  -8  -6   6       9806.24       9764.96       252.89 o                         
  -7  -6   6       1355.95       1439.13        61.29 o                         
  -6  -6   6       5935.18       5862.98       115.41 o                         
  -5  -6   6        250.17         32.85        13.22 o                         
  -4  -6   6      13114.53      13561.70       202.46 o                         
  -3  -6   6       5906.74       6145.30       101.38 o                         
  -2  -6   6      10722.57      11311.81       181.94 o                         
  -1  -6   6      14560.96      15573.73       236.41 o                         
   0  -6   6       6339.98       6394.17        96.35 o                         
   1  -6   6      33556.12      36666.42       522.86 o                         
   2  -6   6      32553.26      30616.92       472.08 o                         
   3  -6   6       2329.01       2366.87        50.13 o                         
   4  -6   6        394.77        571.23        23.21 o                         
   5  -6   6       1054.57        821.04        28.83 o                         
   6  -6   6       3430.07       3309.32        70.26 o                         
   7  -6   6       1097.10        902.24        39.25 o                         
   8  -6   6       4319.42       4653.84        97.76 o                         
   9  -6   6        416.46        520.63        47.66 o                         
  10  -6   6        510.72        589.86        62.53 o                         
  11  -6   6        286.17        166.74        54.36 o                         
  12  -6   6          1.78        -39.83        51.56 o                         
  13  -6   6         15.92        131.85        72.18 o                         
  14  -6   6        134.52        192.77       129.99 o                         
 -13  -5   6       4394.72       4739.66       243.83 o                         
 -12  -5   6       1169.40       1009.08        84.27 o                         
 -11  -5   6       1867.57       1963.89       105.60 o                         
 -10  -5   6       6306.06       6652.86       208.84 o                         
  -9  -5   6       7715.85       7579.54       189.16 o                         
  -8  -5   6       5815.56       5729.22       139.89 o                         
  -7  -5   6       2930.91       3097.59        69.26 o                         
  -6  -5   6         12.11         53.57        13.70 o                         
  -5  -5   6       2109.61       2530.86        45.47 o                         
  -4  -5   6       2323.42       2123.70        40.76 o                         
  -3  -5   6        969.99        727.33        23.12 o                         
  -2  -5   6       9595.85       9345.74       151.38 o                         
  -1  -5   6       3239.02       2540.16        46.66 o                         
   0  -5   6      22750.77      25494.33       393.34 o                         
   1  -5   6      44956.56      41395.63       588.03 o                         
   2  -5   6       2128.69       2219.89        49.50 o                         
   3  -5   6          5.36         34.59        12.66 o                         
   4  -5   6       6617.12       6034.26       100.74 o                         
   5  -5   6        352.98        435.98        25.52 o                         
   6  -5   6       2688.88       2806.84        60.99 o                         
   7  -5   6       7333.91       7361.24       136.10 o                         
   8  -5   6         16.72          2.28        22.73 o                         
   9  -5   6        925.32        813.91        45.99 o                         
  10  -5   6        534.51        588.15        47.74 o                         
  11  -5   6         21.70         17.30        41.65 o                         
  12  -5   6        164.34        236.74        55.80 o                         
  13  -5   6       1207.53       1163.80        95.48 o                         
  14  -5   6        147.12        158.58        99.17 o                         
 -14  -4   6       2443.75       2804.19       185.38 o                         
 -13  -4   6       1055.43       1058.52       139.85 o                         
 -12  -4   6       1312.39       1425.08        94.54 o                         
 -11  -4   6       4160.40       4174.05       137.63 o                         
 -10  -4   6       3704.28       3491.64       119.56 o                         
  -9  -4   6       8470.87       8368.34       203.28 o                         
  -8  -4   6         19.91        -16.60        20.90 o                         
  -7  -4   6        875.81        884.21        33.66 o                         
  -6  -4   6        237.68        270.86        15.90 o                         
  -5  -4   6       2096.55       2685.43        46.43 o                         
  -4  -4   6       7689.49       8724.21       128.40 o                         
  -3  -4   6      15535.39      14883.20       225.55 o                         
  -2  -4   6         54.55        109.57        11.64 o                         
  -1  -4   6      11918.20      11096.20       169.26 o                         
   0  -4   6      61237.71      58966.31       834.14 o                         
   1  -4   6       6189.27       7163.76       113.07 o                         
   2  -4   6       6733.83       7275.93       115.55 o                         
   3  -4   6      10234.69       9294.57       145.01 o                         
   4  -4   6        402.08        597.90        21.43 o                         
   5  -4   6         38.51        116.99        14.22 o                         
   6  -4   6       3061.16       3668.73        74.44 o                         
   7  -4   6       8316.41       8039.13       143.73 o                         
   8  -4   6          1.39        -18.70        18.70 o                         
   9  -4   6        267.36        374.71        29.58 o                         
  10  -4   6         93.96         71.01        28.64 o                         
  11  -4   6        489.99        740.55        45.88 o                         
  12  -4   6       4301.33       4264.21       122.96 o                         
  13  -4   6        447.03        658.45        62.91 o                         
  14  -4   6       1387.92       1548.45       146.26 o                         
 -14  -3   6        890.04        728.40       134.20 o                         
 -13  -3   6       1321.99       1321.18        84.29 o                         
 -12  -3   6       1011.97       1133.75        75.32 o                         
 -11  -3   6         30.55        -41.42        48.43 o                         
 -10  -3   6       9589.17       9461.31       228.71 o                         
  -9  -3   6         14.43         -2.46        26.73 o                         
  -8  -3   6       4973.16       5086.13        99.38 o                         
  -7  -3   6       5030.17       4476.04        78.22 o                         
  -6  -3   6       2135.17       3013.17        49.88 o                         
  -5  -3   6       2867.58       2426.69        42.18 o                         
  -4  -3   6       7657.00       8738.79       120.27 o                         
  -3  -3   6       3352.17       1710.68        29.84 o                         
  -2  -3   6       3649.42       2906.51        52.74 o                         
  -1  -3   6      27502.34      25873.08       397.20 o                         
   0  -3   6       1083.33       1798.41        34.34 o                         
   1  -3   6       6485.60       7764.60       120.30 o                         
   2  -3   6         12.55         47.17         9.74 o                         
   3  -3   6          5.50        299.86        14.41 o                         
   4  -3   6       1795.86       1549.85        39.35 o                         
   5  -3   6       4186.53       5049.86        88.99 o                         
   6  -3   6      17714.17      16995.28       259.65 o                         
   7  -3   6         12.22         81.75        17.84 o                         
   8  -3   6        108.25        151.90        22.01 o                         
   9  -3   6       7138.29       6955.56       137.32 o                         
  10  -3   6         69.02        103.06        27.96 o                         
  11  -3   6       9320.31       9580.16       186.68 o                         
  12  -3   6       3320.92       3578.29       100.71 o                         
  13  -3   6       1489.62       1676.19        82.79 o                         
  14  -3   6          9.83        179.35        63.78 o                         
 -14  -2   6        482.25        361.85        88.46 o                         
 -13  -2   6        262.09        353.89        59.78 o                         
 -12  -2   6         31.66          7.80        40.53 o                         
 -11  -2   6       8227.89       8215.58       193.52 o                         
 -10  -2   6        142.45        138.01        44.08 o                         
  -9  -2   6       6131.70       6528.30       125.32 o                         
  -8  -2   6       6615.54       6738.10       125.95 o                         
  -7  -2   6          6.93        106.54        15.69 o                         
  -6  -2   6       5883.23       5625.31        82.48 o                         
  -5  -2   6       2444.57       2967.50        47.06 o                         
  -4  -2   6        759.23       1428.94        26.01 o                         
  -3  -2   6       8677.12       8186.61       119.27 o                         
  -2  -2   6          3.00         33.05        10.29 o                         
  -1  -2   6       6382.84       9708.62       143.67 o                         
   0  -2   6      34058.84      32901.04       453.57 o                         
   1  -2   6        517.76        316.72        15.63 o                         
   2  -2   6       1214.77        482.23        19.55 o                         
   3  -2   6       5960.09       6953.96       118.85 o                         
   4  -2   6       1276.47       1331.53        32.29 o                         
   5  -2   6      12302.95      10176.33       164.25 o                         
   6  -2   6       4722.98       4315.51        75.56 o                         
   7  -2   6       2503.91       2715.57        55.31 o                         
   8  -2   6      14834.15      15037.03       254.22 o                         
   9  -2   6       1239.27       1146.78        44.98 o                         
  10  -2   6      11048.87      11028.97       206.02 o                         
  11  -2   6       1922.00       1999.87        67.44 o                         
  12  -2   6        184.28        298.85        38.03 o                         
  13  -2   6        274.59        211.78        45.35 o                         
  14  -2   6        285.14        179.72        64.06 o                         
 -14  -1   6        556.83        571.59        75.98 o                         
 -13  -1   6          1.89        -47.35        47.35 o                         
 -12  -1   6        545.19        530.34        60.33 o                         
 -11  -1   6         75.23         37.41        34.81 o                         
 -10  -1   6       1121.17       1256.00        57.34 o                         
  -9  -1   6       9616.13       9948.68       186.63 o                         
  -8  -1   6       7984.71       7870.24       150.05 o                         
  -7  -1   6       4505.79       3917.45        72.98 o                         
  -6  -1   6       2428.55       2128.92        36.61 o                         
  -5  -1   6        536.30        469.04        18.11 o                         
  -4  -1   6       6125.96       5463.69        86.02 o                         
  -3  -1   6      24526.74      23324.07       347.67 o                         
  -2  -1   6       9540.18      11683.63       178.29 o                         
  -1  -1   6        776.85       1233.66        23.85 o                         
   0  -1   6        596.80        145.14         9.64 o                         
   1  -1   6      12455.31      11573.22       176.09 o                         
   2  -1   6       2911.16       3534.25        59.47 o                         
   3  -1   6        404.67        576.48        18.67 o                         
   4  -1   6       1961.03       1243.33        30.12 o                         
   5  -1   6        119.50         77.00        12.74 o                         
   6  -1   6        718.00        476.89        21.20 o                         
   7  -1   6      12467.63      13210.39       215.79 o                         
   8  -1   6       8805.82       7917.36       145.75 o                         
   9  -1   6       4037.15       4006.08        87.32 o                         
  10  -1   6         61.22         46.17        26.08 o                         
  11  -1   6       3617.25       3656.90        92.50 o                         
  12  -1   6        132.40        123.23        35.68 o                         
  13  -1   6       1436.77       1374.29        68.08 o                         
  14  -1   6         16.93        -14.60        52.40 o                         
 -14   0   6          0.52          0.35        52.66 o                         
 -13   0   6       1391.85       1497.35        84.71 o                         
 -12   0   6        707.65        709.82        59.37 o                         
 -11   0   6          1.99        -19.15        34.33 o                         
 -10   0   6       1144.42       1103.52        51.78 o                         
  -9   0   6      17140.52      16781.40       296.57 o                         
  -8   0   6         83.87        135.60        22.21 o                         
  -7   0   6        592.54        381.92        23.20 o                         
  -6   0   6      14316.89      15028.31       221.93 o                         
  -5   0   6        124.36        249.85        18.50 o                         
  -4   0   6      57830.37      62137.54       879.46 o                         
  -3   0   6        473.38        781.64        19.26 o                         
  -2   0   6       1997.17       1884.29        30.35 o                         
  -1   0   6       5729.94       4539.57        66.73 o                         
   0   0   6       3091.66       3041.33        51.75 o                         
   1   0   6       4224.87       2446.45        41.82 o                         
   2   0   6      26816.47      31799.87       469.43 o                         
   3   0   6       2068.22       1660.22        33.21 o                         
   4   0   6         17.04        150.22        19.38 o                         
   5   0   6       5986.90       4754.39        85.05 o                         
   6   0   6        936.08        830.38        34.28 o                         
   7   0   6      29124.83      27666.20       451.41 o                         
   8   0   6       2033.93       2090.93        62.57 o                         
   9   0   6        661.23        764.09        39.34 o                         
  10   0   6       9786.50       9435.61       184.32 o                         
  11   0   6        962.48       1005.49        48.10 o                         
  12   0   6       1337.03       1241.93        59.63 o                         
  13   0   6         61.73         22.49        40.64 o                         
  14   0   6        114.67        107.37        57.09 o                         
 -14   1   6       1328.41       1486.77       101.08 o                         
 -13   1   6         10.93         95.05        47.79 o                         
 -12   1   6        568.27        576.11        55.51 o                         
 -11   1   6        162.78        143.40        40.84 o                         
 -10   1   6       4428.45       4171.24       106.42 o                         
  -9   1   6        187.29        222.97        30.78 o                         
  -8   1   6         10.30         57.82        19.15 o                         
  -7   1   6       4107.21       4791.96        92.12 o                         
  -6   1   6       1025.11        763.90        26.01 o                         
  -5   1   6      32955.10      32393.54       480.40 o                         
  -4   1   6        969.76        849.30        22.06 o                         
  -3   1   6      12909.01      13223.20       186.80 o                         
  -2   1   6       8458.12      10225.32       132.79 o                         
  -1   1   6         97.02        274.65        11.19 o                         
   0   1   6       6130.54       4220.53        70.18 o                         
   1   1   6      60221.70      71029.99       969.24 o                         
   2   1   6      11979.17      10951.79       179.80 o                         
   3   1   6       1989.18       1682.33        30.43 o                         
   4   1   6       9167.88       8447.28       145.27 o                         
   5   1   6       1997.26       2075.76        48.71 o                         
   6   1   6      47070.98      46216.46       741.28 o                         
   7   1   6       2964.66       3656.68        82.42 o                         
   8   1   6       8520.18       8289.38       159.83 o                         
   9   1   6      16103.26      15077.89       287.22 o                         
  10   1   6         63.64          6.94        30.23 o                         
  11   1   6         26.46         19.25        33.62 o                         
  12   1   6        116.87         63.99        36.88 o                         
  13   1   6        174.05        171.19        46.26 o                         
  14   1   6        107.01        223.53        68.56 o                         
 -14   2   6          3.18        -11.58        87.91 o                         
 -13   2   6        119.56        149.25        57.23 o                         
 -12   2   6         11.43         50.54        48.12 o                         
 -11   2   6       2711.01       2618.00        86.77 o                         
 -10   2   6        379.19        502.15        39.78 o                         
  -9   2   6        627.32        583.47        39.12 o                         
  -8   2   6       4504.74       4569.55       101.20 o                         
  -7   2   6       6125.25       5802.54       107.24 o                         
  -6   2   6       6267.51       5730.46       103.87 o                         
  -5   2   6        341.23        191.29        18.84 o                         
  -4   2   6      32096.60      31438.92       450.26 o                         
  -3   2   6       1255.53       1799.55        31.63 o                         
  -2   2   6        266.60        450.28        13.33 o                         
  -1   2   6      22254.46      24224.68       300.56 o                         
   0   2   6       6699.97       9252.47       137.31 o                         
   1   2   6      18990.51      19358.78       254.81 o                         
   2   2   6       1508.55        768.89        20.63 o                         
   3   2   6      13229.33      14530.56       229.32 o                         
   4   2   6         33.09         74.29        15.34 o                         
   5   2   6      27220.20      24765.16       402.86 o                         
   6   2   6       1987.22       2530.19        61.21 o                         
   7   2   6      33408.84      31546.91       535.99 o                         
   8   2   6      11588.03      10860.95       220.81 o                         
   9   2   6        716.44        730.73        44.34 o                         
  10   2   6        206.57        187.48        34.80 o                         
  11   2   6       1400.35       1151.85        64.77 o                         
  12   2   6         93.34        158.19        44.02 o                         
  13   2   6        193.58        267.70        55.01 o                         
  14   2   6         62.24        129.48        67.87 o                         
 -14   3   6       1088.75       1150.74       126.46 o                         
 -13   3   6        633.50        772.19        84.88 o                         
 -12   3   6         37.65         15.23        56.38 o                         
 -11   3   6        234.39        239.28        48.48 o                         
 -10   3   6         43.33        -31.87        31.87 o                         
  -9   3   6        271.29        359.47        33.03 o                         
  -8   3   6      10303.91      10152.61       196.48 o                         
  -7   3   6       3487.30       3556.80        77.63 o                         
  -6   3   6        805.24        908.58        38.60 o                         
  -5   3   6      14912.75      13736.86       228.04 o                         
  -4   3   6        244.60        248.12        13.79 o                         
  -3   3   6       4017.90       4769.32        75.97 o                         
  -2   3   6      23085.74      25576.84       344.30 o                         
  -1   3   6        105.20        147.03         9.41 o                         
   0   3   6       6020.47       4754.04        70.80 o                         
   1   3   6       3374.30       3242.53        55.31 o                         
   2   3   6       1181.22        921.72        25.62 o                         
   3   3   6        733.35        622.59        21.30 o                         
   4   3   6       1896.25       1198.87        31.44 o                         
   5   3   6         80.86        120.74        16.65 o                         
   6   3   6      61280.50      56493.49       945.46 o                         
   7   3   6      11816.48      11384.91       210.35 o                         
   8   3   6       4187.92       4346.24       105.95 o                         
   9   3   6       5201.37       5028.02       120.12 o                         
  10   3   6         55.75         37.27        33.68 o                         
  11   3   6       1149.67       1287.54        64.61 o                         
  12   3   6        256.65        319.19        50.52 o                         
  13   3   6        244.50        142.51        78.05 o                         
  14   3   6        281.77        326.20        72.13 o                         
 -14   4   6        507.29        410.51        82.44 o                         
 -13   4   6        444.64        544.50        83.09 o                         
 -12   4   6        101.11        153.85        60.07 o                         
 -11   4   6       2239.41       2173.76       106.24 o                         
 -10   4   6       1181.54       1209.01        75.33 o                         
  -9   4   6      14713.52      15157.58       321.88 o                         
  -8   4   6        879.64       1039.35        49.45 o                         
  -7   4   6         45.17         89.84        23.54 o                         
  -6   4   6      10818.64       9869.91       179.51 o                         
  -5   4   6          8.69         57.46        14.64 o                         
  -4   4   6         92.70        210.28        14.50 o                         
  -3   4   6       3105.72       2938.27        56.12 o                         
  -2   4   6       2820.03       2383.86        44.21 o                         
  -1   4   6          2.13         57.41         8.74 o                         
   0   4   6       2931.10       4074.40        67.84 o                         
   1   4   6      20680.16      20350.64       318.38 o                         
   2   4   6       8882.10       9909.60       155.94 o                         
   3   4   6       1931.03       2667.22        57.46 o                         
   4   4   6         34.98         -5.03        15.06 o                         
   5   4   6      40063.98      36440.52       700.47 o                         
   6   4   6        181.40        446.29        32.37 o                         
   7   4   6        555.43        448.37        35.83 o                         
   8   4   6       5405.75       5637.48       123.32 o                         
   9   4   6       4155.23       4075.98       101.20 o                         
  10   4   6       1544.88       1695.80        67.21 o                         
  11   4   6        206.39        229.19        40.15 o                         
  12   4   6        130.66        191.25        46.84 o                         
  13   4   6        133.06        119.63        82.06 o                         
 -14   5   6       1838.46       1832.14       140.97 o                         
 -13   5   6        573.20        505.28        85.39 o                         
 -12   5   6        149.86         90.01        82.12 o                         
 -11   5   6        178.20        159.67        66.01 o                         
 -10   5   6       3838.23       3826.15       139.31 o                         
  -9   5   6        642.60        666.36        54.32 o                         
  -8   5   6       2513.78       2688.24        94.02 o                         
  -7   5   6       5464.88       5439.02       133.71 o                         
  -6   5   6        908.18        968.74        49.33 o                         
  -5   5   6         69.55          1.12        22.54 o                         
  -4   5   6        145.53        158.96        18.38 o                         
  -3   5   6       7962.01       7810.93       159.65 o                         
  -2   5   6        648.16        826.22        36.56 o                         
  -1   5   6        753.19        948.71        24.82 o                         
   0   5   6      30348.90      29909.04       431.53 o                         
   1   5   6       3954.95       5201.16        92.45 o                         
   2   5   6       2341.35       1974.80        44.05 o                         
   3   5   6        580.46        489.48        25.93 o                         
   4   5   6      21439.21      19826.20       305.28 o                         
   5   5   6        567.47        813.96        39.77 o                         
   6   5   6        268.58        255.89        29.74 o                         
   7   5   6       2323.46       2234.05        70.47 o                         
   8   5   6       5469.52       5081.25       115.24 o                         
   9   5   6          7.96         25.11        32.03 o                         
  10   5   6         30.03         -5.34        34.00 o                         
  11   5   6       2661.81       2190.23        83.70 o                         
  12   5   6         35.17        -29.07        53.12 o                         
  13   5   6        958.96        915.32        95.18 o                         
 -13   6   6        169.00        216.79        80.22 o                         
 -12   6   6        112.89         46.89        79.28 o                         
 -11   6   6          7.03          5.05        53.44 o                         
 -10   6   6        370.15        143.24        54.50 o                         
  -9   6   6       3677.55       3767.95       125.71 o                         
  -8   6   6         93.29        105.57        36.98 o                         
  -7   6   6        550.23        505.25        49.13 o                         
  -6   6   6       3934.20       3809.61       106.03 o                         
  -5   6   6        170.11        203.81        30.85 o                         
  -4   6   6       5179.60       5020.58       122.24 o                         
  -3   6   6        160.66        376.17        29.23 o                         
  -2   6   6       1019.19       1262.11        44.98 o                         
  -1   6   6      26465.17      24457.46       525.99 o                         
   0   6   6       2333.85       3026.44        65.64 o                         
   1   6   6       1633.48       1387.77        39.78 o                         
   2   6   6       4437.67       4440.07        85.61 o                         
   3   6   6       2744.62       3112.45        78.79 o                         
   4   6   6       1030.94       1361.02        51.68 o                         
   5   6   6       4305.19       4685.16       103.51 o                         
   6   6   6        464.46        624.26        40.30 o                         
   7   6   6       8187.67       8141.04       164.48 o                         
   8   6   6        302.13        284.11        37.81 o                         
   9   6   6        772.40        898.34        52.85 o                         
  10   6   6       4824.51       4816.24       121.51 o                         
  11   6   6        639.74        514.81        52.12 o                         
  12   6   6        445.87        770.44        92.63 o                         
 -13   7   6        142.86         83.27        87.74 o                         
 -12   7   6          7.65        -37.66        73.09 o                         
 -11   7   6       1225.89        842.41        89.43 o                         
 -10   7   6        973.48       1124.47        88.95 o                         
  -9   7   6        207.58        316.20        64.19 o                         
  -8   7   6        316.18        309.48        71.58 o                         
  -7   7   6       1199.21       1090.65        60.05 o                         
  -6   7   6         18.30         41.16        37.24 o                         
  -5   7   6        476.30        362.48        45.73 o                         
  -4   7   6        833.95        805.95        57.64 o                         
  -3   7   6       5900.38       5798.51       129.20 o                         
  -2   7   6       9937.17      10132.52       271.37 o                         
  -1   7   6       5031.21       4654.82       157.66 o                         
   0   7   6       3445.44       3021.57        76.82 o                         
   1   7   6       4487.17       4478.06        97.36 o                         
   2   7   6       1114.91        935.67        39.09 o                         
   3   7   6       2752.30       2746.37        66.34 o                         
   4   7   6      11876.68      12791.27       226.08 o                         
   5   7   6        499.71        521.65        39.07 o                         
   6   7   6       6935.09       7080.46       147.15 o                         
   7   7   6        232.71        168.77        35.07 o                         
   8   7   6       3725.23       4172.39       105.91 o                         
   9   7   6       3186.08       2796.90        90.73 o                         
  10   7   6         68.65        -33.37        37.79 o                         
  11   7   6        113.19        238.57        51.19 o                         
  12   7   6        286.92        373.35        82.91 o                         
 -12   8   6        127.60         93.99        85.25 o                         
 -11   8   6        217.44        428.35        85.58 o                         
 -10   8   6        211.53        145.49        59.03 o                         
  -9   8   6         56.95        105.12        48.86 o                         
  -8   8   6          1.16        -20.42        42.10 o                         
  -7   8   6          0.77          4.32        39.99 o                         
  -6   8   6       1108.07       1371.87        66.53 o                         
  -5   8   6         52.27         67.92        31.53 o                         
  -4   8   6       8937.81       9233.23       224.56 o                         
  -3   8   6       3534.52       3194.91        98.04 o                         
  -2   8   6       4350.47       4423.97       195.76 o                         
  -1   8   6        540.90        601.80        45.30 o                         
   0   8   6        313.31        131.05        33.80 o                         
   1   8   6      14540.44      14411.33       290.13 o                         
   2   8   6       4236.04       4610.22       109.72 o                         
   3   8   6       9488.94      10711.07       213.31 o                         
   4   8   6         45.73         33.69        28.48 o                         
   5   8   6       2975.31       3026.83        84.23 o                         
   6   8   6        339.20        453.32        42.95 o                         
   7   8   6        591.18        589.55        48.42 o                         
   8   8   6        303.51        175.97        40.94 o                         
   9   8   6       1202.30       1222.49        64.29 o                         
  10   8   6        140.59        175.47        45.96 o                         
  11   8   6       2216.53       2270.45       115.92 o                         
 -11   9   6          0.05         24.41        72.22 o                         
 -10   9   6         36.66        -67.52        86.74 o                         
  -9   9   6       1237.81       1078.46        88.15 o                         
  -8   9   6        159.86         82.43        48.93 o                         
  -7   9   6        992.53       1219.29        69.01 o                         
  -6   9   6        429.92        406.15        53.38 o                         
  -5   9   6       5748.03       5495.56       157.46 o                         
  -4   9   6        356.61        321.81        47.74 o                         
  -3   9   6       1308.89       1181.09        67.77 o                         
  -2   9   6         40.85        -20.89        36.81 o                         
  -1   9   6        749.77        900.92        64.07 o                         
   0   9   6      21496.29      21910.55       456.36 o                         
   1   9   6       5148.44       5300.61       139.36 o                         
   2   9   6       1081.00       1049.15        59.47 o                         
   3   9   6         19.55         24.47        32.98 o                         
   4   9   6        360.17        369.19        41.37 o                         
   5   9   6        257.86        174.61        39.23 o                         
   6   9   6         98.90         69.19        39.52 o                         
   7   9   6         51.84        114.72        41.93 o                         
   8   9   6       3526.72       3541.41       110.44 o                         
   9   9   6         91.61         59.13        45.48 o                         
  10   9   6       1546.72       1412.39       115.98 o                         
 -10  10   6        695.36        802.84        85.82 o                         
  -9  10   6        231.13        129.10        72.54 o                         
  -8  10   6         48.77         91.19        99.10 o                         
  -7  10   6          1.08        -39.35        48.25 o                         
  -6  10   6       3731.10       3797.74       142.58 o                         
  -5  10   6        294.50        344.73        52.73 o                         
  -4  10   6         30.90         16.76        52.96 o                         
  -3  10   6         24.09        -28.26        41.39 o                         
  -2  10   6       1609.67       1464.73        81.11 o                         
  -1  10   6       8427.75       7852.63       192.07 o                         
   0  10   6       5275.68       5896.97       155.15 o                         
   1  10   6        644.03        678.07        51.07 o                         
   2  10   6         40.58         -7.08        40.03 o                         
   3  10   6       1199.40       1447.66       100.81 o                         
   4  10   6         60.71        124.37        41.62 o                         
   5  10   6       1583.22       1586.11        82.03 o                         
   6  10   6       2963.93       3351.91       114.84 o                         
   7  10   6        543.46        509.29        57.80 o                         
   8  10   6         12.24        -46.59        46.59 o                         
   9  10   6        773.68        894.83        81.63 o                         
  -9  11   6        481.13        495.81       145.82 o                         
  -8  11   6        654.15        828.45       104.64 o                         
  -7  11   6        648.17        472.28        76.23 o                         
  -6  11   6         29.48         85.18        51.27 o                         
  -5  11   6         33.80        -21.36        49.89 o                         
  -4  11   6        342.19        330.63        57.78 o                         
  -3  11   6       3699.59       3656.07       150.55 o                         
  -2  11   6       3980.97       3603.17       131.99 o                         
  -1  11   6       4987.61       4721.60       137.62 o                         
   0  11   6       1806.68       1944.71        96.27 o                         
   1  11   6         31.76         25.83        40.73 o                         
   2  11   6        529.29        655.08        66.83 o                         
   3  11   6        229.74        265.53        53.10 o                         
   4  11   6        290.44        171.52        60.78 o                         
   5  11   6       2819.37       2922.26       124.07 o                         
   6  11   6        161.29        179.38        53.82 o                         
   7  11   6        466.45        539.59        80.96 o                         
   8  11   6       1068.67        886.27       100.36 o                         
  -8  12   6         11.59         73.06        90.55 o                         
  -7  12   6         53.73         21.02        72.53 o                         
  -6  12   6       1819.51       1828.15       141.49 o                         
  -5  12   6          0.45          0.70        52.46 o                         
  -4  12   6       3838.38       3389.09       197.56 o                         
  -3  12   6       1357.15       1100.88        79.67 o                         
  -2  12   6       3072.23       2640.56       117.45 o                         
  -1  12   6        402.96        380.15        56.22 o                         
   0  12   6        462.24        416.69        59.52 o                         
   1  12   6        276.68        270.09        54.84 o                         
   2  12   6         33.89         74.94        52.99 o                         
   3  12   6          0.06        -50.63        50.63 o                         
   4  12   6         90.97        207.13        70.38 o                         
   5  12   6         15.94         99.24        71.23 o                         
   6  12   6       1361.40       1658.18       126.42 o                         
  -6  13   6        156.66        103.10        73.38 o                         
  -5  13   6       2903.72       2314.21       186.69 o                         
  -4  13   6         47.19        -62.75        62.75 o                         
  -3  13   6         69.47        -79.33        82.65 o                         
  -2  13   6        218.51        305.91        75.23 o                         
  -1  13   6       1969.58       1530.62       115.07 o                         
   0  13   6        232.89         32.58        65.94 o                         
   1  13   6        426.24        410.76        75.41 o                         
   2  13   6        481.91        466.83        76.84 o                         
   3  13   6         67.20        -24.69        67.71 o                         
   4  13   6          0.69         69.11        69.55 o                         
  -1  14   6         45.29        441.61       198.07 o                         
  -2 -15   7        698.65        774.50       134.06 o                         
  -1 -15   7        301.43        165.11       105.59 o                         
   0 -15   7       1696.95       1400.54       157.14 o                         
   1 -15   7        111.45         59.15        90.40 o                         
   2 -15   7        227.90        161.86        96.12 o                         
   3 -15   7         21.72        -78.43        86.36 o                         
   4 -15   7         59.22        -39.63       120.41 o                         
  -5 -14   7         17.18        -76.62       105.44 o                         
  -4 -14   7       1631.57       1304.55       129.24 o                         
  -3 -14   7         18.79        -59.65        84.76 o                         
  -2 -14   7        174.71        233.45        72.86 o                         
  -1 -14   7       1206.63       1045.07       136.30 o                         
   0 -14   7        273.81        476.13        79.89 o                         
   1 -14   7       1864.04       2126.83       185.70 o                         
   2 -14   7        285.73        123.67        69.68 o                         
   3 -14   7        166.48         80.28        66.16 o                         
   4 -14   7       1274.14       1345.29       203.90 o                         
   5 -14   7         13.85        -38.93       113.51 o                         
   6 -14   7        148.47         22.44       120.14 o                         
   7 -14   7          2.77         99.20       140.11 o                         
  -7 -13   7         99.38          9.08        69.38 o                         
  -6 -13   7        474.53        223.34        73.04 o                         
  -5 -13   7       1165.11       1292.56       104.96 o                         
  -4 -13   7        161.04        179.30        54.36 o                         
  -3 -13   7        372.19        455.35        61.07 o                         
  -2 -13   7        537.05        632.10        63.46 o                         
  -1 -13   7        355.93        406.23        56.44 o                         
   0 -13   7       1156.90       1380.88        86.95 o                         
   1 -13   7          7.49        111.92        47.57 o                         
   2 -13   7        829.44        754.72       121.07 o                         
   3 -13   7       3846.43       3695.83       160.97 o                         
   4 -13   7         12.06         38.02        49.85 o                         
   5 -13   7         77.77         64.60        59.83 o                         
   6 -13   7          0.25        -26.91        61.21 o                         
   7 -13   7        907.34       1027.65       113.03 o                         
   8 -13   7       1684.93       1400.48       132.16 o                         
  -8 -12   7       1901.06       1920.91       132.36 o                         
  -7 -12   7        720.52        549.94        82.44 o                         
  -6 -12   7        716.09        819.04        87.66 o                         
  -5 -12   7        450.66        436.47        61.24 o                         
  -4 -12   7       2433.24       2677.19       108.99 o                         
  -3 -12   7        996.02       1106.06        58.95 o                         
  -2 -12   7        161.15        116.68        40.82 o                         
  -1 -12   7        215.15        208.27        42.50 o                         
   0 -12   7        544.74        648.85        61.22 o                         
   1 -12   7        822.79       1031.39        74.25 o                         
   2 -12   7       1914.80       1903.49        99.79 o                         
   3 -12   7         13.35          0.42        37.30 o                         
   4 -12   7        503.76        630.43        60.38 o                         
   5 -12   7       1249.42       1145.71        68.68 o                         
   6 -12   7       3812.13       4073.10       155.19 o                         
   7 -12   7       1860.26       1497.43        99.45 o                         
   8 -12   7       1844.63       1899.38       159.52 o                         
   9 -12   7        121.01        177.34        82.29 o                         
  10 -12   7        335.51        273.52       124.19 o                         
  -9 -11   7       4508.80       4559.48       199.06 o                         
  -8 -11   7         33.43         34.81        54.41 o                         
  -7 -11   7          4.56         -7.96        48.24 o                         
  -6 -11   7        971.19       1175.36        81.31 o                         
  -5 -11   7       1549.27       1472.16        72.49 o                         
  -4 -11   7       1721.84       1798.48        78.11 o                         
  -3 -11   7        642.53        663.39        45.12 o                         
  -2 -11   7        182.44        167.72        31.66 o                         
  -1 -11   7        478.51        728.42        54.37 o                         
   0 -11   7       1992.76       1792.25        82.00 o                         
   1 -11   7          0.42        -35.51        35.51 o                         
   2 -11   7        164.62        247.47        42.64 o                         
   3 -11   7       2213.46       2360.98       101.98 o                         
   4 -11   7       2619.43       2586.16        95.48 o                         
   5 -11   7       4293.06       4317.90       129.57 o                         
   6 -11   7        768.70        814.69        61.49 o                         
   7 -11   7        802.10        741.26        60.95 o                         
   8 -11   7        248.97         79.08        48.30 o                         
   9 -11   7          9.04         20.36        50.54 o                         
  10 -11   7       1271.59       1261.21       112.50 o                         
  11 -11   7        279.77        479.15       102.75 o                         
 -10 -10   7       2597.31       2453.75       131.58 o                         
  -9 -10   7         50.65         42.88        49.99 o                         
  -8 -10   7       2208.57       2185.81       104.61 o                         
  -7 -10   7       2532.46       2770.19       103.09 o                         
  -6 -10   7          0.42        -32.96        32.96 o                         
  -5 -10   7       2117.77       2024.16        87.08 o                         
  -4 -10   7       3366.77       3383.31        90.23 o                         
  -3 -10   7        315.93        324.59        32.17 o                         
  -2 -10   7       1053.80        879.65        43.56 o                         
  -1 -10   7       2078.83       2072.15        84.18 o                         
   0 -10   7       2091.71       2179.76        63.85 o                         
   1 -10   7         83.42        132.30        30.97 o                         
   2 -10   7        198.95        141.09        32.58 o                         
   3 -10   7       3793.10       4199.67       112.24 o                         
   4 -10   7       6493.87       6305.07       153.54 o                         
   5 -10   7        387.48        499.81        44.45 o                         
   6 -10   7        264.62        447.43        47.38 o                         
   7 -10   7        279.33        210.70        45.91 o                         
   8 -10   7        399.46        438.62        53.74 o                         
   9 -10   7       1030.38        774.20        65.34 o                         
  10 -10   7        544.33        808.54        78.72 o                         
  11 -10   7         15.98         55.33        74.13 o                         
  12 -10   7         48.15        -80.55        80.55 o                         
 -11  -9   7          1.48         17.21        71.74 o                         
 -10  -9   7          6.76        -24.98        49.01 o                         
  -9  -9   7       5478.50       5241.38       167.30 o                         
  -8  -9   7       2140.66       2296.62       104.18 o                         
  -7  -9   7        405.89        443.17        48.47 o                         
  -6  -9   7       6781.26       6989.39       166.43 o                         
  -5  -9   7       1099.75       1186.51        48.50 o                         
  -4  -9   7       1965.76       2182.51        59.98 o                         
  -3  -9   7          1.18         -8.98        21.19 o                         
  -2  -9   7       1839.78       1766.76        48.86 o                         
  -1  -9   7       2070.34       2296.22        61.03 o                         
   0  -9   7          1.79         15.01        18.00 o                         
   1  -9   7         71.96          7.85        17.63 o                         
   2  -9   7       7736.32       8400.81       158.03 o                         
   3  -9   7       3568.90       3538.19        90.53 o                         
   4  -9   7       1547.38       1613.75        65.24 o                         
   5  -9   7        843.36       1015.66        58.81 o                         
   6  -9   7         16.87         13.92        33.29 o                         
   7  -9   7        941.33        956.29        61.73 o                         
   8  -9   7       2101.25       1852.98        86.31 o                         
   9  -9   7        962.49       1102.01        71.02 o                         
  10  -9   7        497.36        294.89        59.40 o                         
  11  -9   7        195.10        136.39        63.40 o                         
  12  -9   7         15.53         -1.07        81.06 o                         
 -12  -8   7         35.78         52.70        84.92 o                         
 -11  -8   7          0.32        -10.53        64.97 o                         
 -10  -8   7       3493.70       3819.52       139.37 o                         
  -9  -8   7        314.70        221.81        52.06 o                         
  -8  -8   7       1599.37       1863.18        90.73 o                         
  -7  -8   7       4707.78       4732.27       135.13 o                         
  -6  -8   7         79.25         57.65        26.47 o                         
  -5  -8   7       1983.07       2407.86        66.08 o                         
  -4  -8   7        176.79        140.08        24.74 o                         
  -3  -8   7         14.48         -5.88        16.64 o                         
  -2  -8   7       3377.33       3811.00        87.33 o                         
  -1  -8   7       7466.70       7920.35       134.10 o                         
   0  -8   7        468.24        587.93        23.97 o                         
   1  -8   7      10062.43       9912.85       147.30 o                         
   2  -8   7       2051.14       2531.65        51.52 o                         
   3  -8   7       2327.85       2818.23        54.07 o                         
   4  -8   7      10222.28       9944.93       203.78 o                         
   5  -8   7         64.94         69.13        35.26 o                         
   6  -8   7       3878.13       3289.11        96.23 o                         
   7  -8   7       4403.70       4122.68       123.54 o                         
   8  -8   7       1651.00       1758.25        80.60 o                         
   9  -8   7        973.81        807.65        62.41 o                         
  10  -8   7         76.25        125.75        50.39 o                         
  11  -8   7        182.42        174.37        94.21 o                         
  12  -8   7        247.92        201.71        73.51 o                         
  13  -8   7        137.57         94.15       114.50 o                         
 -12  -7   7         39.09        -23.63        81.67 o                         
 -11  -7   7       1762.82       2055.04       138.67 o                         
 -10  -7   7        204.61        139.03        48.21 o                         
  -9  -7   7       1058.98       1173.25        73.87 o                         
  -8  -7   7        261.61        228.43        43.02 o                         
  -7  -7   7       1792.84       1401.42        62.60 o                         
  -6  -7   7        381.66        547.52        39.78 o                         
  -5  -7   7        648.44        537.40        29.40 o                         
  -4  -7   7      10230.27       9803.14       157.39 o                         
  -3  -7   7       2335.43       2389.51        48.71 o                         
  -2  -7   7      14480.47      16193.80       267.54 o                         
  -1  -7   7       3430.97       3449.66        63.40 o                         
   0  -7   7       1974.17       1946.67        38.94 o                         
   1  -7   7       2731.68       2614.89        46.34 o                         
   2  -7   7         39.87        123.27        13.86 o                         
   3  -7   7       4752.16       4798.62        75.85 o                         
   4  -7   7       5253.14       6066.04       103.79 o                         
   5  -7   7       6302.06       5800.38       101.56 o                         
   6  -7   7       1991.80       2022.75        62.23 o                         
   7  -7   7        474.98        612.42        44.63 o                         
   8  -7   7        632.37        615.06        50.00 o                         
   9  -7   7       1522.77       1658.69        80.03 o                         
  10  -7   7         27.00         -6.32        46.15 o                         
  11  -7   7          0.47         24.71        51.15 o                         
  12  -7   7         17.95        -34.12        56.34 o                         
  13  -7   7        339.64        347.79        87.09 o                         
 -13  -6   7       1821.65       1566.09       142.63 o                         
 -12  -6   7       1085.31       1021.28       100.91 o                         
 -11  -6   7       1260.11       1239.23        89.57 o                         
 -10  -6   7        750.42        835.82        73.36 o                         
  -9  -6   7       1749.37       1858.33        88.34 o                         
  -8  -6   7       1945.12       1702.84        80.50 o                         
  -7  -6   7       2324.95       2736.97        78.25 o                         
  -6  -6   7       1603.67       1448.25        47.15 o                         
  -5  -6   7      17339.18      16879.65       250.38 o                         
  -4  -6   7        181.24         94.52        14.58 o                         
  -3  -6   7       3669.15       3761.74        67.78 o                         
  -2  -6   7       9385.83       9466.44       154.84 o                         
  -1  -6   7        113.33         99.45        12.12 o                         
   0  -6   7      11557.89      12016.73       192.49 o                         
   1  -6   7       3742.30       2942.38        52.65 o                         
   2  -6   7        559.58        361.56        17.40 o                         
   3  -6   7        980.92       1349.27        39.53 o                         
   4  -6   7       1100.66        924.13        30.52 o                         
   5  -6   7       7413.22       6636.66       109.13 o                         
   6  -6   7       5036.26       5326.20        99.45 o                         
   7  -6   7       5783.18       4881.32       103.23 o                         
   8  -6   7       7099.15       7153.10       167.16 o                         
   9  -6   7         52.95         39.20        35.71 o                         
  10  -6   7         38.77         52.96        46.09 o                         
  11  -6   7        196.68        223.73        51.14 o                         
  12  -6   7         36.22        132.43        59.46 o                         
  13  -6   7         38.13          5.22        72.82 o                         
  14  -6   7        129.68        237.83       119.70 o                         
 -13  -5   7         89.79        -77.97        77.97 o                         
 -12  -5   7       1194.86        958.68        89.71 o                         
 -11  -5   7         39.04        -47.03        47.03 o                         
 -10  -5   7       1735.70       2102.97       105.78 o                         
  -9  -5   7       5517.86       5002.29       137.61 o                         
  -8  -5   7       7200.48       7453.32       162.47 o                         
  -7  -5   7       5269.40       5755.91       105.83 o                         
  -6  -5   7      17203.65      16314.22       261.99 o                         
  -5  -5   7       2498.78       1994.88        40.52 o                         
  -4  -5   7         25.43         28.08        10.71 o                         
  -3  -5   7       9841.31       9762.33       152.93 o                         
  -2  -5   7       7509.18       5314.84        91.74 o                         
  -1  -5   7       9006.25       9331.36       145.37 o                         
   0  -5   7       3535.46       2478.74        44.76 o                         
   1  -5   7      10832.02      13114.96       193.53 o                         
   2  -5   7       1621.66       1492.80        32.25 o                         
   3  -5   7         20.89        119.49        14.32 o                         
   4  -5   7      10164.02       9340.26       154.60 o                         
   5  -5   7      24564.16      25131.80       409.01 o                         
   6  -5   7       1422.23       1176.48        34.94 o                         
   7  -5   7       1830.99       1584.95        46.19 o                         
   8  -5   7        365.65        404.18        28.43 o                         
   9  -5   7        334.25        368.50        36.85 o                         
  10  -5   7       2450.71       2527.75        85.02 o                         
  11  -5   7        346.28        389.82        42.53 o                         
  12  -5   7        241.67        244.29        58.00 o                         
  13  -5   7        596.13        725.45        76.25 o                         
  14  -5   7        144.88        264.82       101.99 o                         
 -14  -4   7         95.63         85.95        83.10 o                         
 -13  -4   7        425.48        452.37        91.26 o                         
 -12  -4   7        472.84        535.79        72.03 o                         
 -11  -4   7        253.45        312.32        49.07 o                         
 -10  -4   7        809.94        817.00        59.56 o                         
  -9  -4   7       8834.78       8749.21       228.28 o                         
  -8  -4   7       1121.47       1471.39        47.34 o                         
  -7  -4   7       9782.29       9774.76       172.76 o                         
  -6  -4   7       7227.94       6738.08       123.54 o                         
  -5  -4   7       1396.49       1135.74        27.66 o                         
  -4  -4   7       3888.13       3769.27        61.62 o                         
  -3  -4   7      18170.31      13315.32       203.36 o                         
  -2  -4   7       6075.08       4872.71        87.10 o                         
  -1  -4   7      20333.32      19288.89       289.28 o                         
   0  -4   7      58087.91      63145.60       925.01 o                         
   1  -4   7       1966.90       1933.04        37.38 o                         
   2  -4   7        101.74        203.91        14.45 o                         
   3  -4   7      15142.12      16370.18       248.32 o                         
   4  -4   7      26050.87      26756.81       398.60 o                         
   5  -4   7       6112.56       5065.74        87.56 o                         
   6  -4   7        548.64        310.15        21.34 o                         
   7  -4   7        757.82        842.24        31.34 o                         
   8  -4   7       2842.48       3066.86        67.40 o                         
   9  -4   7         77.71        133.95        32.21 o                         
  10  -4   7       2399.46       2305.42        70.29 o                         
  11  -4   7       3361.38       3514.55       106.27 o                         
  12  -4   7       1592.64       1776.00        77.97 o                         
  13  -4   7        202.38        219.49        46.08 o                         
  14  -4   7          1.90         92.56        77.33 o                         
 -14  -3   7         86.36         20.01        77.20 o                         
 -13  -3   7        294.20        282.41        56.52 o                         
 -12  -3   7         28.02         69.38        44.47 o                         
 -11  -3   7         30.69         51.20        37.27 o                         
 -10  -3   7       7073.67       6680.57       172.77 o                         
  -9  -3   7         50.26         -6.44        23.43 o                         
  -8  -3   7       1851.58       1753.59        52.08 o                         
  -7  -3   7       9443.99       9326.73       146.28 o                         
  -6  -3   7       9643.78       8775.81       131.84 o                         
  -5  -3   7       9516.51      10420.68       139.19 o                         
  -4  -3   7      27863.17      23411.46       308.42 o                         
  -3  -3   7       3202.19       3329.98        52.79 o                         
  -2  -3   7      13951.75      15195.51       238.36 o                         
  -1  -3   7      42944.23      42355.08       622.22 o                         
   0  -3   7        216.53        211.77        12.01 o                         
   1  -3   7        626.72        864.30        21.54 o                         
   2  -3   7       5743.31       8325.05       125.82 o                         
   3  -3   7      16839.14      18313.49       286.33 o                         
   4  -3   7      14717.06      14290.98       226.35 o                         
   5  -3   7       3679.49       4292.64        74.99 o                         
   6  -3   7       1432.37       1321.59        35.68 o                         
   7  -3   7       2186.71       1847.70        44.91 o                         
   8  -3   7         41.10         27.90        20.85 o                         
   9  -3   7       4332.67       4429.46        97.67 o                         
  10  -3   7       8792.59       8900.33       171.95 o                         
  11  -3   7       1571.00       1704.57        62.15 o                         
  12  -3   7         68.79        115.77        39.95 o                         
  13  -3   7        804.11        868.15        60.72 o                         
  14  -3   7        117.41        313.30        61.50 o                         
 -14  -2   7       1604.16       1521.87       203.61 o                         
 -13  -2   7        339.72        330.04        57.77 o                         
 -12  -2   7        159.55        125.24        44.52 o                         
 -11  -2   7       6217.61       5978.49       151.58 o                         
 -10  -2   7          2.14        -28.89        28.89 o                         
  -9  -2   7        853.57       1315.58        54.70 o                         
  -8  -2   7       1282.02       1263.18        44.58 o                         
  -7  -2   7       6929.32       6070.21       105.03 o                         
  -6  -2   7       6372.93       7317.42       111.72 o                         
  -5  -2   7      22036.42      19990.01       282.29 o                         
  -4  -2   7      13661.85      12268.22       189.61 o                         
  -3  -2   7       1210.69       1056.60        24.32 o                         
  -2  -2   7      41961.33      39773.05       632.28 o                         
  -1  -2   7      46498.15      47543.27       673.89 o                         
   0  -2   7       9509.56      12821.49       187.96 o                         
   1  -2   7       2170.28       1791.91        34.56 o                         
   2  -2   7       1834.95       2584.87        50.12 o                         
   3  -2   7      23896.34      25022.31       372.40 o                         
   4  -2   7       1366.70       1169.86        29.67 o                         
   5  -2   7          8.90         64.26        13.73 o                         
   6  -2   7      12464.96      12997.90       201.46 o                         
   7  -2   7        140.52        262.47        24.74 o                         
   8  -2   7       4514.51       5132.06       104.06 o                         
   9  -2   7       1760.57       1769.76        54.90 o                         
  10  -2   7        315.16        297.60        31.23 o                         
  11  -2   7        116.53        104.65        30.91 o                         
  12  -2   7        995.86       1029.18        55.21 o                         
  13  -2   7        237.61        286.75        49.05 o                         
  14  -2   7        217.21        237.82        65.96 o                         
 -14  -1   7        599.71        521.78       131.26 o                         
 -13  -1   7        213.93        120.24        52.75 o                         
 -12  -1   7       6322.89       6406.82       175.81 o                         
 -11  -1   7        198.70        151.86        37.20 o                         
 -10  -1   7       2247.99       2488.76        71.19 o                         
  -9  -1   7        996.59       1192.54        45.45 o                         
  -8  -1   7        187.40        102.73        22.05 o                         
  -7  -1   7       4023.55       4223.37        89.03 o                         
  -6  -1   7      10032.21      10024.90       148.87 o                         
  -5  -1   7       5282.41       4513.46        74.83 o                         
  -4  -1   7      24761.36      27044.66       389.39 o                         
  -3  -1   7      55709.92      56204.10       797.75 o                         
  -2  -1   7      43867.28      42311.02       601.76 o                         
  -1  -1   7         45.30        613.90        16.56 o                         
   0  -1   7      14985.56      11703.67       162.18 o                         
   1  -1   7      10933.73      10514.05       240.80 o                         
   2  -1   7       2659.77       2792.43        56.85 o                         
   3  -1   7      25877.44      25705.26       382.50 o                         
   4  -1   7       2062.23       1501.21        33.55 o                         
   5  -1   7       6889.23       8877.43       141.19 o                         
   6  -1   7       1510.46       1263.09        34.05 o                         
   7  -1   7       1868.98       2160.21        56.02 o                         
   8  -1   7       1205.99        999.68        41.11 o                         
   9  -1   7        165.23        188.41        26.63 o                         
  10  -1   7       1320.52       1123.20        46.80 o                         
  11  -1   7        285.32        194.27        34.19 o                         
  12  -1   7       2183.31       2343.41        81.35 o                         
  13  -1   7         16.67         15.00        38.28 o                         
  14  -1   7        805.63        988.87        92.24 o                         
 -14   0   7        245.26        126.25        58.35 o                         
 -13   0   7       1596.21       1474.51        83.85 o                         
 -12   0   7          6.26        -38.20        38.20 o                         
 -11   0   7        154.22        133.28        40.40 o                         
 -10   0   7        777.56        862.79        43.56 o                         
  -9   0   7       1131.96       1424.85        50.32 o                         
  -8   0   7       3201.38       2877.20        70.49 o                         
  -7   0   7       2709.45       2831.09        62.41 o                         
  -6   0   7       5493.95       6044.52        97.24 o
[truncated: 791,938 more chars]
